# Supplementary material for: Differential effects of translation inhibitors on Plasmodium berghei liver stage parasites
Source: Life Sci Alliance. 2024 Apr 4;7(6):e202302540. doi: 10.26508/lsa.202302540 (PMC10994859; doi:10.26508/lsa.202302540)
Supplement: Supplementary file 1 [file LSA-2023-02540_SdataF1.csv]

Exp number	Drug	SMILES	CID	Molarity(nM)	Intensity_MeanIntensity_OPPinEEF	Intensity_MeanIntensity_OPPinHepNuc
1	anisomycin	CC(=O)OC1C(CNC1CC2=CC=C(C=C2)OC)O	253602	3333	0.00275545226994	0.00308116437154
1	anisomycin	CC(=O)OC1C(CNC1CC2=CC=C(C=C2)OC)O	253602	3333	0.0116098470407	0.00364798657123
1	anisomycin	CC(=O)OC1C(CNC1CC2=CC=C(C=C2)OC)O	253602	3333	0.00862989416132	0.00353292034601
1	anisomycin	CC(=O)OC1C(CNC1CC2=CC=C(C=C2)OC)O	253602	3333	0.00964063892192	0.00350087092591
1	anisomycin	CC(=O)OC1C(CNC1CC2=CC=C(C=C2)OC)O	253602	3333	0.0162357235859	0.00432676923385
1	anisomycin	CC(=O)OC1C(CNC1CC2=CC=C(C=C2)OC)O	253602	3333	0.00776768459676	0.00307818920188
1	anisomycin	CC(=O)OC1C(CNC1CC2=CC=C(C=C2)OC)O	253602	3333	0.00802552050088	0.00292959815028
1	anisomycin	CC(=O)OC1C(CNC1CC2=CC=C(C=C2)OC)O	253602	3333	0.00642492685181	0.00292133917435
1	anisomycin	CC(=O)OC1C(CNC1CC2=CC=C(C=C2)OC)O	253602	3333	0.00434486544671	0.00249129164495
1	anisomycin	CC(=O)OC1C(CNC1CC2=CC=C(C=C2)OC)O	253602	3333	0.0179854138175	0.00387220604648
1	anisomycin	CC(=O)OC1C(CNC1CC2=CC=C(C=C2)OC)O	253602	3333	0.00325365465973	0.00216025215266
1	anisomycin	CC(=O)OC1C(CNC1CC2=CC=C(C=C2)OC)O	253602	3333	0.0166507268769	0.00475049547664
1	anisomycin	CC(=O)OC1C(CNC1CC2=CC=C(C=C2)OC)O	253602	3333	0.00908585303339	0.00318237842752
1	anisomycin	CC(=O)OC1C(CNC1CC2=CC=C(C=C2)OC)O	253602	3333	0.0035704051423	0.00484966381258
1	anisomycin	CC(=O)OC1C(CNC1CC2=CC=C(C=C2)OC)O	253602	3333	0.0214615616552	0.00376392010445
1	anisomycin	CC(=O)OC1C(CNC1CC2=CC=C(C=C2)OC)O	253602	3333	0.0111532208793	0.00370933687964
1	anisomycin	CC(=O)OC1C(CNC1CC2=CC=C(C=C2)OC)O	253602	3333	0.00404629122471	0.00248761513813
1	anisomycin	CC(=O)OC1C(CNC1CC2=CC=C(C=C2)OC)O	253602	3333	0.0071052051594	0.00338360098213
1	anisomycin	CC(=O)OC1C(CNC1CC2=CC=C(C=C2)OC)O	253602	3333	0.00395369585226	0.0020742784119
1	anisomycin	CC(=O)OC1C(CNC1CC2=CC=C(C=C2)OC)O	253602	3333	0.00792781687941	0.00368205124639
1	anisomycin	CC(=O)OC1C(CNC1CC2=CC=C(C=C2)OC)O	253602	3333	0.00774256407653	0.00191941228142
1	anisomycin	CC(=O)OC1C(CNC1CC2=CC=C(C=C2)OC)O	253602	3333	0.0162886072783	0.00260936507881
1	anisomycin	CC(=O)OC1C(CNC1CC2=CC=C(C=C2)OC)O	253602	3333	0.00895875646162	0.00192282127871
1	anisomycin	CC(=O)OC1C(CNC1CC2=CC=C(C=C2)OC)O	253602	3333	0.00437106470908	0.00251907898471
1	anisomycin	CC(=O)OC1C(CNC1CC2=CC=C(C=C2)OC)O	253602	3333	0.00225709455592	0.00175678784541
1	anisomycin	CC(=O)OC1C(CNC1CC2=CC=C(C=C2)OC)O	253602	3333	0.00572314824222	0.00349519434876
1	anisomycin	CC(=O)OC1C(CNC1CC2=CC=C(C=C2)OC)O	253602	3333	0.01127900034	0.00297571424333
1	anisomycin	CC(=O)OC1C(CNC1CC2=CC=C(C=C2)OC)O	253602	3333	0.0139237162639	0.00507835090555
1	anisomycin	CC(=O)OC1C(CNC1CC2=CC=C(C=C2)OC)O	253602	3333	0.0107907570055	0.00278960953866
1	anisomycin	CC(=O)OC1C(CNC1CC2=CC=C(C=C2)OC)O	253602	3333	0.0106486988178	0.00369021743365
1	anisomycin	CC(=O)OC1C(CNC1CC2=CC=C(C=C2)OC)O	253602	3333	0.0100591319424	0.00210606420338
1	anisomycin	CC(=O)OC1C(CNC1CC2=CC=C(C=C2)OC)O	253602	3333	0.00856803714336	0.00345420012686
1	anisomycin	CC(=O)OC1C(CNC1CC2=CC=C(C=C2)OC)O	253602	3333	0.0105628345522	0.00263658729887
1	anisomycin	CC(=O)OC1C(CNC1CC2=CC=C(C=C2)OC)O	253602	3333	0.009818174843	0.00302431687578
1	anisomycin	CC(=O)OC1C(CNC1CC2=CC=C(C=C2)OC)O	253602	3333	0.0120098126377	0.00341853526099
1	anisomycin	CC(=O)OC1C(CNC1CC2=CC=C(C=C2)OC)O	253602	3333	0.00112575557983	0.00187986515468
1	anisomycin	CC(=O)OC1C(CNC1CC2=CC=C(C=C2)OC)O	253602	3333	0.0172108850101	0.00401083173056
1	anisomycin	CC(=O)OC1C(CNC1CC2=CC=C(C=C2)OC)O	253602	3333	0.00140612725224	0.00235942757583
1	anisomycin	CC(=O)OC1C(CNC1CC2=CC=C(C=C2)OC)O	253602	3333	0.00211049145167	0.00312483328153
1	anisomycin	CC(=O)OC1C(CNC1CC2=CC=C(C=C2)OC)O	253602	3333	0.00808087468663	0.00276682998953
1	anisomycin	CC(=O)OC1C(CNC1CC2=CC=C(C=C2)OC)O	253602	3333	0.00554355645828	0.00194725638437
1	anisomycin	CC(=O)OC1C(CNC1CC2=CC=C(C=C2)OC)O	253602	3333	0.0077702296537	0.00283854521016
1	anisomycin	CC(=O)OC1C(CNC1CC2=CC=C(C=C2)OC)O	253602	3333	0.0048889616764	0.00268599500947
1	anisomycin	CC(=O)OC1C(CNC1CC2=CC=C(C=C2)OC)O	253602	3333	0.00714763512848	0.00245714163712
1	anisomycin	CC(=O)OC1C(CNC1CC2=CC=C(C=C2)OC)O	253602	3333	0.00673268572119	0.0016596070122
1	anisomycin	CC(=O)OC1C(CNC1CC2=CC=C(C=C2)OC)O	253602	3333	0.00941064640858	0.0042645966045
1	anisomycin	CC(=O)OC1C(CNC1CC2=CC=C(C=C2)OC)O	253602	3333	0.00759231311295	0.0028094480205
1	anisomycin	CC(=O)OC1C(CNC1CC2=CC=C(C=C2)OC)O	253602	3333	0.00322158250813	0.00288786926874
1	anisomycin	CC(=O)OC1C(CNC1CC2=CC=C(C=C2)OC)O	253602	3333	0.0111529411105	0.00320343147063
1	anisomycin	CC(=O)OC1C(CNC1CC2=CC=C(C=C2)OC)O	253602	3333	0.00648603725352	0.00161198842663
1	anisomycin	CC(=O)OC1C(CNC1CC2=CC=C(C=C2)OC)O	253602	3333	0.00671534951388	0.00302242297241
1	anisomycin	CC(=O)OC1C(CNC1CC2=CC=C(C=C2)OC)O	253602	3333	0.00911952278831	0.00219604975792
1	anisomycin	CC(=O)OC1C(CNC1CC2=CC=C(C=C2)OC)O	253602	3333	0.00782395476572	0.00297874337343
1	anisomycin	CC(=O)OC1C(CNC1CC2=CC=C(C=C2)OC)O	253602	3333	0.00665417007933	0.00286891514343
1	anisomycin	CC(=O)OC1C(CNC1CC2=CC=C(C=C2)OC)O	253602	3333	0.00953309870374	0.00555529852151
1	anisomycin	CC(=O)OC1C(CNC1CC2=CC=C(C=C2)OC)O	253602	3333	0.00361650352186	0.00282149006334
1	anisomycin	CC(=O)OC1C(CNC1CC2=CC=C(C=C2)OC)O	253602	3333	0.00607222792902	0.0036053016988
1	anisomycin	CC(=O)OC1C(CNC1CC2=CC=C(C=C2)OC)O	253602	3333	0.00518756341078	0.00173286897156
1	anisomycin	CC(=O)OC1C(CNC1CC2=CC=C(C=C2)OC)O	253602	3333	0.00444468243867	0.00202499187819
1	anisomycin	CC(=O)OC1C(CNC1CC2=CC=C(C=C2)OC)O	253602	3333	0.0103209889073	0.00310889225411
1	anisomycin	CC(=O)OC1C(CNC1CC2=CC=C(C=C2)OC)O	253602	3333	0.00602106664373	0.00233293365023
1	anisomycin	CC(=O)OC1C(CNC1CC2=CC=C(C=C2)OC)O	253602	3333	0.00693211550865	0.00246162016677
1	anisomycin	CC(=O)OC1C(CNC1CC2=CC=C(C=C2)OC)O	253602	3333	0.00895288465577	0.00370616969422
1	anisomycin	CC(=O)OC1C(CNC1CC2=CC=C(C=C2)OC)O	253602	3333	0.00364026850444	0.00260786398069
1	anisomycin	CC(=O)OC1C(CNC1CC2=CC=C(C=C2)OC)O	253602	3333	0.0108530048868	0.00257110658947
1	anisomycin	CC(=O)OC1C(CNC1CC2=CC=C(C=C2)OC)O	253602	3333	0.0181773035181	0.00389710565369
1	anisomycin	CC(=O)OC1C(CNC1CC2=CC=C(C=C2)OC)O	253602	3333	0.00472288562319	0.00320407151896
1	anisomycin	CC(=O)OC1C(CNC1CC2=CC=C(C=C2)OC)O	253602	3333	0.00624106769989	0.00275049626142
1	anisomycin	CC(=O)OC1C(CNC1CC2=CC=C(C=C2)OC)O	253602	3333	0.0102987950955	0.00384062969257
1	anisomycin	CC(=O)OC1C(CNC1CC2=CC=C(C=C2)OC)O	253602	3333	0.0100073956175	0.00414574594286
1	anisomycin	CC(=O)OC1C(CNC1CC2=CC=C(C=C2)OC)O	253602	3333	0.01598739767	0.00287782848146
1	anisomycin	CC(=O)OC1C(CNC1CC2=CC=C(C=C2)OC)O	253602	3333	0.00207020703173	0.00300263980115
1	anisomycin	CC(=O)OC1C(CNC1CC2=CC=C(C=C2)OC)O	253602	3333	0.00922875000931	0.00283713014177
1	anisomycin	CC(=O)OC1C(CNC1CC2=CC=C(C=C2)OC)O	253602	3333	0.00597778926274	0.00263256695723
1	anisomycin	CC(=O)OC1C(CNC1CC2=CC=C(C=C2)OC)O	253602	3333	0.0142794530377	0.00380990105189
1	anisomycin	CC(=O)OC1C(CNC1CC2=CC=C(C=C2)OC)O	253602	3333	0.00974627960178	0.00225392092059
1	anisomycin	CC(=O)OC1C(CNC1CC2=CC=C(C=C2)OC)O	253602	3333	0.0123200989881	0.00347797139115
1	anisomycin	CC(=O)OC1C(CNC1CC2=CC=C(C=C2)OC)O	253602	3333	0.0109613852888	0.00338699440043
1	anisomycin	CC(=O)OC1C(CNC1CC2=CC=C(C=C2)OC)O	253602	3333	0.00500387117824	0.00319184681489
1	bruceantin	CC1=C(C(=O)CC2(C1CC3C45C2C(C(C(C4C(C(=O)O3)OC(=O)C=C(C)C(C)C)(OC5)C(=O)OC)O)O)C)O	5281304	123	0.000325664742456	0.000388279604247
1	bruceantin	CC1=C(C(=O)CC2(C1CC3C45C2C(C(C(C4C(C(=O)O3)OC(=O)C=C(C)C(C)C)(OC5)C(=O)OC)O)O)C)O	5281304	123	0.000711897635254	0.000369403933001
1	bruceantin	CC1=C(C(=O)CC2(C1CC3C45C2C(C(C(C4C(C(=O)O3)OC(=O)C=C(C)C(C)C)(OC5)C(=O)OC)O)O)C)O	5281304	123	0.000418659256793	0.0011148221165
1	bruceantin	CC1=C(C(=O)CC2(C1CC3C45C2C(C(C(C4C(C(=O)O3)OC(=O)C=C(C)C(C)C)(OC5)C(=O)OC)O)O)C)O	5281304	123	0.000493217201213	0.000550931369557
1	bruceantin	CC1=C(C(=O)CC2(C1CC3C45C2C(C(C(C4C(C(=O)O3)OC(=O)C=C(C)C(C)C)(OC5)C(=O)OC)O)O)C)O	5281304	123	0.00126052856941	0.00140289734244
1	bruceantin	CC1=C(C(=O)CC2(C1CC3C45C2C(C(C(C4C(C(=O)O3)OC(=O)C=C(C)C(C)C)(OC5)C(=O)OC)O)O)C)O	5281304	123	0.000492624021016	0.000909064172905
1	bruceantin	CC1=C(C(=O)CC2(C1CC3C45C2C(C(C(C4C(C(=O)O3)OC(=O)C=C(C)C(C)C)(OC5)C(=O)OC)O)O)C)O	5281304	123	0.000361900888884	0.000473601890746
1	bruceantin	CC1=C(C(=O)CC2(C1CC3C45C2C(C(C(C4C(C(=O)O3)OC(=O)C=C(C)C(C)C)(OC5)C(=O)OC)O)O)C)O	5281304	123	0.000954969258173	0.000908304278673
1	bruceantin	CC1=C(C(=O)CC2(C1CC3C45C2C(C(C(C4C(C(=O)O3)OC(=O)C=C(C)C(C)C)(OC5)C(=O)OC)O)O)C)O	5281304	123	0.000382236824104	0.000545525489394
1	bruceantin	CC1=C(C(=O)CC2(C1CC3C45C2C(C(C(C4C(C(=O)O3)OC(=O)C=C(C)C(C)C)(OC5)C(=O)OC)O)O)C)O	5281304	123	0.000272301867699	0.000582077238809
1	bruceantin	CC1=C(C(=O)CC2(C1CC3C45C2C(C(C(C4C(C(=O)O3)OC(=O)C=C(C)C(C)C)(OC5)C(=O)OC)O)O)C)O	5281304	123	0.000213581217844	0.000357974335287
1	bruceantin	CC1=C(C(=O)CC2(C1CC3C45C2C(C(C(C4C(C(=O)O3)OC(=O)C=C(C)C(C)C)(OC5)C(=O)OC)O)O)C)O	5281304	123	0.000477468785901	0.000860570486385
1	bruceantin	CC1=C(C(=O)CC2(C1CC3C45C2C(C(C(C4C(C(=O)O3)OC(=O)C=C(C)C(C)C)(OC5)C(=O)OC)O)O)C)O	5281304	123	0.000336130037848	0.00042960606512
1	bruceantin	CC1=C(C(=O)CC2(C1CC3C45C2C(C(C(C4C(C(=O)O3)OC(=O)C=C(C)C(C)C)(OC5)C(=O)OC)O)O)C)O	5281304	123	0.000240921489137	0.000491971179302
1	bruceantin	CC1=C(C(=O)CC2(C1CC3C45C2C(C(C(C4C(C(=O)O3)OC(=O)C=C(C)C(C)C)(OC5)C(=O)OC)O)O)C)O	5281304	123	0.000531678924713	0.00112505734383
1	bruceantin	CC1=C(C(=O)CC2(C1CC3C45C2C(C(C(C4C(C(=O)O3)OC(=O)C=C(C)C(C)C)(OC5)C(=O)OC)O)O)C)O	5281304	123	0.000304791757433	0.000719778345898
1	bruceantin	CC1=C(C(=O)CC2(C1CC3C45C2C(C(C(C4C(C(=O)O3)OC(=O)C=C(C)C(C)C)(OC5)C(=O)OC)O)O)C)O	5281304	123	0.000344053887104	0.000706660606347
1	bruceantin	CC1=C(C(=O)CC2(C1CC3C45C2C(C(C(C4C(C(=O)O3)OC(=O)C=C(C)C(C)C)(OC5)C(=O)OC)O)O)C)O	5281304	123	0.000429868147197	0.000450181428411
1	bruceantin	CC1=C(C(=O)CC2(C1CC3C45C2C(C(C(C4C(C(=O)O3)OC(=O)C=C(C)C(C)C)(OC5)C(=O)OC)O)O)C)O	5281304	123	0.000560171405817	0.000487589851851
1	bruceantin	CC1=C(C(=O)CC2(C1CC3C45C2C(C(C(C4C(C(=O)O3)OC(=O)C=C(C)C(C)C)(OC5)C(=O)OC)O)O)C)O	5281304	123	0.000278068540242	0.00039102895065
1	bruceantin	CC1=C(C(=O)CC2(C1CC3C45C2C(C(C(C4C(C(=O)O3)OC(=O)C=C(C)C(C)C)(OC5)C(=O)OC)O)O)C)O	5281304	123	0.00253626453058	0.000577010257896
1	bruceantin	CC1=C(C(=O)CC2(C1CC3C45C2C(C(C(C4C(C(=O)O3)OC(=O)C=C(C)C(C)C)(OC5)C(=O)OC)O)O)C)O	5281304	123	0.000405735374401	0.00079665170136
1	bruceantin	CC1=C(C(=O)CC2(C1CC3C45C2C(C(C(C4C(C(=O)O3)OC(=O)C=C(C)C(C)C)(OC5)C(=O)OC)O)O)C)O	5281304	123	0.000204049823097	0.000441515256598
1	bruceantin	CC1=C(C(=O)CC2(C1CC3C45C2C(C(C(C4C(C(=O)O3)OC(=O)C=C(C)C(C)C)(OC5)C(=O)OC)O)O)C)O	5281304	123	0.000635367386962	0.000751400552403
1	bruceantin	CC1=C(C(=O)CC2(C1CC3C45C2C(C(C(C4C(C(=O)O3)OC(=O)C=C(C)C(C)C)(OC5)C(=O)OC)O)O)C)O	5281304	123	0.000200569647179	0.00138434800585
1	bruceantin	CC1=C(C(=O)CC2(C1CC3C45C2C(C(C(C4C(C(=O)O3)OC(=O)C=C(C)C(C)C)(OC5)C(=O)OC)O)O)C)O	5281304	123	0.000358426552912	0.000740827211653
1	bruceantin	CC1=C(C(=O)CC2(C1CC3C45C2C(C(C(C4C(C(=O)O3)OC(=O)C=C(C)C(C)C)(OC5)C(=O)OC)O)O)C)O	5281304	123	0.000419537193761	0.00103460561379
1	bruceantin	CC1=C(C(=O)CC2(C1CC3C45C2C(C(C(C4C(C(=O)O3)OC(=O)C=C(C)C(C)C)(OC5)C(=O)OC)O)O)C)O	5281304	123	0.000476714867575	0.000450390148309
1	bruceantin	CC1=C(C(=O)CC2(C1CC3C45C2C(C(C(C4C(C(=O)O3)OC(=O)C=C(C)C(C)C)(OC5)C(=O)OC)O)O)C)O	5281304	123	0.000736924706508	0.000707948343972
1	bruceantin	CC1=C(C(=O)CC2(C1CC3C45C2C(C(C(C4C(C(=O)O3)OC(=O)C=C(C)C(C)C)(OC5)C(=O)OC)O)O)C)O	5281304	123	0.000969593902286	0.00101598722095
1	bruceantin	CC1=C(C(=O)CC2(C1CC3C45C2C(C(C(C4C(C(=O)O3)OC(=O)C=C(C)C(C)C)(OC5)C(=O)OC)O)O)C)O	5281304	123	0.000563401518197	0.000686645415162
1	bruceantin	CC1=C(C(=O)CC2(C1CC3C45C2C(C(C(C4C(C(=O)O3)OC(=O)C=C(C)C(C)C)(OC5)C(=O)OC)O)O)C)O	5281304	123	0.000290603763392	0.00055660469914
1	bruceantin	CC1=C(C(=O)CC2(C1CC3C45C2C(C(C(C4C(C(=O)O3)OC(=O)C=C(C)C(C)C)(OC5)C(=O)OC)O)O)C)O	5281304	123	0.0017039050932	0.00123602984634
1	bruceantin	CC1=C(C(=O)CC2(C1CC3C45C2C(C(C(C4C(C(=O)O3)OC(=O)C=C(C)C(C)C)(OC5)C(=O)OC)O)O)C)O	5281304	123	0.000232108111531	0.000358574512869
1	bruceantin	CC1=C(C(=O)CC2(C1CC3C45C2C(C(C(C4C(C(=O)O3)OC(=O)C=C(C)C(C)C)(OC5)C(=O)OC)O)O)C)O	5281304	123	0.000656652305184	0.00053391358012
1	bruceantin	CC1=C(C(=O)CC2(C1CC3C45C2C(C(C(C4C(C(=O)O3)OC(=O)C=C(C)C(C)C)(OC5)C(=O)OC)O)O)C)O	5281304	123	0.000266174639729	0.000384479786718
1	bruceantin	CC1=C(C(=O)CC2(C1CC3C45C2C(C(C(C4C(C(=O)O3)OC(=O)C=C(C)C(C)C)(OC5)C(=O)OC)O)O)C)O	5281304	123	0.0000906533311094	0.000254281396818
1	bruceantin	CC1=C(C(=O)CC2(C1CC3C45C2C(C(C(C4C(C(=O)O3)OC(=O)C=C(C)C(C)C)(OC5)C(=O)OC)O)O)C)O	5281304	123	0.000376559338828	0.000441965066673
1	bruceantin	CC1=C(C(=O)CC2(C1CC3C45C2C(C(C(C4C(C(=O)O3)OC(=O)C=C(C)C(C)C)(OC5)C(=O)OC)O)O)C)O	5281304	123	0.000276996250991	0.00032203357353
1	bruceantin	CC1=C(C(=O)CC2(C1CC3C45C2C(C(C(C4C(C(=O)O3)OC(=O)C=C(C)C(C)C)(OC5)C(=O)OC)O)O)C)O	5281304	123	0.000486775356181	0.000813588563281
1	bruceantin	CC1=C(C(=O)CC2(C1CC3C45C2C(C(C(C4C(C(=O)O3)OC(=O)C=C(C)C(C)C)(OC5)C(=O)OC)O)O)C)O	5281304	123	0.000741943082911	0.000891897621104
1	bruceantin	CC1=C(C(=O)CC2(C1CC3C45C2C(C(C(C4C(C(=O)O3)OC(=O)C=C(C)C(C)C)(OC5)C(=O)OC)O)O)C)O	5281304	123	0.00112175825166	0.00088322557912
1	bruceantin	CC1=C(C(=O)CC2(C1CC3C45C2C(C(C(C4C(C(=O)O3)OC(=O)C=C(C)C(C)C)(OC5)C(=O)OC)O)O)C)O	5281304	123	0.00117848031858	0.00122837360446
1	bruceantin	CC1=C(C(=O)CC2(C1CC3C45C2C(C(C(C4C(C(=O)O3)OC(=O)C=C(C)C(C)C)(OC5)C(=O)OC)O)O)C)O	5281304	123	0.000242755380498	0.000486095658429
1	bruceantin	CC1=C(C(=O)CC2(C1CC3C45C2C(C(C(C4C(C(=O)O3)OC(=O)C=C(C)C(C)C)(OC5)C(=O)OC)O)O)C)O	5281304	123	0.000298569379438	0.000757645095295
1	DDD107498	C1CCN(C1)CCNC(=O)C2=CC(=NC3=C2C=C(C=C3)F)C4=CC=C(C=C4)CN5CCOCC5	71748268	3333	0.0213062206836	0.0794347126168
1	DDD107498	C1CCN(C1)CCNC(=O)C2=CC(=NC3=C2C=C(C=C3)F)C4=CC=C(C=C4)CN5CCOCC5	71748268	3333	0.0477044843278	0.116120962332
1	DDD107498	C1CCN(C1)CCNC(=O)C2=CC(=NC3=C2C=C(C=C3)F)C4=CC=C(C=C4)CN5CCOCC5	71748268	3333	0.0157413966183	0.0682986262448
1	DDD107498	C1CCN(C1)CCNC(=O)C2=CC(=NC3=C2C=C(C=C3)F)C4=CC=C(C=C4)CN5CCOCC5	71748268	3333	0.0106874557792	0.0872081891369
1	DDD107498	C1CCN(C1)CCNC(=O)C2=CC(=NC3=C2C=C(C=C3)F)C4=CC=C(C=C4)CN5CCOCC5	71748268	3333	0.0197684471784	0.0797019238209
1	DDD107498	C1CCN(C1)CCNC(=O)C2=CC(=NC3=C2C=C(C=C3)F)C4=CC=C(C=C4)CN5CCOCC5	71748268	3333	0.0122711300935	0.0531901926659
1	DDD107498	C1CCN(C1)CCNC(=O)C2=CC(=NC3=C2C=C(C=C3)F)C4=CC=C(C=C4)CN5CCOCC5	71748268	3333	0.0377484836664	0.101822574974
1	DDD107498	C1CCN(C1)CCNC(=O)C2=CC(=NC3=C2C=C(C=C3)F)C4=CC=C(C=C4)CN5CCOCC5	71748268	3333	0.0319115951771	0.0949984751535
1	DDD107498	C1CCN(C1)CCNC(=O)C2=CC(=NC3=C2C=C(C=C3)F)C4=CC=C(C=C4)CN5CCOCC5	71748268	3333	0.0166635013321	0.101462484627
1	DDD107498	C1CCN(C1)CCNC(=O)C2=CC(=NC3=C2C=C(C=C3)F)C4=CC=C(C=C4)CN5CCOCC5	71748268	3333	0.0243490516593	0.0884961675918
1	DDD107498	C1CCN(C1)CCNC(=O)C2=CC(=NC3=C2C=C(C=C3)F)C4=CC=C(C=C4)CN5CCOCC5	71748268	3333	0.0342114468538	0.0806545597678
1	DDD107498	C1CCN(C1)CCNC(=O)C2=CC(=NC3=C2C=C(C=C3)F)C4=CC=C(C=C4)CN5CCOCC5	71748268	3333	0.0223483024816	0.104146993293
1	DDD107498	C1CCN(C1)CCNC(=O)C2=CC(=NC3=C2C=C(C=C3)F)C4=CC=C(C=C4)CN5CCOCC5	71748268	3333	0.0152937728953	0.0475521356757
1	DDD107498	C1CCN(C1)CCNC(=O)C2=CC(=NC3=C2C=C(C=C3)F)C4=CC=C(C=C4)CN5CCOCC5	71748268	3333	0.0242616313394	0.0788147369371
1	DDD107498	C1CCN(C1)CCNC(=O)C2=CC(=NC3=C2C=C(C=C3)F)C4=CC=C(C=C4)CN5CCOCC5	71748268	3333	0.0335741668343	0.108837444857
1	DDD107498	C1CCN(C1)CCNC(=O)C2=CC(=NC3=C2C=C(C=C3)F)C4=CC=C(C=C4)CN5CCOCC5	71748268	3333	0.0259092654224	0.0899797599484
1	DDD107498	C1CCN(C1)CCNC(=O)C2=CC(=NC3=C2C=C(C=C3)F)C4=CC=C(C=C4)CN5CCOCC5	71748268	3333	0.0567879428753	0.0866774281968
1	DDD107498	C1CCN(C1)CCNC(=O)C2=CC(=NC3=C2C=C(C=C3)F)C4=CC=C(C=C4)CN5CCOCC5	71748268	3333	0.0135629398972	0.090097806165
1	DDD107498	C1CCN(C1)CCNC(=O)C2=CC(=NC3=C2C=C(C=C3)F)C4=CC=C(C=C4)CN5CCOCC5	71748268	3333	0.0295602172852	0.106238097635
1	DDD107498	C1CCN(C1)CCNC(=O)C2=CC(=NC3=C2C=C(C=C3)F)C4=CC=C(C=C4)CN5CCOCC5	71748268	3333	0.0028172306536	0.0330343230846
1	DDD107498	C1CCN(C1)CCNC(=O)C2=CC(=NC3=C2C=C(C=C3)F)C4=CC=C(C=C4)CN5CCOCC5	71748268	3333	0.00690265478427	0.0869906843859
1	DDD107498	C1CCN(C1)CCNC(=O)C2=CC(=NC3=C2C=C(C=C3)F)C4=CC=C(C=C4)CN5CCOCC5	71748268	3333	0.0166210408218	0.0509663259942
1	DDD107498	C1CCN(C1)CCNC(=O)C2=CC(=NC3=C2C=C(C=C3)F)C4=CC=C(C=C4)CN5CCOCC5	71748268	3333	0.0222267302331	0.0798796438619
1	DDD107498	C1CCN(C1)CCNC(=O)C2=CC(=NC3=C2C=C(C=C3)F)C4=CC=C(C=C4)CN5CCOCC5	71748268	3333	0.0201293102128	0.0733407984017
1	DDD107498	C1CCN(C1)CCNC(=O)C2=CC(=NC3=C2C=C(C=C3)F)C4=CC=C(C=C4)CN5CCOCC5	71748268	3333	0.0270463087841	0.0960688975083
1	DDD107498	C1CCN(C1)CCNC(=O)C2=CC(=NC3=C2C=C(C=C3)F)C4=CC=C(C=C4)CN5CCOCC5	71748268	3333	0.0154008544707	0.054365711622
1	DDD107498	C1CCN(C1)CCNC(=O)C2=CC(=NC3=C2C=C(C=C3)F)C4=CC=C(C=C4)CN5CCOCC5	71748268	3333	0.0156420985545	0.0608821686963
1	DDD107498	C1CCN(C1)CCNC(=O)C2=CC(=NC3=C2C=C(C=C3)F)C4=CC=C(C=C4)CN5CCOCC5	71748268	3333	0.0193213540746	0.0853038969045
1	DDD107498	C1CCN(C1)CCNC(=O)C2=CC(=NC3=C2C=C(C=C3)F)C4=CC=C(C=C4)CN5CCOCC5	71748268	3333	0.0195519172982	0.0824476326085
1	DDD107498	C1CCN(C1)CCNC(=O)C2=CC(=NC3=C2C=C(C=C3)F)C4=CC=C(C=C4)CN5CCOCC5	71748268	3333	0.0107153918041	0.0892515067614
1	DDD107498	C1CCN(C1)CCNC(=O)C2=CC(=NC3=C2C=C(C=C3)F)C4=CC=C(C=C4)CN5CCOCC5	71748268	3333	0.0150763574019	0.0744225499271
1	DDD107498	C1CCN(C1)CCNC(=O)C2=CC(=NC3=C2C=C(C=C3)F)C4=CC=C(C=C4)CN5CCOCC5	71748268	3333	0.00719846831469	0.0740179457025
1	DDD107498	C1CCN(C1)CCNC(=O)C2=CC(=NC3=C2C=C(C=C3)F)C4=CC=C(C=C4)CN5CCOCC5	71748268	3333	0.0437164135348	0.0878618488815
1	DDD107498	C1CCN(C1)CCNC(=O)C2=CC(=NC3=C2C=C(C=C3)F)C4=CC=C(C=C4)CN5CCOCC5	71748268	3333	0.0391360561243	0.142800612919
1	DDD107498	C1CCN(C1)CCNC(=O)C2=CC(=NC3=C2C=C(C=C3)F)C4=CC=C(C=C4)CN5CCOCC5	71748268	3333	0.026570657467	0.0663628141722
1	DDD107498	C1CCN(C1)CCNC(=O)C2=CC(=NC3=C2C=C(C=C3)F)C4=CC=C(C=C4)CN5CCOCC5	71748268	3333	0.0283192632079	0.114737617189
1	DDD107498	C1CCN(C1)CCNC(=O)C2=CC(=NC3=C2C=C(C=C3)F)C4=CC=C(C=C4)CN5CCOCC5	71748268	3333	0.0472858591638	0.0951083375001
1	DDD107498	C1CCN(C1)CCNC(=O)C2=CC(=NC3=C2C=C(C=C3)F)C4=CC=C(C=C4)CN5CCOCC5	71748268	3333	0.0271096269125	0.0733127722706
1	DDD107498	C1CCN(C1)CCNC(=O)C2=CC(=NC3=C2C=C(C=C3)F)C4=CC=C(C=C4)CN5CCOCC5	71748268	3333	0.0349919107111	0.0732501127078
1	DDD107498	C1CCN(C1)CCNC(=O)C2=CC(=NC3=C2C=C(C=C3)F)C4=CC=C(C=C4)CN5CCOCC5	71748268	3333	0.064838776765	0.0857954627134
1	DDD107498	C1CCN(C1)CCNC(=O)C2=CC(=NC3=C2C=C(C=C3)F)C4=CC=C(C=C4)CN5CCOCC5	71748268	3333	0.0416990313813	0.090620211111
1	DDD107498	C1CCN(C1)CCNC(=O)C2=CC(=NC3=C2C=C(C=C3)F)C4=CC=C(C=C4)CN5CCOCC5	71748268	3333	0.0322758801635	0.138691354617
1	DDD107498	C1CCN(C1)CCNC(=O)C2=CC(=NC3=C2C=C(C=C3)F)C4=CC=C(C=C4)CN5CCOCC5	71748268	3333	0.0251025834293	0.0682016634918
1	DDD107498	C1CCN(C1)CCNC(=O)C2=CC(=NC3=C2C=C(C=C3)F)C4=CC=C(C=C4)CN5CCOCC5	71748268	3333	0.0274270346723	0.103550718207
1	DDD107498	C1CCN(C1)CCNC(=O)C2=CC(=NC3=C2C=C(C=C3)F)C4=CC=C(C=C4)CN5CCOCC5	71748268	3333	0.0177456192457	0.0642625839389
1	DDD107498	C1CCN(C1)CCNC(=O)C2=CC(=NC3=C2C=C(C=C3)F)C4=CC=C(C=C4)CN5CCOCC5	71748268	3333	0.021650898429	0.104741619257
1	DDD107498	C1CCN(C1)CCNC(=O)C2=CC(=NC3=C2C=C(C=C3)F)C4=CC=C(C=C4)CN5CCOCC5	71748268	3333	0.0196238665877	0.052684514598
1	DDD107498	C1CCN(C1)CCNC(=O)C2=CC(=NC3=C2C=C(C=C3)F)C4=CC=C(C=C4)CN5CCOCC5	71748268	3333	0.0385537694712	0.0981166370606
1	DDD107498	C1CCN(C1)CCNC(=O)C2=CC(=NC3=C2C=C(C=C3)F)C4=CC=C(C=C4)CN5CCOCC5	71748268	3333	0.0161851025528	0.0913450533593
1	DDD107498	C1CCN(C1)CCNC(=O)C2=CC(=NC3=C2C=C(C=C3)F)C4=CC=C(C=C4)CN5CCOCC5	71748268	3333	0.0121844104885	0.0795744314995
1	DDD107498	C1CCN(C1)CCNC(=O)C2=CC(=NC3=C2C=C(C=C3)F)C4=CC=C(C=C4)CN5CCOCC5	71748268	3333	0.0116527365688	0.0701523552744
1	DDD107498	C1CCN(C1)CCNC(=O)C2=CC(=NC3=C2C=C(C=C3)F)C4=CC=C(C=C4)CN5CCOCC5	71748268	3333	0.0240180912794	0.0916457054585
1	DDD107498	C1CCN(C1)CCNC(=O)C2=CC(=NC3=C2C=C(C=C3)F)C4=CC=C(C=C4)CN5CCOCC5	71748268	3333	0.0208110671224	0.0794273357752
1	DDD107498	C1CCN(C1)CCNC(=O)C2=CC(=NC3=C2C=C(C=C3)F)C4=CC=C(C=C4)CN5CCOCC5	71748268	3333	0.0179346153635	0.0695324158609
1	DDD107498	C1CCN(C1)CCNC(=O)C2=CC(=NC3=C2C=C(C=C3)F)C4=CC=C(C=C4)CN5CCOCC5	71748268	3333	0.0150299223709	0.119263945572
1	DDD107498	C1CCN(C1)CCNC(=O)C2=CC(=NC3=C2C=C(C=C3)F)C4=CC=C(C=C4)CN5CCOCC5	71748268	3333	0.0104993442458	0.0410122412635
1	DDD107498	C1CCN(C1)CCNC(=O)C2=CC(=NC3=C2C=C(C=C3)F)C4=CC=C(C=C4)CN5CCOCC5	71748268	3333	0.0149197547746	0.0810009261008
1	DDD107498	C1CCN(C1)CCNC(=O)C2=CC(=NC3=C2C=C(C=C3)F)C4=CC=C(C=C4)CN5CCOCC5	71748268	3333	0.0217713978391	0.0567091518965
1	DDD107498	C1CCN(C1)CCNC(=O)C2=CC(=NC3=C2C=C(C=C3)F)C4=CC=C(C=C4)CN5CCOCC5	71748268	3333	0.0195414849435	0.0595649318372
1	DDD107498	C1CCN(C1)CCNC(=O)C2=CC(=NC3=C2C=C(C=C3)F)C4=CC=C(C=C4)CN5CCOCC5	71748268	3333	0.0230482420503	0.0926256616705
1	DDD107498	C1CCN(C1)CCNC(=O)C2=CC(=NC3=C2C=C(C=C3)F)C4=CC=C(C=C4)CN5CCOCC5	71748268	3333	0.0466431597376	0.11078332669
1	DDD107498	C1CCN(C1)CCNC(=O)C2=CC(=NC3=C2C=C(C=C3)F)C4=CC=C(C=C4)CN5CCOCC5	71748268	3333	0.00568271475428	0.0631499966825
1	anisomycin	CC(=O)OC1C(CNC1CC2=CC=C(C=C2)OC)O	253602	1111	0.0201084588658	0.00409623650784
1	anisomycin	CC(=O)OC1C(CNC1CC2=CC=C(C=C2)OC)O	253602	1111	0.0246354926503	0.0101453951408
1	anisomycin	CC(=O)OC1C(CNC1CC2=CC=C(C=C2)OC)O	253602	1111	0.04606585107	0.00768556989336
1	anisomycin	CC(=O)OC1C(CNC1CC2=CC=C(C=C2)OC)O	253602	1111	0.0246009611141	0.00795902763525
1	anisomycin	CC(=O)OC1C(CNC1CC2=CC=C(C=C2)OC)O	253602	1111	0.0646862677253	0.0107943850469
1	anisomycin	CC(=O)OC1C(CNC1CC2=CC=C(C=C2)OC)O	253602	1111	0.0437817885281	0.00908984650668
1	anisomycin	CC(=O)OC1C(CNC1CC2=CC=C(C=C2)OC)O	253602	1111	0.0268678139765	0.00741471761294
1	anisomycin	CC(=O)OC1C(CNC1CC2=CC=C(C=C2)OC)O	253602	1111	0.0244020978089	0.00496792806708
1	anisomycin	CC(=O)OC1C(CNC1CC2=CC=C(C=C2)OC)O	253602	1111	0.00928252848766	0.00468970981857
1	anisomycin	CC(=O)OC1C(CNC1CC2=CC=C(C=C2)OC)O	253602	1111	0.0172729677098	0.00489864488768
1	anisomycin	CC(=O)OC1C(CNC1CC2=CC=C(C=C2)OC)O	253602	1111	0.0441346196403	0.00892785501997
1	anisomycin	CC(=O)OC1C(CNC1CC2=CC=C(C=C2)OC)O	253602	1111	0.0126338427013	0.0061399111352
1	anisomycin	CC(=O)OC1C(CNC1CC2=CC=C(C=C2)OC)O	253602	1111	0.0332420584624	0.010246007299
1	anisomycin	CC(=O)OC1C(CNC1CC2=CC=C(C=C2)OC)O	253602	1111	0.0311957933482	0.00825029084232
1	anisomycin	CC(=O)OC1C(CNC1CC2=CC=C(C=C2)OC)O	253602	1111	0.0208468673624	0.00900283297159
1	anisomycin	CC(=O)OC1C(CNC1CC2=CC=C(C=C2)OC)O	253602	1111	0.00754318277488	0.00891321281992
1	anisomycin	CC(=O)OC1C(CNC1CC2=CC=C(C=C2)OC)O	253602	1111	0.0327725518834	0.00335419827344
1	anisomycin	CC(=O)OC1C(CNC1CC2=CC=C(C=C2)OC)O	253602	1111	0.0283113022987	0.00866523503837
1	anisomycin	CC(=O)OC1C(CNC1CC2=CC=C(C=C2)OC)O	253602	1111	0.0197366116494	0.00715871359484
1	anisomycin	CC(=O)OC1C(CNC1CC2=CC=C(C=C2)OC)O	253602	1111	0.0403384444898	0.00944320505234
1	anisomycin	CC(=O)OC1C(CNC1CC2=CC=C(C=C2)OC)O	253602	1111	0.0278738515039	0.00812827254648
1	anisomycin	CC(=O)OC1C(CNC1CC2=CC=C(C=C2)OC)O	253602	1111	0.0199675391702	0.00456163501302
1	anisomycin	CC(=O)OC1C(CNC1CC2=CC=C(C=C2)OC)O	253602	1111	0.0222100489128	0.00668889174335
1	anisomycin	CC(=O)OC1C(CNC1CC2=CC=C(C=C2)OC)O	253602	1111	0.0281943128856	0.0081371462555
1	anisomycin	CC(=O)OC1C(CNC1CC2=CC=C(C=C2)OC)O	253602	1111	0.0183624404894	0.00743557759299
1	anisomycin	CC(=O)OC1C(CNC1CC2=CC=C(C=C2)OC)O	253602	1111	0.0334446871464	0.00706250132961
1	anisomycin	CC(=O)OC1C(CNC1CC2=CC=C(C=C2)OC)O	253602	1111	0.0190756222262	0.00558759311683
1	anisomycin	CC(=O)OC1C(CNC1CC2=CC=C(C=C2)OC)O	253602	1111	0.036412839363	0.00754232121619
1	anisomycin	CC(=O)OC1C(CNC1CC2=CC=C(C=C2)OC)O	253602	1111	0.00863583163671	0.00529083785375
1	anisomycin	CC(=O)OC1C(CNC1CC2=CC=C(C=C2)OC)O	253602	1111	0.0240204647718	0.00800447896737
1	anisomycin	CC(=O)OC1C(CNC1CC2=CC=C(C=C2)OC)O	253602	1111	0.0305817216412	0.00922248250537
1	anisomycin	CC(=O)OC1C(CNC1CC2=CC=C(C=C2)OC)O	253602	1111	0.0217404306975	0.00483153901558
1	anisomycin	CC(=O)OC1C(CNC1CC2=CC=C(C=C2)OC)O	253602	1111	0.0231744066597	0.0040034043605
1	anisomycin	CC(=O)OC1C(CNC1CC2=CC=C(C=C2)OC)O	253602	1111	0.0262226775873	0.00749141034772
1	anisomycin	CC(=O)OC1C(CNC1CC2=CC=C(C=C2)OC)O	253602	1111	0.018880949162	0.0040406536592
1	anisomycin	CC(=O)OC1C(CNC1CC2=CC=C(C=C2)OC)O	253602	1111	0.0227518110558	0.00753471890124
1	anisomycin	CC(=O)OC1C(CNC1CC2=CC=C(C=C2)OC)O	253602	1111	0.0296762753896	0.00658119653684
1	anisomycin	CC(=O)OC1C(CNC1CC2=CC=C(C=C2)OC)O	253602	1111	0.0303853458535	0.00862804519877
1	anisomycin	CC(=O)OC1C(CNC1CC2=CC=C(C=C2)OC)O	253602	1111	0.00539629554749	0.00413553823573
1	anisomycin	CC(=O)OC1C(CNC1CC2=CC=C(C=C2)OC)O	253602	1111	0.0101812723908	0.00763934310053
1	anisomycin	CC(=O)OC1C(CNC1CC2=CC=C(C=C2)OC)O	253602	1111	0.0252499050564	0.00411270673599
1	anisomycin	CC(=O)OC1C(CNC1CC2=CC=C(C=C2)OC)O	253602	1111	0.0153188577775	0.0067255368602
1	anisomycin	CC(=O)OC1C(CNC1CC2=CC=C(C=C2)OC)O	253602	1111	0.0236986561455	0.00447418895607
1	anisomycin	CC(=O)OC1C(CNC1CC2=CC=C(C=C2)OC)O	253602	1111	0.0123316792335	0.00797225597976
1	anisomycin	CC(=O)OC1C(CNC1CC2=CC=C(C=C2)OC)O	253602	1111	0.0258417633263	0.0079620470872
1	anisomycin	CC(=O)OC1C(CNC1CC2=CC=C(C=C2)OC)O	253602	1111	0.0131411921715	0.00474265865798
1	anisomycin	CC(=O)OC1C(CNC1CC2=CC=C(C=C2)OC)O	253602	1111	0.00227399868891	0.00325830746346
1	anisomycin	CC(=O)OC1C(CNC1CC2=CC=C(C=C2)OC)O	253602	1111	0.0112540945473	0.00396498605196
1	anisomycin	CC(=O)OC1C(CNC1CC2=CC=C(C=C2)OC)O	253602	1111	0.018584671541	0.007376364757
1	anisomycin	CC(=O)OC1C(CNC1CC2=CC=C(C=C2)OC)O	253602	1111	0.00549840359243	0.00499561448891
1	anisomycin	CC(=O)OC1C(CNC1CC2=CC=C(C=C2)OC)O	253602	1111	0.00985359824935	0.00642548779769
1	anisomycin	CC(=O)OC1C(CNC1CC2=CC=C(C=C2)OC)O	253602	1111	0.0101148460589	0.00414847241283
1	anisomycin	CC(=O)OC1C(CNC1CC2=CC=C(C=C2)OC)O	253602	1111	0.0209119922387	0.00666677311177
1	anisomycin	CC(=O)OC1C(CNC1CC2=CC=C(C=C2)OC)O	253602	1111	0.0364363283293	0.00575581255242
1	anisomycin	CC(=O)OC1C(CNC1CC2=CC=C(C=C2)OC)O	253602	1111	0.0320181582965	0.00342668805804
1	anisomycin	CC(=O)OC1C(CNC1CC2=CC=C(C=C2)OC)O	253602	1111	0.0136959955822	0.00747395024518
1	anisomycin	CC(=O)OC1C(CNC1CC2=CC=C(C=C2)OC)O	253602	1111	0.0101907257436	0.00639125974086
1	anisomycin	CC(=O)OC1C(CNC1CC2=CC=C(C=C2)OC)O	253602	1111	0.00614082927931	0.0025447566913
1	anisomycin	CC(=O)OC1C(CNC1CC2=CC=C(C=C2)OC)O	253602	1111	0.0252430656775	0.00799369253169
1	anisomycin	CC(=O)OC1C(CNC1CC2=CC=C(C=C2)OC)O	253602	1111	0.0105064527982	0.00516549367675
1	anisomycin	CC(=O)OC1C(CNC1CC2=CC=C(C=C2)OC)O	253602	1111	0.00176974751756	0.00221884309164
1	bruceantin	CC1=C(C(=O)CC2(C1CC3C45C2C(C(C(C4C(C(=O)O3)OC(=O)C=C(C)C(C)C)(OC5)C(=O)OC)O)O)C)O	5281304	41.2	0.00110393602137	0.000789945653192
1	bruceantin	CC1=C(C(=O)CC2(C1CC3C45C2C(C(C(C4C(C(=O)O3)OC(=O)C=C(C)C(C)C)(OC5)C(=O)OC)O)O)C)O	5281304	41.2	0.000928989557975	0.00122545414699
1	bruceantin	CC1=C(C(=O)CC2(C1CC3C45C2C(C(C(C4C(C(=O)O3)OC(=O)C=C(C)C(C)C)(OC5)C(=O)OC)O)O)C)O	5281304	41.2	0.00205370465554	0.00194440988211
1	bruceantin	CC1=C(C(=O)CC2(C1CC3C45C2C(C(C(C4C(C(=O)O3)OC(=O)C=C(C)C(C)C)(OC5)C(=O)OC)O)O)C)O	5281304	41.2	0.00118184760022	0.0012011894813
1	bruceantin	CC1=C(C(=O)CC2(C1CC3C45C2C(C(C(C4C(C(=O)O3)OC(=O)C=C(C)C(C)C)(OC5)C(=O)OC)O)O)C)O	5281304	41.2	0.00115243019083	0.00357619329155
1	bruceantin	CC1=C(C(=O)CC2(C1CC3C45C2C(C(C(C4C(C(=O)O3)OC(=O)C=C(C)C(C)C)(OC5)C(=O)OC)O)O)C)O	5281304	41.2	0.00167347923953	0.00177328858814
1	bruceantin	CC1=C(C(=O)CC2(C1CC3C45C2C(C(C(C4C(C(=O)O3)OC(=O)C=C(C)C(C)C)(OC5)C(=O)OC)O)O)C)O	5281304	41.2	0.00184577459639	0.0015437872333
1	bruceantin	CC1=C(C(=O)CC2(C1CC3C45C2C(C(C(C4C(C(=O)O3)OC(=O)C=C(C)C(C)C)(OC5)C(=O)OC)O)O)C)O	5281304	41.2	0.00122490811925	0.000712602451861
1	bruceantin	CC1=C(C(=O)CC2(C1CC3C45C2C(C(C(C4C(C(=O)O3)OC(=O)C=C(C)C(C)C)(OC5)C(=O)OC)O)O)C)O	5281304	41.2	0.000869571713859	0.000828785195234
1	bruceantin	CC1=C(C(=O)CC2(C1CC3C45C2C(C(C(C4C(C(=O)O3)OC(=O)C=C(C)C(C)C)(OC5)C(=O)OC)O)O)C)O	5281304	41.2	0.000967487228313	0.00108440390348
1	bruceantin	CC1=C(C(=O)CC2(C1CC3C45C2C(C(C(C4C(C(=O)O3)OC(=O)C=C(C)C(C)C)(OC5)C(=O)OC)O)O)C)O	5281304	41.2	0.00104582070154	0.00141452413905
1	bruceantin	CC1=C(C(=O)CC2(C1CC3C45C2C(C(C(C4C(C(=O)O3)OC(=O)C=C(C)C(C)C)(OC5)C(=O)OC)O)O)C)O	5281304	41.2	0.00154377985952	0.00244864011031
1	bruceantin	CC1=C(C(=O)CC2(C1CC3C45C2C(C(C(C4C(C(=O)O3)OC(=O)C=C(C)C(C)C)(OC5)C(=O)OC)O)O)C)O	5281304	41.2	0.00109191948531	0.000808784234521
1	bruceantin	CC1=C(C(=O)CC2(C1CC3C45C2C(C(C(C4C(C(=O)O3)OC(=O)C=C(C)C(C)C)(OC5)C(=O)OC)O)O)C)O	5281304	41.2	0.000738518739791	0.00111490565047
1	bruceantin	CC1=C(C(=O)CC2(C1CC3C45C2C(C(C(C4C(C(=O)O3)OC(=O)C=C(C)C(C)C)(OC5)C(=O)OC)O)O)C)O	5281304	41.2	0.000888967271989	0.00848590024968
1	bruceantin	CC1=C(C(=O)CC2(C1CC3C45C2C(C(C(C4C(C(=O)O3)OC(=O)C=C(C)C(C)C)(OC5)C(=O)OC)O)O)C)O	5281304	41.2	0.000398809610403	0.000772741913257
1	bruceantin	CC1=C(C(=O)CC2(C1CC3C45C2C(C(C(C4C(C(=O)O3)OC(=O)C=C(C)C(C)C)(OC5)C(=O)OC)O)O)C)O	5281304	41.2	0.00088456507988	0.00107948510659
1	bruceantin	CC1=C(C(=O)CC2(C1CC3C45C2C(C(C(C4C(C(=O)O3)OC(=O)C=C(C)C(C)C)(OC5)C(=O)OC)O)O)C)O	5281304	41.2	0.000989991540892	0.00156769882453
1	bruceantin	CC1=C(C(=O)CC2(C1CC3C45C2C(C(C(C4C(C(=O)O3)OC(=O)C=C(C)C(C)C)(OC5)C(=O)OC)O)O)C)O	5281304	41.2	0.000732737490784	0.00475120489069
1	bruceantin	CC1=C(C(=O)CC2(C1CC3C45C2C(C(C(C4C(C(=O)O3)OC(=O)C=C(C)C(C)C)(OC5)C(=O)OC)O)O)C)O	5281304	41.2	0.000644898374133	0.00160374585673
1	bruceantin	CC1=C(C(=O)CC2(C1CC3C45C2C(C(C(C4C(C(=O)O3)OC(=O)C=C(C)C(C)C)(OC5)C(=O)OC)O)O)C)O	5281304	41.2	0.000766167858461	0.000917895751555
1	bruceantin	CC1=C(C(=O)CC2(C1CC3C45C2C(C(C(C4C(C(=O)O3)OC(=O)C=C(C)C(C)C)(OC5)C(=O)OC)O)O)C)O	5281304	41.2	0.00101879737976	0.00108783672346
1	bruceantin	CC1=C(C(=O)CC2(C1CC3C45C2C(C(C(C4C(C(=O)O3)OC(=O)C=C(C)C(C)C)(OC5)C(=O)OC)O)O)C)O	5281304	41.2	0.00146249103169	0.00132361149658
1	bruceantin	CC1=C(C(=O)CC2(C1CC3C45C2C(C(C(C4C(C(=O)O3)OC(=O)C=C(C)C(C)C)(OC5)C(=O)OC)O)O)C)O	5281304	41.2	0.000702512087809	0.00112383729275
1	bruceantin	CC1=C(C(=O)CC2(C1CC3C45C2C(C(C(C4C(C(=O)O3)OC(=O)C=C(C)C(C)C)(OC5)C(=O)OC)O)O)C)O	5281304	41.2	0.00138615247453	0.00154098238118
1	bruceantin	CC1=C(C(=O)CC2(C1CC3C45C2C(C(C(C4C(C(=O)O3)OC(=O)C=C(C)C(C)C)(OC5)C(=O)OC)O)O)C)O	5281304	41.2	0.000778434504217	0.000845889984778
1	bruceantin	CC1=C(C(=O)CC2(C1CC3C45C2C(C(C(C4C(C(=O)O3)OC(=O)C=C(C)C(C)C)(OC5)C(=O)OC)O)O)C)O	5281304	41.2	0.00163349782328	0.000869755421705
1	bruceantin	CC1=C(C(=O)CC2(C1CC3C45C2C(C(C(C4C(C(=O)O3)OC(=O)C=C(C)C(C)C)(OC5)C(=O)OC)O)O)C)O	5281304	41.2	0.00046041637364	0.000876158607282
1	bruceantin	CC1=C(C(=O)CC2(C1CC3C45C2C(C(C(C4C(C(=O)O3)OC(=O)C=C(C)C(C)C)(OC5)C(=O)OC)O)O)C)O	5281304	41.2	0.000998305651679	0.000887286318111
1	bruceantin	CC1=C(C(=O)CC2(C1CC3C45C2C(C(C(C4C(C(=O)O3)OC(=O)C=C(C)C(C)C)(OC5)C(=O)OC)O)O)C)O	5281304	41.2	0.000946297645569	0.00114970003181
1	bruceantin	CC1=C(C(=O)CC2(C1CC3C45C2C(C(C(C4C(C(=O)O3)OC(=O)C=C(C)C(C)C)(OC5)C(=O)OC)O)O)C)O	5281304	41.2	0.0011700701813	0.00160519814818
1	DDD107498	C1CCN(C1)CCNC(=O)C2=CC(=NC3=C2C=C(C=C3)F)C4=CC=C(C=C4)CN5CCOCC5	71748268	1111	0.0333745915109	0.0924674473506
1	DDD107498	C1CCN(C1)CCNC(=O)C2=CC(=NC3=C2C=C(C=C3)F)C4=CC=C(C=C4)CN5CCOCC5	71748268	1111	0.0127160216103	0.0571084588619
1	DDD107498	C1CCN(C1)CCNC(=O)C2=CC(=NC3=C2C=C(C=C3)F)C4=CC=C(C=C4)CN5CCOCC5	71748268	1111	0.0261385920365	0.0899010139955
1	DDD107498	C1CCN(C1)CCNC(=O)C2=CC(=NC3=C2C=C(C=C3)F)C4=CC=C(C=C4)CN5CCOCC5	71748268	1111	0.0143511211171	0.0758227348378
1	DDD107498	C1CCN(C1)CCNC(=O)C2=CC(=NC3=C2C=C(C=C3)F)C4=CC=C(C=C4)CN5CCOCC5	71748268	1111	0.0354380652854	0.122725476875
1	DDD107498	C1CCN(C1)CCNC(=O)C2=CC(=NC3=C2C=C(C=C3)F)C4=CC=C(C=C4)CN5CCOCC5	71748268	1111	0.0381581777238	0.0879118084806
1	DDD107498	C1CCN(C1)CCNC(=O)C2=CC(=NC3=C2C=C(C=C3)F)C4=CC=C(C=C4)CN5CCOCC5	71748268	1111	0.0126411120097	0.0286620890879
1	DDD107498	C1CCN(C1)CCNC(=O)C2=CC(=NC3=C2C=C(C=C3)F)C4=CC=C(C=C4)CN5CCOCC5	71748268	1111	0.0169289837713	0.0530935550349
1	DDD107498	C1CCN(C1)CCNC(=O)C2=CC(=NC3=C2C=C(C=C3)F)C4=CC=C(C=C4)CN5CCOCC5	71748268	1111	0.0124470682384	0.0554022326746
1	DDD107498	C1CCN(C1)CCNC(=O)C2=CC(=NC3=C2C=C(C=C3)F)C4=CC=C(C=C4)CN5CCOCC5	71748268	1111	0.00922672754283	0.0511922419538
1	DDD107498	C1CCN(C1)CCNC(=O)C2=CC(=NC3=C2C=C(C=C3)F)C4=CC=C(C=C4)CN5CCOCC5	71748268	1111	0.0653311850363	0.0917708878929
1	DDD107498	C1CCN(C1)CCNC(=O)C2=CC(=NC3=C2C=C(C=C3)F)C4=CC=C(C=C4)CN5CCOCC5	71748268	1111	0.0217038212052	0.0881957423565
1	DDD107498	C1CCN(C1)CCNC(=O)C2=CC(=NC3=C2C=C(C=C3)F)C4=CC=C(C=C4)CN5CCOCC5	71748268	1111	0.022394295844	0.079944600714
1	DDD107498	C1CCN(C1)CCNC(=O)C2=CC(=NC3=C2C=C(C=C3)F)C4=CC=C(C=C4)CN5CCOCC5	71748268	1111	0.0233062603692	0.0828193062296
1	DDD107498	C1CCN(C1)CCNC(=O)C2=CC(=NC3=C2C=C(C=C3)F)C4=CC=C(C=C4)CN5CCOCC5	71748268	1111	0.0380188634286	0.0805879073371
1	DDD107498	C1CCN(C1)CCNC(=O)C2=CC(=NC3=C2C=C(C=C3)F)C4=CC=C(C=C4)CN5CCOCC5	71748268	1111	0.0299697063089	0.0933918317542
1	DDD107498	C1CCN(C1)CCNC(=O)C2=CC(=NC3=C2C=C(C=C3)F)C4=CC=C(C=C4)CN5CCOCC5	71748268	1111	0.0244875953759	0.0742089923673
1	DDD107498	C1CCN(C1)CCNC(=O)C2=CC(=NC3=C2C=C(C=C3)F)C4=CC=C(C=C4)CN5CCOCC5	71748268	1111	0.0279634467379	0.0790113382811
1	DDD107498	C1CCN(C1)CCNC(=O)C2=CC(=NC3=C2C=C(C=C3)F)C4=CC=C(C=C4)CN5CCOCC5	71748268	1111	0.0215643799283	0.110211982858
1	DDD107498	C1CCN(C1)CCNC(=O)C2=CC(=NC3=C2C=C(C=C3)F)C4=CC=C(C=C4)CN5CCOCC5	71748268	1111	0.0204255718336	0.108225965548
1	DDD107498	C1CCN(C1)CCNC(=O)C2=CC(=NC3=C2C=C(C=C3)F)C4=CC=C(C=C4)CN5CCOCC5	71748268	1111	0.0203939043816	0.0820632911828
1	DDD107498	C1CCN(C1)CCNC(=O)C2=CC(=NC3=C2C=C(C=C3)F)C4=CC=C(C=C4)CN5CCOCC5	71748268	1111	0.0133943889097	0.0710696485394
1	DDD107498	C1CCN(C1)CCNC(=O)C2=CC(=NC3=C2C=C(C=C3)F)C4=CC=C(C=C4)CN5CCOCC5	71748268	1111	0.0157084250664	0.0561582483433
1	DDD107498	C1CCN(C1)CCNC(=O)C2=CC(=NC3=C2C=C(C=C3)F)C4=CC=C(C=C4)CN5CCOCC5	71748268	1111	0.0148877674723	0.0683024466085
1	DDD107498	C1CCN(C1)CCNC(=O)C2=CC(=NC3=C2C=C(C=C3)F)C4=CC=C(C=C4)CN5CCOCC5	71748268	1111	0.0321016861842	0.100659127718
1	DDD107498	C1CCN(C1)CCNC(=O)C2=CC(=NC3=C2C=C(C=C3)F)C4=CC=C(C=C4)CN5CCOCC5	71748268	1111	0.061837612576	0.12409449488
1	DDD107498	C1CCN(C1)CCNC(=O)C2=CC(=NC3=C2C=C(C=C3)F)C4=CC=C(C=C4)CN5CCOCC5	71748268	1111	0.014683794468	0.0732820404162
1	DDD107498	C1CCN(C1)CCNC(=O)C2=CC(=NC3=C2C=C(C=C3)F)C4=CC=C(C=C4)CN5CCOCC5	71748268	1111	0.0212994439973	0.117631994607
1	DDD107498	C1CCN(C1)CCNC(=O)C2=CC(=NC3=C2C=C(C=C3)F)C4=CC=C(C=C4)CN5CCOCC5	71748268	1111	0.0207056245414	0.0578055023608
1	DDD107498	C1CCN(C1)CCNC(=O)C2=CC(=NC3=C2C=C(C=C3)F)C4=CC=C(C=C4)CN5CCOCC5	71748268	1111	0.0219993982319	0.109784895611
1	DDD107498	C1CCN(C1)CCNC(=O)C2=CC(=NC3=C2C=C(C=C3)F)C4=CC=C(C=C4)CN5CCOCC5	71748268	1111	0.0333219344306	0.111539054118
1	DDD107498	C1CCN(C1)CCNC(=O)C2=CC(=NC3=C2C=C(C=C3)F)C4=CC=C(C=C4)CN5CCOCC5	71748268	1111	0.0151209694077	0.0668630482455
1	DDD107498	C1CCN(C1)CCNC(=O)C2=CC(=NC3=C2C=C(C=C3)F)C4=CC=C(C=C4)CN5CCOCC5	71748268	1111	0.012656110232	0.063577370963
1	DDD107498	C1CCN(C1)CCNC(=O)C2=CC(=NC3=C2C=C(C=C3)F)C4=CC=C(C=C4)CN5CCOCC5	71748268	1111	0.0226855149418	0.091669948068
1	DDD107498	C1CCN(C1)CCNC(=O)C2=CC(=NC3=C2C=C(C=C3)F)C4=CC=C(C=C4)CN5CCOCC5	71748268	1111	0.0245660073873	0.0813783623054
1	DDD107498	C1CCN(C1)CCNC(=O)C2=CC(=NC3=C2C=C(C=C3)F)C4=CC=C(C=C4)CN5CCOCC5	71748268	1111	0.0209420761108	0.0726245614873
1	DDD107498	C1CCN(C1)CCNC(=O)C2=CC(=NC3=C2C=C(C=C3)F)C4=CC=C(C=C4)CN5CCOCC5	71748268	1111	0.0175364174779	0.0808107307371
1	DDD107498	C1CCN(C1)CCNC(=O)C2=CC(=NC3=C2C=C(C=C3)F)C4=CC=C(C=C4)CN5CCOCC5	71748268	1111	0.0187488244378	0.0824950709479
1	DDD107498	C1CCN(C1)CCNC(=O)C2=CC(=NC3=C2C=C(C=C3)F)C4=CC=C(C=C4)CN5CCOCC5	71748268	1111	0.0250230627599	0.0746074768102
1	DDD107498	C1CCN(C1)CCNC(=O)C2=CC(=NC3=C2C=C(C=C3)F)C4=CC=C(C=C4)CN5CCOCC5	71748268	1111	0.0121476157067	0.0448316911876
1	DDD107498	C1CCN(C1)CCNC(=O)C2=CC(=NC3=C2C=C(C=C3)F)C4=CC=C(C=C4)CN5CCOCC5	71748268	1111	0.0282107618098	0.103467793772
1	DDD107498	C1CCN(C1)CCNC(=O)C2=CC(=NC3=C2C=C(C=C3)F)C4=CC=C(C=C4)CN5CCOCC5	71748268	1111	0.026325709691	0.081964901923
1	DDD107498	C1CCN(C1)CCNC(=O)C2=CC(=NC3=C2C=C(C=C3)F)C4=CC=C(C=C4)CN5CCOCC5	71748268	1111	0.0295927714279	0.0943064615064
1	anisomycin	CC(=O)OC1C(CNC1CC2=CC=C(C=C2)OC)O	253602	370	0.0360575222697	0.0199913358422
1	anisomycin	CC(=O)OC1C(CNC1CC2=CC=C(C=C2)OC)O	253602	370	0.0683466341856	0.0253331873205
1	anisomycin	CC(=O)OC1C(CNC1CC2=CC=C(C=C2)OC)O	253602	370	0.0433574295186	0.0116339693705
1	anisomycin	CC(=O)OC1C(CNC1CC2=CC=C(C=C2)OC)O	253602	370	0.075294388096	0.0194566623758
1	anisomycin	CC(=O)OC1C(CNC1CC2=CC=C(C=C2)OC)O	253602	370	0.0782410609461	0.0262894745322
1	anisomycin	CC(=O)OC1C(CNC1CC2=CC=C(C=C2)OC)O	253602	370	0.0581045606818	0.0240913089433
1	anisomycin	CC(=O)OC1C(CNC1CC2=CC=C(C=C2)OC)O	253602	370	0.040633189838	0.0182469821716
1	anisomycin	CC(=O)OC1C(CNC1CC2=CC=C(C=C2)OC)O	253602	370	0.0346226201993	0.0172402932501
1	anisomycin	CC(=O)OC1C(CNC1CC2=CC=C(C=C2)OC)O	253602	370	0.0773778373812	0.00973422828091
1	anisomycin	CC(=O)OC1C(CNC1CC2=CC=C(C=C2)OC)O	253602	370	0.0787459479438	0.0170170516621
1	anisomycin	CC(=O)OC1C(CNC1CC2=CC=C(C=C2)OC)O	253602	370	0.0351531848303	0.0210468664158
1	anisomycin	CC(=O)OC1C(CNC1CC2=CC=C(C=C2)OC)O	253602	370	0.0658059382784	0.020338599595
1	anisomycin	CC(=O)OC1C(CNC1CC2=CC=C(C=C2)OC)O	253602	370	0.0979906640604	0.0202035180866
1	anisomycin	CC(=O)OC1C(CNC1CC2=CC=C(C=C2)OC)O	253602	370	0.0965096644479	0.024303715443
1	anisomycin	CC(=O)OC1C(CNC1CC2=CC=C(C=C2)OC)O	253602	370	0.0500028433281	0.0169140699249
1	anisomycin	CC(=O)OC1C(CNC1CC2=CC=C(C=C2)OC)O	253602	370	0.069812208637	0.0243358334575
1	anisomycin	CC(=O)OC1C(CNC1CC2=CC=C(C=C2)OC)O	253602	370	0.0787369263784	0.0206031833652
1	anisomycin	CC(=O)OC1C(CNC1CC2=CC=C(C=C2)OC)O	253602	370	0.057749990906	0.0255818157474
1	anisomycin	CC(=O)OC1C(CNC1CC2=CC=C(C=C2)OC)O	253602	370	0.0909489562138	0.0235763417864
1	anisomycin	CC(=O)OC1C(CNC1CC2=CC=C(C=C2)OC)O	253602	370	0.0618019164459	0.0289624951086
1	anisomycin	CC(=O)OC1C(CNC1CC2=CC=C(C=C2)OC)O	253602	370	0.0599352211657	0.0150718824504
1	anisomycin	CC(=O)OC1C(CNC1CC2=CC=C(C=C2)OC)O	253602	370	0.0908759163075	0.0273579571877
1	anisomycin	CC(=O)OC1C(CNC1CC2=CC=C(C=C2)OC)O	253602	370	0.0684077752219	0.0267417219447
1	anisomycin	CC(=O)OC1C(CNC1CC2=CC=C(C=C2)OC)O	253602	370	0.113765717946	0.0285416592094
1	anisomycin	CC(=O)OC1C(CNC1CC2=CC=C(C=C2)OC)O	253602	370	0.0602206561356	0.0116090357258
1	anisomycin	CC(=O)OC1C(CNC1CC2=CC=C(C=C2)OC)O	253602	370	0.0573284428985	0.0271860097365
1	anisomycin	CC(=O)OC1C(CNC1CC2=CC=C(C=C2)OC)O	253602	370	0.101206865914	0.0176665949378
1	anisomycin	CC(=O)OC1C(CNC1CC2=CC=C(C=C2)OC)O	253602	370	0.0565812618053	0.0177097475
1	anisomycin	CC(=O)OC1C(CNC1CC2=CC=C(C=C2)OC)O	253602	370	0.0964172598278	0.0143496137938
1	anisomycin	CC(=O)OC1C(CNC1CC2=CC=C(C=C2)OC)O	253602	370	0.0822296091985	0.0226183928012
1	anisomycin	CC(=O)OC1C(CNC1CC2=CC=C(C=C2)OC)O	253602	370	0.0718518755254	0.0237779282195
1	anisomycin	CC(=O)OC1C(CNC1CC2=CC=C(C=C2)OC)O	253602	370	0.014853685515	0.0154157580871
1	anisomycin	CC(=O)OC1C(CNC1CC2=CC=C(C=C2)OC)O	253602	370	0.0562333216651	0.0201725585341
1	anisomycin	CC(=O)OC1C(CNC1CC2=CC=C(C=C2)OC)O	253602	370	0.0632483810147	0.0177494479677
1	anisomycin	CC(=O)OC1C(CNC1CC2=CC=C(C=C2)OC)O	253602	370	0.0378074462421	0.0146749053254
1	anisomycin	CC(=O)OC1C(CNC1CC2=CC=C(C=C2)OC)O	253602	370	0.0844788865321	0.02131624698
1	anisomycin	CC(=O)OC1C(CNC1CC2=CC=C(C=C2)OC)O	253602	370	0.0319757034254	0.0159588174335
1	anisomycin	CC(=O)OC1C(CNC1CC2=CC=C(C=C2)OC)O	253602	370	0.0449754369098	0.0201473602143
1	anisomycin	CC(=O)OC1C(CNC1CC2=CC=C(C=C2)OC)O	253602	370	0.0652909040197	0.019350847004
1	anisomycin	CC(=O)OC1C(CNC1CC2=CC=C(C=C2)OC)O	253602	370	0.0926282698943	0.0280542799013
1	anisomycin	CC(=O)OC1C(CNC1CC2=CC=C(C=C2)OC)O	253602	370	0.0548982301166	0.0204281360403
1	anisomycin	CC(=O)OC1C(CNC1CC2=CC=C(C=C2)OC)O	253602	370	0.0401415006185	0.0245783585115
1	anisomycin	CC(=O)OC1C(CNC1CC2=CC=C(C=C2)OC)O	253602	370	0.0386672344085	0.0217616205592
1	anisomycin	CC(=O)OC1C(CNC1CC2=CC=C(C=C2)OC)O	253602	370	0.078852241489	0.0204847304011
1	anisomycin	CC(=O)OC1C(CNC1CC2=CC=C(C=C2)OC)O	253602	370	0.108687316408	0.0309196521722
1	anisomycin	CC(=O)OC1C(CNC1CC2=CC=C(C=C2)OC)O	253602	370	0.0475391025056	0.0137522007252
1	anisomycin	CC(=O)OC1C(CNC1CC2=CC=C(C=C2)OC)O	253602	370	0.0380638802106	0.0158953695809
1	anisomycin	CC(=O)OC1C(CNC1CC2=CC=C(C=C2)OC)O	253602	370	0.0584770170484	0.01982542594
1	anisomycin	CC(=O)OC1C(CNC1CC2=CC=C(C=C2)OC)O	253602	370	0.0572490875583	0.0195327360734
1	anisomycin	CC(=O)OC1C(CNC1CC2=CC=C(C=C2)OC)O	253602	370	0.043032909688	0.0159499003015
1	anisomycin	CC(=O)OC1C(CNC1CC2=CC=C(C=C2)OC)O	253602	370	0.00693699038464	0.0191433747993
1	anisomycin	CC(=O)OC1C(CNC1CC2=CC=C(C=C2)OC)O	253602	370	0.0631783108335	0.0213086140222
1	anisomycin	CC(=O)OC1C(CNC1CC2=CC=C(C=C2)OC)O	253602	370	0.0203028596341	0.0197745687479
1	anisomycin	CC(=O)OC1C(CNC1CC2=CC=C(C=C2)OC)O	253602	370	0.0488415064327	0.0105575095452
1	anisomycin	CC(=O)OC1C(CNC1CC2=CC=C(C=C2)OC)O	253602	370	0.0394180156348	0.0144501751837
1	anisomycin	CC(=O)OC1C(CNC1CC2=CC=C(C=C2)OC)O	253602	370	0.0851950651312	0.0129754109386
1	anisomycin	CC(=O)OC1C(CNC1CC2=CC=C(C=C2)OC)O	253602	370	0.0629627764736	0.012780303713
1	anisomycin	CC(=O)OC1C(CNC1CC2=CC=C(C=C2)OC)O	253602	370	0.0125495965029	0.01377541709
1	anisomycin	CC(=O)OC1C(CNC1CC2=CC=C(C=C2)OC)O	253602	370	0.0474408549913	0.0210862133041
1	anisomycin	CC(=O)OC1C(CNC1CC2=CC=C(C=C2)OC)O	253602	370	0.089231496095	0.0238132174967
1	anisomycin	CC(=O)OC1C(CNC1CC2=CC=C(C=C2)OC)O	253602	370	0.0543526176988	0.0218268962002
1	anisomycin	CC(=O)OC1C(CNC1CC2=CC=C(C=C2)OC)O	253602	370	0.0800347424712	0.0104683070406
1	anisomycin	CC(=O)OC1C(CNC1CC2=CC=C(C=C2)OC)O	253602	370	0.0774913641348	0.0254459642704
1	anisomycin	CC(=O)OC1C(CNC1CC2=CC=C(C=C2)OC)O	253602	370	0.101105254373	0.0229455838287
1	anisomycin	CC(=O)OC1C(CNC1CC2=CC=C(C=C2)OC)O	253602	370	0.0581203777429	0.0176527791189
1	anisomycin	CC(=O)OC1C(CNC1CC2=CC=C(C=C2)OC)O	253602	370	0.09358455206	0.0146596894943
1	anisomycin	CC(=O)OC1C(CNC1CC2=CC=C(C=C2)OC)O	253602	370	0.0569431563555	0.0220886008566
1	anisomycin	CC(=O)OC1C(CNC1CC2=CC=C(C=C2)OC)O	253602	370	0.0450289619528	0.021260160416
1	bruceantin	CC1=C(C(=O)CC2(C1CC3C45C2C(C(C(C4C(C(=O)O3)OC(=O)C=C(C)C(C)C)(OC5)C(=O)OC)O)O)C)O	5281304	13.7	0.0120660654704	0.0179073068386
1	bruceantin	CC1=C(C(=O)CC2(C1CC3C45C2C(C(C(C4C(C(=O)O3)OC(=O)C=C(C)C(C)C)(OC5)C(=O)OC)O)O)C)O	5281304	13.7	0.0138196870098	0.0244795242418
1	bruceantin	CC1=C(C(=O)CC2(C1CC3C45C2C(C(C(C4C(C(=O)O3)OC(=O)C=C(C)C(C)C)(OC5)C(=O)OC)O)O)C)O	5281304	13.7	0.00469033845441	0.045365757518
1	bruceantin	CC1=C(C(=O)CC2(C1CC3C45C2C(C(C(C4C(C(=O)O3)OC(=O)C=C(C)C(C)C)(OC5)C(=O)OC)O)O)C)O	5281304	13.7	0.0101296605482	0.0252830641707
1	bruceantin	CC1=C(C(=O)CC2(C1CC3C45C2C(C(C(C4C(C(=O)O3)OC(=O)C=C(C)C(C)C)(OC5)C(=O)OC)O)O)C)O	5281304	13.7	0.0038105759611	0.0217253393437
1	bruceantin	CC1=C(C(=O)CC2(C1CC3C45C2C(C(C(C4C(C(=O)O3)OC(=O)C=C(C)C(C)C)(OC5)C(=O)OC)O)O)C)O	5281304	13.7	0.00206189155579	0.0110475964488
1	bruceantin	CC1=C(C(=O)CC2(C1CC3C45C2C(C(C(C4C(C(=O)O3)OC(=O)C=C(C)C(C)C)(OC5)C(=O)OC)O)O)C)O	5281304	13.7	0.00662864709684	0.0242841020147
1	bruceantin	CC1=C(C(=O)CC2(C1CC3C45C2C(C(C(C4C(C(=O)O3)OC(=O)C=C(C)C(C)C)(OC5)C(=O)OC)O)O)C)O	5281304	13.7	0.0119987421102	0.0414174744686
1	bruceantin	CC1=C(C(=O)CC2(C1CC3C45C2C(C(C(C4C(C(=O)O3)OC(=O)C=C(C)C(C)C)(OC5)C(=O)OC)O)O)C)O	5281304	13.7	0.0153575899969	0.031304653007
1	bruceantin	CC1=C(C(=O)CC2(C1CC3C45C2C(C(C(C4C(C(=O)O3)OC(=O)C=C(C)C(C)C)(OC5)C(=O)OC)O)O)C)O	5281304	13.7	0.0145426221381	0.0297292406361
1	bruceantin	CC1=C(C(=O)CC2(C1CC3C45C2C(C(C(C4C(C(=O)O3)OC(=O)C=C(C)C(C)C)(OC5)C(=O)OC)O)O)C)O	5281304	13.7	0.0031464742802	0.0186089926793
1	bruceantin	CC1=C(C(=O)CC2(C1CC3C45C2C(C(C(C4C(C(=O)O3)OC(=O)C=C(C)C(C)C)(OC5)C(=O)OC)O)O)C)O	5281304	13.7	0.0106116754425	0.0263012292562
1	bruceantin	CC1=C(C(=O)CC2(C1CC3C45C2C(C(C(C4C(C(=O)O3)OC(=O)C=C(C)C(C)C)(OC5)C(=O)OC)O)O)C)O	5281304	13.7	0.00917871054222	0.0105796402913
1	bruceantin	CC1=C(C(=O)CC2(C1CC3C45C2C(C(C(C4C(C(=O)O3)OC(=O)C=C(C)C(C)C)(OC5)C(=O)OC)O)O)C)O	5281304	13.7	0.00643660365277	0.0176276051721
1	bruceantin	CC1=C(C(=O)CC2(C1CC3C45C2C(C(C(C4C(C(=O)O3)OC(=O)C=C(C)C(C)C)(OC5)C(=O)OC)O)O)C)O	5281304	13.7	0.0026873371536	0.00372016059193
1	bruceantin	CC1=C(C(=O)CC2(C1CC3C45C2C(C(C(C4C(C(=O)O3)OC(=O)C=C(C)C(C)C)(OC5)C(=O)OC)O)O)C)O	5281304	13.7	0.00292555244702	0.00931462819817
1	bruceantin	CC1=C(C(=O)CC2(C1CC3C45C2C(C(C(C4C(C(=O)O3)OC(=O)C=C(C)C(C)C)(OC5)C(=O)OC)O)O)C)O	5281304	13.7	0.00645399255487	0.0261041775556
1	bruceantin	CC1=C(C(=O)CC2(C1CC3C45C2C(C(C(C4C(C(=O)O3)OC(=O)C=C(C)C(C)C)(OC5)C(=O)OC)O)O)C)O	5281304	13.7	0.00958836966527	0.0271616942214
1	bruceantin	CC1=C(C(=O)CC2(C1CC3C45C2C(C(C(C4C(C(=O)O3)OC(=O)C=C(C)C(C)C)(OC5)C(=O)OC)O)O)C)O	5281304	13.7	0.00457577939893	0.0280532417967
1	bruceantin	CC1=C(C(=O)CC2(C1CC3C45C2C(C(C(C4C(C(=O)O3)OC(=O)C=C(C)C(C)C)(OC5)C(=O)OC)O)O)C)O	5281304	13.7	0.00798503258276	0.0359444135381
1	bruceantin	CC1=C(C(=O)CC2(C1CC3C45C2C(C(C(C4C(C(=O)O3)OC(=O)C=C(C)C(C)C)(OC5)C(=O)OC)O)O)C)O	5281304	13.7	0.0680369390782	0.0273119124185
1	bruceantin	CC1=C(C(=O)CC2(C1CC3C45C2C(C(C(C4C(C(=O)O3)OC(=O)C=C(C)C(C)C)(OC5)C(=O)OC)O)O)C)O	5281304	13.7	0.0189851521528	0.0426482853882
1	bruceantin	CC1=C(C(=O)CC2(C1CC3C45C2C(C(C(C4C(C(=O)O3)OC(=O)C=C(C)C(C)C)(OC5)C(=O)OC)O)O)C)O	5281304	13.7	0.00350569877521	0.0246514656425
1	bruceantin	CC1=C(C(=O)CC2(C1CC3C45C2C(C(C(C4C(C(=O)O3)OC(=O)C=C(C)C(C)C)(OC5)C(=O)OC)O)O)C)O	5281304	13.7	0.00248468693216	0.0087520982863
1	bruceantin	CC1=C(C(=O)CC2(C1CC3C45C2C(C(C(C4C(C(=O)O3)OC(=O)C=C(C)C(C)C)(OC5)C(=O)OC)O)O)C)O	5281304	13.7	0.00824442760815	0.020727381666
1	bruceantin	CC1=C(C(=O)CC2(C1CC3C45C2C(C(C(C4C(C(=O)O3)OC(=O)C=C(C)C(C)C)(OC5)C(=O)OC)O)O)C)O	5281304	13.7	0.0344949124983	0.0415288531705
1	bruceantin	CC1=C(C(=O)CC2(C1CC3C45C2C(C(C(C4C(C(=O)O3)OC(=O)C=C(C)C(C)C)(OC5)C(=O)OC)O)O)C)O	5281304	13.7	0.00372921071871	0.0150876966198
1	bruceantin	CC1=C(C(=O)CC2(C1CC3C45C2C(C(C(C4C(C(=O)O3)OC(=O)C=C(C)C(C)C)(OC5)C(=O)OC)O)O)C)O	5281304	13.7	0.00437213395683	0.0336331433354
1	bruceantin	CC1=C(C(=O)CC2(C1CC3C45C2C(C(C(C4C(C(=O)O3)OC(=O)C=C(C)C(C)C)(OC5)C(=O)OC)O)O)C)O	5281304	13.7	0.00226265116409	0.0142301286444
1	bruceantin	CC1=C(C(=O)CC2(C1CC3C45C2C(C(C(C4C(C(=O)O3)OC(=O)C=C(C)C(C)C)(OC5)C(=O)OC)O)O)C)O	5281304	13.7	0.00713680976599	0.0288779103057
1	bruceantin	CC1=C(C(=O)CC2(C1CC3C45C2C(C(C(C4C(C(=O)O3)OC(=O)C=C(C)C(C)C)(OC5)C(=O)OC)O)O)C)O	5281304	13.7	0.0102465390317	0.0417338559156
1	bruceantin	CC1=C(C(=O)CC2(C1CC3C45C2C(C(C(C4C(C(=O)O3)OC(=O)C=C(C)C(C)C)(OC5)C(=O)OC)O)O)C)O	5281304	13.7	0.00401619027098	0.0150478374647
1	bruceantin	CC1=C(C(=O)CC2(C1CC3C45C2C(C(C(C4C(C(=O)O3)OC(=O)C=C(C)C(C)C)(OC5)C(=O)OC)O)O)C)O	5281304	13.7	0.0166694874666	0.020976020843
1	bruceantin	CC1=C(C(=O)CC2(C1CC3C45C2C(C(C(C4C(C(=O)O3)OC(=O)C=C(C)C(C)C)(OC5)C(=O)OC)O)O)C)O	5281304	13.7	0.00872902761029	0.0300792350254
1	bruceantin	CC1=C(C(=O)CC2(C1CC3C45C2C(C(C(C4C(C(=O)O3)OC(=O)C=C(C)C(C)C)(OC5)C(=O)OC)O)O)C)O	5281304	13.7	0.0103108340117	0.025235967101
1	bruceantin	CC1=C(C(=O)CC2(C1CC3C45C2C(C(C(C4C(C(=O)O3)OC(=O)C=C(C)C(C)C)(OC5)C(=O)OC)O)O)C)O	5281304	13.7	0.00273531703132	0.0244919157679
1	bruceantin	CC1=C(C(=O)CC2(C1CC3C45C2C(C(C(C4C(C(=O)O3)OC(=O)C=C(C)C(C)C)(OC5)C(=O)OC)O)O)C)O	5281304	13.7	0.0107850933199	0.0347808931522
1	bruceantin	CC1=C(C(=O)CC2(C1CC3C45C2C(C(C(C4C(C(=O)O3)OC(=O)C=C(C)C(C)C)(OC5)C(=O)OC)O)O)C)O	5281304	13.7	0.00667656337754	0.0190209946493
1	bruceantin	CC1=C(C(=O)CC2(C1CC3C45C2C(C(C(C4C(C(=O)O3)OC(=O)C=C(C)C(C)C)(OC5)C(=O)OC)O)O)C)O	5281304	13.7	0.00755765688169	0.0211034219194
1	bruceantin	CC1=C(C(=O)CC2(C1CC3C45C2C(C(C(C4C(C(=O)O3)OC(=O)C=C(C)C(C)C)(OC5)C(=O)OC)O)O)C)O	5281304	13.7	0.00707418621492	0.0264472523881
1	bruceantin	CC1=C(C(=O)CC2(C1CC3C45C2C(C(C(C4C(C(=O)O3)OC(=O)C=C(C)C(C)C)(OC5)C(=O)OC)O)O)C)O	5281304	13.7	0.0130958813224	0.0245567461158
1	bruceantin	CC1=C(C(=O)CC2(C1CC3C45C2C(C(C(C4C(C(=O)O3)OC(=O)C=C(C)C(C)C)(OC5)C(=O)OC)O)O)C)O	5281304	13.7	0.00694842692725	0.0286339540969
1	bruceantin	CC1=C(C(=O)CC2(C1CC3C45C2C(C(C(C4C(C(=O)O3)OC(=O)C=C(C)C(C)C)(OC5)C(=O)OC)O)O)C)O	5281304	13.7	0.147882783742	0.0501208153879
1	bruceantin	CC1=C(C(=O)CC2(C1CC3C45C2C(C(C(C4C(C(=O)O3)OC(=O)C=C(C)C(C)C)(OC5)C(=O)OC)O)O)C)O	5281304	13.7	0.00619530893885	0.0186597617535
1	bruceantin	CC1=C(C(=O)CC2(C1CC3C45C2C(C(C(C4C(C(=O)O3)OC(=O)C=C(C)C(C)C)(OC5)C(=O)OC)O)O)C)O	5281304	13.7	0.00681234403575	0.0197412524443
1	bruceantin	CC1=C(C(=O)CC2(C1CC3C45C2C(C(C(C4C(C(=O)O3)OC(=O)C=C(C)C(C)C)(OC5)C(=O)OC)O)O)C)O	5281304	13.7	0.00909812157895	0.0323302151761
1	bruceantin	CC1=C(C(=O)CC2(C1CC3C45C2C(C(C(C4C(C(=O)O3)OC(=O)C=C(C)C(C)C)(OC5)C(=O)OC)O)O)C)O	5281304	13.7	0.00133259421673	0.0170353057643
1	bruceantin	CC1=C(C(=O)CC2(C1CC3C45C2C(C(C(C4C(C(=O)O3)OC(=O)C=C(C)C(C)C)(OC5)C(=O)OC)O)O)C)O	5281304	13.7	0.0105413293448	0.0353297931903
1	bruceantin	CC1=C(C(=O)CC2(C1CC3C45C2C(C(C(C4C(C(=O)O3)OC(=O)C=C(C)C(C)C)(OC5)C(=O)OC)O)O)C)O	5281304	13.7	0.0184467920189	0.0227993997283
1	DDD107498	C1CCN(C1)CCNC(=O)C2=CC(=NC3=C2C=C(C=C3)F)C4=CC=C(C=C4)CN5CCOCC5	71748268	370	0.0180075483195	0.0648253919886
1	DDD107498	C1CCN(C1)CCNC(=O)C2=CC(=NC3=C2C=C(C=C3)F)C4=CC=C(C=C4)CN5CCOCC5	71748268	370	0.0152216131345	0.0864796501351
1	DDD107498	C1CCN(C1)CCNC(=O)C2=CC(=NC3=C2C=C(C=C3)F)C4=CC=C(C=C4)CN5CCOCC5	71748268	370	0.0203132004528	0.0991277661594
1	DDD107498	C1CCN(C1)CCNC(=O)C2=CC(=NC3=C2C=C(C=C3)F)C4=CC=C(C=C4)CN5CCOCC5	71748268	370	0.0203417085058	0.0681968495033
1	DDD107498	C1CCN(C1)CCNC(=O)C2=CC(=NC3=C2C=C(C=C3)F)C4=CC=C(C=C4)CN5CCOCC5	71748268	370	0.0185156699102	0.0934678855325
1	DDD107498	C1CCN(C1)CCNC(=O)C2=CC(=NC3=C2C=C(C=C3)F)C4=CC=C(C=C4)CN5CCOCC5	71748268	370	0.0169778611081	0.0785276986401
1	DDD107498	C1CCN(C1)CCNC(=O)C2=CC(=NC3=C2C=C(C=C3)F)C4=CC=C(C=C4)CN5CCOCC5	71748268	370	0.0101899624977	0.0335042868367
1	DDD107498	C1CCN(C1)CCNC(=O)C2=CC(=NC3=C2C=C(C=C3)F)C4=CC=C(C=C4)CN5CCOCC5	71748268	370	0.0412124207987	0.115981442914
1	DDD107498	C1CCN(C1)CCNC(=O)C2=CC(=NC3=C2C=C(C=C3)F)C4=CC=C(C=C4)CN5CCOCC5	71748268	370	0.0175400194689	0.0904172378195
1	DDD107498	C1CCN(C1)CCNC(=O)C2=CC(=NC3=C2C=C(C=C3)F)C4=CC=C(C=C4)CN5CCOCC5	71748268	370	0.0151288807232	0.0572280685543
1	DDD107498	C1CCN(C1)CCNC(=O)C2=CC(=NC3=C2C=C(C=C3)F)C4=CC=C(C=C4)CN5CCOCC5	71748268	370	0.0282465800121	0.0862299167574
1	DDD107498	C1CCN(C1)CCNC(=O)C2=CC(=NC3=C2C=C(C=C3)F)C4=CC=C(C=C4)CN5CCOCC5	71748268	370	0.0368116750854	0.109561353655
1	DDD107498	C1CCN(C1)CCNC(=O)C2=CC(=NC3=C2C=C(C=C3)F)C4=CC=C(C=C4)CN5CCOCC5	71748268	370	0.0178299964352	0.0567819401941
1	DDD107498	C1CCN(C1)CCNC(=O)C2=CC(=NC3=C2C=C(C=C3)F)C4=CC=C(C=C4)CN5CCOCC5	71748268	370	0.021921273248	0.0705565301367
1	DDD107498	C1CCN(C1)CCNC(=O)C2=CC(=NC3=C2C=C(C=C3)F)C4=CC=C(C=C4)CN5CCOCC5	71748268	370	0.041984222596	0.102666096595
1	DDD107498	C1CCN(C1)CCNC(=O)C2=CC(=NC3=C2C=C(C=C3)F)C4=CC=C(C=C4)CN5CCOCC5	71748268	370	0.00844605579631	0.0584423980778
1	DDD107498	C1CCN(C1)CCNC(=O)C2=CC(=NC3=C2C=C(C=C3)F)C4=CC=C(C=C4)CN5CCOCC5	71748268	370	0.00926645456162	0.0696714035409
1	DDD107498	C1CCN(C1)CCNC(=O)C2=CC(=NC3=C2C=C(C=C3)F)C4=CC=C(C=C4)CN5CCOCC5	71748268	370	0.0196451525132	0.0611174839287
1	DDD107498	C1CCN(C1)CCNC(=O)C2=CC(=NC3=C2C=C(C=C3)F)C4=CC=C(C=C4)CN5CCOCC5	71748268	370	0.017299919822	0.0901833694806
1	DDD107498	C1CCN(C1)CCNC(=O)C2=CC(=NC3=C2C=C(C=C3)F)C4=CC=C(C=C4)CN5CCOCC5	71748268	370	0.0249900312917	0.0745091246706
1	DDD107498	C1CCN(C1)CCNC(=O)C2=CC(=NC3=C2C=C(C=C3)F)C4=CC=C(C=C4)CN5CCOCC5	71748268	370	0.0169350267161	0.0585302947883
1	DDD107498	C1CCN(C1)CCNC(=O)C2=CC(=NC3=C2C=C(C=C3)F)C4=CC=C(C=C4)CN5CCOCC5	71748268	370	0.0161792105034	0.0809334703649
1	DDD107498	C1CCN(C1)CCNC(=O)C2=CC(=NC3=C2C=C(C=C3)F)C4=CC=C(C=C4)CN5CCOCC5	71748268	370	0.0119840100058	0.0391969906856
1	DDD107498	C1CCN(C1)CCNC(=O)C2=CC(=NC3=C2C=C(C=C3)F)C4=CC=C(C=C4)CN5CCOCC5	71748268	370	0.0185277488123	0.056660430498
1	DDD107498	C1CCN(C1)CCNC(=O)C2=CC(=NC3=C2C=C(C=C3)F)C4=CC=C(C=C4)CN5CCOCC5	71748268	370	0.0253568047132	0.0717596361788
1	DDD107498	C1CCN(C1)CCNC(=O)C2=CC(=NC3=C2C=C(C=C3)F)C4=CC=C(C=C4)CN5CCOCC5	71748268	370	0.0312708720265	0.0784355522756
1	DDD107498	C1CCN(C1)CCNC(=O)C2=CC(=NC3=C2C=C(C=C3)F)C4=CC=C(C=C4)CN5CCOCC5	71748268	370	0.0295842715267	0.0838742004732
1	DDD107498	C1CCN(C1)CCNC(=O)C2=CC(=NC3=C2C=C(C=C3)F)C4=CC=C(C=C4)CN5CCOCC5	71748268	370	0.019076719676	0.0905381860867
1	DDD107498	C1CCN(C1)CCNC(=O)C2=CC(=NC3=C2C=C(C=C3)F)C4=CC=C(C=C4)CN5CCOCC5	71748268	370	0.0264150273333	0.0804400936598
1	DDD107498	C1CCN(C1)CCNC(=O)C2=CC(=NC3=C2C=C(C=C3)F)C4=CC=C(C=C4)CN5CCOCC5	71748268	370	0.0210950327973	0.0674499110265
1	DDD107498	C1CCN(C1)CCNC(=O)C2=CC(=NC3=C2C=C(C=C3)F)C4=CC=C(C=C4)CN5CCOCC5	71748268	370	0.00946156053167	0.0650234363681
1	DDD107498	C1CCN(C1)CCNC(=O)C2=CC(=NC3=C2C=C(C=C3)F)C4=CC=C(C=C4)CN5CCOCC5	71748268	370	0.0265728670229	0.0895036989025
1	DDD107498	C1CCN(C1)CCNC(=O)C2=CC(=NC3=C2C=C(C=C3)F)C4=CC=C(C=C4)CN5CCOCC5	71748268	370	0.0609640821946	0.113633452406
1	DDD107498	C1CCN(C1)CCNC(=O)C2=CC(=NC3=C2C=C(C=C3)F)C4=CC=C(C=C4)CN5CCOCC5	71748268	370	0.0225015801899	0.0859493210113
1	DDD107498	C1CCN(C1)CCNC(=O)C2=CC(=NC3=C2C=C(C=C3)F)C4=CC=C(C=C4)CN5CCOCC5	71748268	370	0.0455952628714	0.0785843241759
1	DDD107498	C1CCN(C1)CCNC(=O)C2=CC(=NC3=C2C=C(C=C3)F)C4=CC=C(C=C4)CN5CCOCC5	71748268	370	0.023104383562	0.082452274533
1	DDD107498	C1CCN(C1)CCNC(=O)C2=CC(=NC3=C2C=C(C=C3)F)C4=CC=C(C=C4)CN5CCOCC5	71748268	370	0.0276309640989	0.0922115681099
1	DDD107498	C1CCN(C1)CCNC(=O)C2=CC(=NC3=C2C=C(C=C3)F)C4=CC=C(C=C4)CN5CCOCC5	71748268	370	0.020082698928	0.0669695459344
1	DDD107498	C1CCN(C1)CCNC(=O)C2=CC(=NC3=C2C=C(C=C3)F)C4=CC=C(C=C4)CN5CCOCC5	71748268	370	0.0251804409076	0.101479620475
1	DDD107498	C1CCN(C1)CCNC(=O)C2=CC(=NC3=C2C=C(C=C3)F)C4=CC=C(C=C4)CN5CCOCC5	71748268	370	0.022198937156	0.0829888230145
1	DDD107498	C1CCN(C1)CCNC(=O)C2=CC(=NC3=C2C=C(C=C3)F)C4=CC=C(C=C4)CN5CCOCC5	71748268	370	0.0268421557501	0.0660277229377
1	DDD107498	C1CCN(C1)CCNC(=O)C2=CC(=NC3=C2C=C(C=C3)F)C4=CC=C(C=C4)CN5CCOCC5	71748268	370	0.0257500207149	0.0942876889944
1	DDD107498	C1CCN(C1)CCNC(=O)C2=CC(=NC3=C2C=C(C=C3)F)C4=CC=C(C=C4)CN5CCOCC5	71748268	370	0.0124291393435	0.059106020157
1	DMSO	CS(=O)C	679	0	0.151953940422	0.0660298831462
1	DMSO	CS(=O)C	679	0	0.186420740843	0.0958044161297
1	DMSO	CS(=O)C	679	0	0.234846095147	0.0872432142918
1	DMSO	CS(=O)C	679	0	0.180469302186	0.0775487253607
1	DMSO	CS(=O)C	679	0	0.167660351415	0.0663760069839
1	DMSO	CS(=O)C	679	0	0.19632375403	0.0800590072465
1	DMSO	CS(=O)C	679	0	0.176116457276	0.0385489477041
1	DMSO	CS(=O)C	679	0	0.225412347087	0.0761300921638
1	DMSO	CS(=O)C	679	0	0.136422390922	0.0702994564823
1	DMSO	CS(=O)C	679	0	0.210402353146	0.0791949094122
1	DMSO	CS(=O)C	679	0	0.0772502765905	0.0663978922173
1	DMSO	CS(=O)C	679	0	0.318569178297	0.0754062089946
1	DMSO	CS(=O)C	679	0	0.263045982709	0.0703453774913
1	DMSO	CS(=O)C	679	0	0.158864613263	0.0704365608642
1	DMSO	CS(=O)C	679	0	0.164699521608	0.0520222590649
1	DMSO	CS(=O)C	679	0	0.11521346699	0.0553655934402
1	DMSO	CS(=O)C	679	0	0.20849292212	0.0836720237488
1	DMSO	CS(=O)C	679	0	0.135375559656	0.0801426200278
1	DMSO	CS(=O)C	679	0	0.272339400246	0.0758473850659
1	DMSO	CS(=O)C	679	0	0.122010828015	0.0885732391262
1	DMSO	CS(=O)C	679	0	0.255505689101	0.0824158445683
1	DMSO	CS(=O)C	679	0	0.0903936661264	0.0575605222138
1	DMSO	CS(=O)C	679	0	0.174611316761	0.108888877149
1	DMSO	CS(=O)C	679	0	0.152701206631	0.0642271172416
1	DMSO	CS(=O)C	679	0	0.198352316994	0.0903645729319
1	DMSO	CS(=O)C	679	0	0.163687608946	0.0719716375604
1	DMSO	CS(=O)C	679	0	0.204027670234	0.0782720688074
1	DMSO	CS(=O)C	679	0	0.169279024198	0.0599843703791
1	DMSO	CS(=O)C	679	0	0.200884450939	0.0830420292022
1	DMSO	CS(=O)C	679	0	0.148960957755	0.0533943681072
1	DMSO	CS(=O)C	679	0	0.179878206279	0.089722227122
1	DMSO	CS(=O)C	679	0	0.176999973178	0.0701519609252
1	DMSO	CS(=O)C	679	0	0.148653428873	0.0792799852272
1	DMSO	CS(=O)C	679	0	0.158564108309	0.0612175560151
1	DMSO	CS(=O)C	679	0	0.135871616228	0.0798749132807
1	DMSO	CS(=O)C	679	0	0.261729154407	0.0975715393115
1	DMSO	CS(=O)C	679	0	0.171351412947	0.0983505456841
1	DMSO	CS(=O)C	679	0	0.128835110432	0.0481514021231
1	DMSO	CS(=O)C	679	0	0.200035095215	0.0601319321525
1	DMSO	CS(=O)C	679	0	0.229386936102	0.0822542406836
1	DMSO	CS(=O)C	679	0	0.139507821332	0.0422798730763
1	DMSO	CS(=O)C	679	0	0.0154066725475	0.0410770666785
1	DMSO	CS(=O)C	679	0	0.180514784208	0.0646958938318
1	DMSO	CS(=O)C	679	0	0.108837354247	0.0651004915406
1	DMSO	CS(=O)C	679	0	0.215105173737	0.0557988829432
1	DMSO	CS(=O)C	679	0	0.190147034479	0.0953678452782
1	DMSO	CS(=O)C	679	0	0.188037644478	0.090213206172
1	DMSO	CS(=O)C	679	0	0.18545598254	0.0859791273017
1	DMSO	CS(=O)C	679	0	0.25903234408	0.0905447751509
1	DMSO	CS(=O)C	679	0	0.217269471656	0.0855429778107
1	DMSO	CS(=O)C	679	0	0.167735381508	0.0685051641453
1	DMSO	CS(=O)C	679	0	0.139868241322	0.0515264918866
1	DMSO	CS(=O)C	679	0	0.20081654086	0.0924760054931
1	DMSO	CS(=O)C	679	0	0.154308745935	0.0630103789187
1	DMSO	CS(=O)C	679	0	0.178378542662	0.0420077160825
1	DMSO	CS(=O)C	679	0	0.203033348574	0.0503105283242
1	DMSO	CS(=O)C	679	0	0.183286685867	0.0798839596099
1	DMSO	CS(=O)C	679	0	0.158240368866	0.077285684381
1	DMSO	CS(=O)C	679	0	0.151082696245	0.0593353460402
1	DMSO	CS(=O)C	679	0	0.210536139632	0.0643803847304
1	DMSO	CS(=O)C	679	0	0.20990693997	0.0883016492363
1	DMSO	CS(=O)C	679	0	0.274313591836	0.0808155409479
1	DMSO	CS(=O)C	679	0	0.154629241255	0.0669341883782
1	DMSO	CS(=O)C	679	0	0.17699749902	0.0923337705222
1	DMSO	CS(=O)C	679	0	0.161998992755	0.0775204734421
1	DMSO	CS(=O)C	679	0	0.228518350096	0.0799063331167
1	DMSO	CS(=O)C	679	0	0.210303462718	0.0874766509164
1	DMSO	CS(=O)C	679	0	0.0825463106527	0.0652166044684
1	DMSO	CS(=O)C	679	0	0.208214975739	0.0722726530014
1	DMSO	CS(=O)C	679	0	0.112195843518	0.0690539116256
1	DMSO	CS(=O)C	679	0	0.213228901796	0.0908253216612
1	DMSO	CS(=O)C	679	0	0.137995442564	0.0883144481552
1	DMSO	CS(=O)C	679	0	0.221531703396	0.0716429952251
1	DMSO	CS(=O)C	679	0	0.204762958378	0.0824220070564
1	DMSO	CS(=O)C	679	0	0.181032377255	0.0753515625
1	DMSO	CS(=O)C	679	0	0.181633424223	0.0741858202659
1	DMSO	CS(=O)C	679	0	0.172660297476	0.0724149569475
1	DMSO	CS(=O)C	679	0	0.20378642213	0.0669941737808
1	DMSO	CS(=O)C	679	0	0.103417434785	0.0690448878194
1	DMSO	CS(=O)C	679	0	0.236891553104	0.0644662385006
1	DMSO	CS(=O)C	679	0	0.164758660132	0.0678536091217
1	DMSO	CS(=O)C	679	0	0.13900047279	0.0787329793024
1	anisomycin	CC(=O)OC1C(CNC1CC2=CC=C(C=C2)OC)O	253602	123	0.152583379477	0.0573873154971
1	anisomycin	CC(=O)OC1C(CNC1CC2=CC=C(C=C2)OC)O	253602	123	0.249777571013	0.0781538183109
1	anisomycin	CC(=O)OC1C(CNC1CC2=CC=C(C=C2)OC)O	253602	123	0.273082701717	0.076980638183
1	anisomycin	CC(=O)OC1C(CNC1CC2=CC=C(C=C2)OC)O	253602	123	0.259212990627	0.0510572289433
1	anisomycin	CC(=O)OC1C(CNC1CC2=CC=C(C=C2)OC)O	253602	123	0.263672651757	0.0769503730096
1	anisomycin	CC(=O)OC1C(CNC1CC2=CC=C(C=C2)OC)O	253602	123	0.231599356708	0.0694727206851
1	anisomycin	CC(=O)OC1C(CNC1CC2=CC=C(C=C2)OC)O	253602	123	0.20913923633	0.0461856442125
1	anisomycin	CC(=O)OC1C(CNC1CC2=CC=C(C=C2)OC)O	253602	123	0.158717231629	0.0527189888389
1	anisomycin	CC(=O)OC1C(CNC1CC2=CC=C(C=C2)OC)O	253602	123	0.240436796345	0.0671140083723
1	anisomycin	CC(=O)OC1C(CNC1CC2=CC=C(C=C2)OC)O	253602	123	0.168789603076	0.0385738354356
1	anisomycin	CC(=O)OC1C(CNC1CC2=CC=C(C=C2)OC)O	253602	123	0.20327706369	0.04818863153
1	anisomycin	CC(=O)OC1C(CNC1CC2=CC=C(C=C2)OC)O	253602	123	0.239282366121	0.0746986308
1	anisomycin	CC(=O)OC1C(CNC1CC2=CC=C(C=C2)OC)O	253602	123	0.134808085877	0.0934902118015
1	anisomycin	CC(=O)OC1C(CNC1CC2=CC=C(C=C2)OC)O	253602	123	0.274724532975	0.0756485969515
1	anisomycin	CC(=O)OC1C(CNC1CC2=CC=C(C=C2)OC)O	253602	123	0.102646109853	0.0559324056262
1	anisomycin	CC(=O)OC1C(CNC1CC2=CC=C(C=C2)OC)O	253602	123	0.22775055197	0.0539896540155
1	anisomycin	CC(=O)OC1C(CNC1CC2=CC=C(C=C2)OC)O	253602	123	0.251294303049	0.0874409206452
1	anisomycin	CC(=O)OC1C(CNC1CC2=CC=C(C=C2)OC)O	253602	123	0.225346337375	0.0921852567682
1	anisomycin	CC(=O)OC1C(CNC1CC2=CC=C(C=C2)OC)O	253602	123	0.205818436388	0.0896534606218
1	anisomycin	CC(=O)OC1C(CNC1CC2=CC=C(C=C2)OC)O	253602	123	0.185923152683	0.0789469202983
1	anisomycin	CC(=O)OC1C(CNC1CC2=CC=C(C=C2)OC)O	253602	123	0.309007744633	0.0620177700886
1	anisomycin	CC(=O)OC1C(CNC1CC2=CC=C(C=C2)OC)O	253602	123	0.255566375337	0.0614782046896
1	anisomycin	CC(=O)OC1C(CNC1CC2=CC=C(C=C2)OC)O	253602	123	0.260362600437	0.0668963762014
1	anisomycin	CC(=O)OC1C(CNC1CC2=CC=C(C=C2)OC)O	253602	123	0.204264327651	0.0638501049758
1	anisomycin	CC(=O)OC1C(CNC1CC2=CC=C(C=C2)OC)O	253602	123	0.106147501332	0.0431370045035
1	anisomycin	CC(=O)OC1C(CNC1CC2=CC=C(C=C2)OC)O	253602	123	0.159198627494	0.0664155184741
1	anisomycin	CC(=O)OC1C(CNC1CC2=CC=C(C=C2)OC)O	253602	123	0.19242869254	0.0750174885584
1	anisomycin	CC(=O)OC1C(CNC1CC2=CC=C(C=C2)OC)O	253602	123	0.159141316185	0.04723145924
1	anisomycin	CC(=O)OC1C(CNC1CC2=CC=C(C=C2)OC)O	253602	123	0.305955829042	0.0668144484553
1	anisomycin	CC(=O)OC1C(CNC1CC2=CC=C(C=C2)OC)O	253602	123	0.249950198587	0.0527217551728
1	anisomycin	CC(=O)OC1C(CNC1CC2=CC=C(C=C2)OC)O	253602	123	0.203265444218	0.0313325444149
1	anisomycin	CC(=O)OC1C(CNC1CC2=CC=C(C=C2)OC)O	253602	123	0.161420400577	0.0534847665714
1	anisomycin	CC(=O)OC1C(CNC1CC2=CC=C(C=C2)OC)O	253602	123	0.20854055097	0.0540517001162
1	anisomycin	CC(=O)OC1C(CNC1CC2=CC=C(C=C2)OC)O	253602	123	0.222113901435	0.0764560167804
1	anisomycin	CC(=O)OC1C(CNC1CC2=CC=C(C=C2)OC)O	253602	123	0.197614704245	0.0541486727747
1	anisomycin	CC(=O)OC1C(CNC1CC2=CC=C(C=C2)OC)O	253602	123	0.187676693215	0.0547209534073
1	anisomycin	CC(=O)OC1C(CNC1CC2=CC=C(C=C2)OC)O	253602	123	0.204653519921	0.0567143604401
1	anisomycin	CC(=O)OC1C(CNC1CC2=CC=C(C=C2)OC)O	253602	123	0.151841712407	0.070571036299
1	anisomycin	CC(=O)OC1C(CNC1CC2=CC=C(C=C2)OC)O	253602	123	0.151091595892	0.0518213044759
1	anisomycin	CC(=O)OC1C(CNC1CC2=CC=C(C=C2)OC)O	253602	123	0.136841482522	0.0309545806009
1	anisomycin	CC(=O)OC1C(CNC1CC2=CC=C(C=C2)OC)O	253602	123	0.110941770732	0.0329476354344
1	anisomycin	CC(=O)OC1C(CNC1CC2=CC=C(C=C2)OC)O	253602	123	0.0503212118248	0.046528370751
1	anisomycin	CC(=O)OC1C(CNC1CC2=CC=C(C=C2)OC)O	253602	123	0.270058478148	0.0536780567302
1	anisomycin	CC(=O)OC1C(CNC1CC2=CC=C(C=C2)OC)O	253602	123	0.105053452884	0.0200525253677
1	anisomycin	CC(=O)OC1C(CNC1CC2=CC=C(C=C2)OC)O	253602	123	0.224372889789	0.0514413968109
1	anisomycin	CC(=O)OC1C(CNC1CC2=CC=C(C=C2)OC)O	253602	123	0.29416792889	0.061835344589
1	anisomycin	CC(=O)OC1C(CNC1CC2=CC=C(C=C2)OC)O	253602	123	0.275088994829	0.0658757198118
1	anisomycin	CC(=O)OC1C(CNC1CC2=CC=C(C=C2)OC)O	253602	123	0.126478496178	0.0496966553242
1	anisomycin	CC(=O)OC1C(CNC1CC2=CC=C(C=C2)OC)O	253602	123	0.113380550545	0.0645044777493
1	anisomycin	CC(=O)OC1C(CNC1CC2=CC=C(C=C2)OC)O	253602	123	0.186864822665	0.0663927547089
1	anisomycin	CC(=O)OC1C(CNC1CC2=CC=C(C=C2)OC)O	253602	123	0.177318640448	0.038590203019
1	anisomycin	CC(=O)OC1C(CNC1CC2=CC=C(C=C2)OC)O	253602	123	0.181704478907	0.0686084130767
1	anisomycin	CC(=O)OC1C(CNC1CC2=CC=C(C=C2)OC)O	253602	123	0.161587222768	0.0701141359356
1	anisomycin	CC(=O)OC1C(CNC1CC2=CC=C(C=C2)OC)O	253602	123	0.291232872677	0.0761035254008
1	anisomycin	CC(=O)OC1C(CNC1CC2=CC=C(C=C2)OC)O	253602	123	0.161918731882	0.0374639747502
1	anisomycin	CC(=O)OC1C(CNC1CC2=CC=C(C=C2)OC)O	253602	123	0.195724974611	0.0374425012512
1	anisomycin	CC(=O)OC1C(CNC1CC2=CC=C(C=C2)OC)O	253602	123	0.224658629514	0.0739325970957
1	bruceantin	CC1=C(C(=O)CC2(C1CC3C45C2C(C(C(C4C(C(=O)O3)OC(=O)C=C(C)C(C)C)(OC5)C(=O)OC)O)O)C)O	5281304	4.6	0.0356581558816	0.0720256370935
1	bruceantin	CC1=C(C(=O)CC2(C1CC3C45C2C(C(C(C4C(C(=O)O3)OC(=O)C=C(C)C(C)C)(OC5)C(=O)OC)O)O)C)O	5281304	4.6	0.0170771012491	0.0574117592567
1	bruceantin	CC1=C(C(=O)CC2(C1CC3C45C2C(C(C(C4C(C(=O)O3)OC(=O)C=C(C)C(C)C)(OC5)C(=O)OC)O)O)C)O	5281304	4.6	0.0338227340365	0.0573151298163
1	bruceantin	CC1=C(C(=O)CC2(C1CC3C45C2C(C(C(C4C(C(=O)O3)OC(=O)C=C(C)C(C)C)(OC5)C(=O)OC)O)O)C)O	5281304	4.6	0.0176867982111	0.0468752127707
1	bruceantin	CC1=C(C(=O)CC2(C1CC3C45C2C(C(C(C4C(C(=O)O3)OC(=O)C=C(C)C(C)C)(OC5)C(=O)OC)O)O)C)O	5281304	4.6	0.0126860243836	0.062346173112
1	bruceantin	CC1=C(C(=O)CC2(C1CC3C45C2C(C(C(C4C(C(=O)O3)OC(=O)C=C(C)C(C)C)(OC5)C(=O)OC)O)O)C)O	5281304	4.6	0.0116491670572	0.0685947812646
1	bruceantin	CC1=C(C(=O)CC2(C1CC3C45C2C(C(C(C4C(C(=O)O3)OC(=O)C=C(C)C(C)C)(OC5)C(=O)OC)O)O)C)O	5281304	4.6	0.0157318852011	0.0574481934243
1	bruceantin	CC1=C(C(=O)CC2(C1CC3C45C2C(C(C(C4C(C(=O)O3)OC(=O)C=C(C)C(C)C)(OC5)C(=O)OC)O)O)C)O	5281304	4.6	0.0256037919672	0.0645016748886
1	bruceantin	CC1=C(C(=O)CC2(C1CC3C45C2C(C(C(C4C(C(=O)O3)OC(=O)C=C(C)C(C)C)(OC5)C(=O)OC)O)O)C)O	5281304	4.6	0.0286359657109	0.0655266446062
1	bruceantin	CC1=C(C(=O)CC2(C1CC3C45C2C(C(C(C4C(C(=O)O3)OC(=O)C=C(C)C(C)C)(OC5)C(=O)OC)O)O)C)O	5281304	4.6	0.0109813406719	0.0277095914316
1	bruceantin	CC1=C(C(=O)CC2(C1CC3C45C2C(C(C(C4C(C(=O)O3)OC(=O)C=C(C)C(C)C)(OC5)C(=O)OC)O)O)C)O	5281304	4.6	0.035476881614	0.0836180658796
1	bruceantin	CC1=C(C(=O)CC2(C1CC3C45C2C(C(C(C4C(C(=O)O3)OC(=O)C=C(C)C(C)C)(OC5)C(=O)OC)O)O)C)O	5281304	4.6	0.0319585823655	0.0712694519677
1	bruceantin	CC1=C(C(=O)CC2(C1CC3C45C2C(C(C(C4C(C(=O)O3)OC(=O)C=C(C)C(C)C)(OC5)C(=O)OC)O)O)C)O	5281304	4.6	0.0360122606891	0.0770233735444
1	bruceantin	CC1=C(C(=O)CC2(C1CC3C45C2C(C(C(C4C(C(=O)O3)OC(=O)C=C(C)C(C)C)(OC5)C(=O)OC)O)O)C)O	5281304	4.6	0.0274247152363	0.066399826194
1	bruceantin	CC1=C(C(=O)CC2(C1CC3C45C2C(C(C(C4C(C(=O)O3)OC(=O)C=C(C)C(C)C)(OC5)C(=O)OC)O)O)C)O	5281304	4.6	0.017144172158	0.073247467759
1	bruceantin	CC1=C(C(=O)CC2(C1CC3C45C2C(C(C(C4C(C(=O)O3)OC(=O)C=C(C)C(C)C)(OC5)C(=O)OC)O)O)C)O	5281304	4.6	0.0136915269349	0.0531632414844
1	bruceantin	CC1=C(C(=O)CC2(C1CC3C45C2C(C(C(C4C(C(=O)O3)OC(=O)C=C(C)C(C)C)(OC5)C(=O)OC)O)O)C)O	5281304	4.6	0.0905613675648	0.0811282357596
1	bruceantin	CC1=C(C(=O)CC2(C1CC3C45C2C(C(C(C4C(C(=O)O3)OC(=O)C=C(C)C(C)C)(OC5)C(=O)OC)O)O)C)O	5281304	4.6	0.0353501045411	0.0448211158764
1	bruceantin	CC1=C(C(=O)CC2(C1CC3C45C2C(C(C(C4C(C(=O)O3)OC(=O)C=C(C)C(C)C)(OC5)C(=O)OC)O)O)C)O	5281304	4.6	0.0243762672894	0.0518567269067
1	bruceantin	CC1=C(C(=O)CC2(C1CC3C45C2C(C(C(C4C(C(=O)O3)OC(=O)C=C(C)C(C)C)(OC5)C(=O)OC)O)O)C)O	5281304	4.6	0.0253175259314	0.0812267193016
1	bruceantin	CC1=C(C(=O)CC2(C1CC3C45C2C(C(C(C4C(C(=O)O3)OC(=O)C=C(C)C(C)C)(OC5)C(=O)OC)O)O)C)O	5281304	4.6	0.0430263046205	0.0591277801814
1	bruceantin	CC1=C(C(=O)CC2(C1CC3C45C2C(C(C(C4C(C(=O)O3)OC(=O)C=C(C)C(C)C)(OC5)C(=O)OC)O)O)C)O	5281304	4.6	0.0232246086515	0.0647817830545
1	bruceantin	CC1=C(C(=O)CC2(C1CC3C45C2C(C(C(C4C(C(=O)O3)OC(=O)C=C(C)C(C)C)(OC5)C(=O)OC)O)O)C)O	5281304	4.6	0.0201609223908	0.074641528711
1	bruceantin	CC1=C(C(=O)CC2(C1CC3C45C2C(C(C(C4C(C(=O)O3)OC(=O)C=C(C)C(C)C)(OC5)C(=O)OC)O)O)C)O	5281304	4.6	0.0629654816389	0.0790336343629
1	bruceantin	CC1=C(C(=O)CC2(C1CC3C45C2C(C(C(C4C(C(=O)O3)OC(=O)C=C(C)C(C)C)(OC5)C(=O)OC)O)O)C)O	5281304	4.6	0.0215071386161	0.072092924819
1	bruceantin	CC1=C(C(=O)CC2(C1CC3C45C2C(C(C(C4C(C(=O)O3)OC(=O)C=C(C)C(C)C)(OC5)C(=O)OC)O)O)C)O	5281304	4.6	0.0329829407167	0.0816627954734
1	bruceantin	CC1=C(C(=O)CC2(C1CC3C45C2C(C(C(C4C(C(=O)O3)OC(=O)C=C(C)C(C)C)(OC5)C(=O)OC)O)O)C)O	5281304	4.6	0.0208877704047	0.0551205191202
1	bruceantin	CC1=C(C(=O)CC2(C1CC3C45C2C(C(C(C4C(C(=O)O3)OC(=O)C=C(C)C(C)C)(OC5)C(=O)OC)O)O)C)O	5281304	4.6	0.0256671840673	0.0905791378376
1	bruceantin	CC1=C(C(=O)CC2(C1CC3C45C2C(C(C(C4C(C(=O)O3)OC(=O)C=C(C)C(C)C)(OC5)C(=O)OC)O)O)C)O	5281304	4.6	0.0151522889907	0.04734248465
1	bruceantin	CC1=C(C(=O)CC2(C1CC3C45C2C(C(C(C4C(C(=O)O3)OC(=O)C=C(C)C(C)C)(OC5)C(=O)OC)O)O)C)O	5281304	4.6	0.0167945207031	0.0742415164877
1	bruceantin	CC1=C(C(=O)CC2(C1CC3C45C2C(C(C(C4C(C(=O)O3)OC(=O)C=C(C)C(C)C)(OC5)C(=O)OC)O)O)C)O	5281304	4.6	0.133076365131	0.0628366761716
1	bruceantin	CC1=C(C(=O)CC2(C1CC3C45C2C(C(C(C4C(C(=O)O3)OC(=O)C=C(C)C(C)C)(OC5)C(=O)OC)O)O)C)O	5281304	4.6	0.0218039933794	0.0683944985256
1	bruceantin	CC1=C(C(=O)CC2(C1CC3C45C2C(C(C(C4C(C(=O)O3)OC(=O)C=C(C)C(C)C)(OC5)C(=O)OC)O)O)C)O	5281304	4.6	0.0219877319182	0.068379315007
1	bruceantin	CC1=C(C(=O)CC2(C1CC3C45C2C(C(C(C4C(C(=O)O3)OC(=O)C=C(C)C(C)C)(OC5)C(=O)OC)O)O)C)O	5281304	4.6	0.00911020402292	0.0692477281214
1	bruceantin	CC1=C(C(=O)CC2(C1CC3C45C2C(C(C(C4C(C(=O)O3)OC(=O)C=C(C)C(C)C)(OC5)C(=O)OC)O)O)C)O	5281304	4.6	0.0176227146637	0.0679915428598
1	bruceantin	CC1=C(C(=O)CC2(C1CC3C45C2C(C(C(C4C(C(=O)O3)OC(=O)C=C(C)C(C)C)(OC5)C(=O)OC)O)O)C)O	5281304	4.6	0.0211931181348	0.0580430304285
1	bruceantin	CC1=C(C(=O)CC2(C1CC3C45C2C(C(C(C4C(C(=O)O3)OC(=O)C=C(C)C(C)C)(OC5)C(=O)OC)O)O)C)O	5281304	4.6	0.0106949867144	0.0620867107966
1	bruceantin	CC1=C(C(=O)CC2(C1CC3C45C2C(C(C(C4C(C(=O)O3)OC(=O)C=C(C)C(C)C)(OC5)C(=O)OC)O)O)C)O	5281304	4.6	0.00875276144297	0.0566183689511
1	bruceantin	CC1=C(C(=O)CC2(C1CC3C45C2C(C(C(C4C(C(=O)O3)OC(=O)C=C(C)C(C)C)(OC5)C(=O)OC)O)O)C)O	5281304	4.6	0.0181069624068	0.0491639129699
1	bruceantin	CC1=C(C(=O)CC2(C1CC3C45C2C(C(C(C4C(C(=O)O3)OC(=O)C=C(C)C(C)C)(OC5)C(=O)OC)O)O)C)O	5281304	4.6	0.0303441784994	0.0708670966417
1	bruceantin	CC1=C(C(=O)CC2(C1CC3C45C2C(C(C(C4C(C(=O)O3)OC(=O)C=C(C)C(C)C)(OC5)C(=O)OC)O)O)C)O	5281304	4.6	0.0127460695408	0.076825772442
1	bruceantin	CC1=C(C(=O)CC2(C1CC3C45C2C(C(C(C4C(C(=O)O3)OC(=O)C=C(C)C(C)C)(OC5)C(=O)OC)O)O)C)O	5281304	4.6	0.0205035742812	0.0508264227707
1	bruceantin	CC1=C(C(=O)CC2(C1CC3C45C2C(C(C(C4C(C(=O)O3)OC(=O)C=C(C)C(C)C)(OC5)C(=O)OC)O)O)C)O	5281304	4.6	0.00892907672628	0.0464292338522
1	bruceantin	CC1=C(C(=O)CC2(C1CC3C45C2C(C(C(C4C(C(=O)O3)OC(=O)C=C(C)C(C)C)(OC5)C(=O)OC)O)O)C)O	5281304	4.6	0.0237236220006	0.0641012670253
1	bruceantin	CC1=C(C(=O)CC2(C1CC3C45C2C(C(C(C4C(C(=O)O3)OC(=O)C=C(C)C(C)C)(OC5)C(=O)OC)O)O)C)O	5281304	4.6	0.0140275870662	0.0478006124799
1	bruceantin	CC1=C(C(=O)CC2(C1CC3C45C2C(C(C(C4C(C(=O)O3)OC(=O)C=C(C)C(C)C)(OC5)C(=O)OC)O)O)C)O	5281304	4.6	0.0278648940602	0.0485273893941
1	bruceantin	CC1=C(C(=O)CC2(C1CC3C45C2C(C(C(C4C(C(=O)O3)OC(=O)C=C(C)C(C)C)(OC5)C(=O)OC)O)O)C)O	5281304	4.6	0.0219809175269	0.0696182534286
1	DDD107498	C1CCN(C1)CCNC(=O)C2=CC(=NC3=C2C=C(C=C3)F)C4=CC=C(C=C4)CN5CCOCC5	71748268	123	0.0222504734162	0.0912780713716
1	DDD107498	C1CCN(C1)CCNC(=O)C2=CC(=NC3=C2C=C(C=C3)F)C4=CC=C(C=C4)CN5CCOCC5	71748268	123	0.0236657230139	0.103334958294
1	DDD107498	C1CCN(C1)CCNC(=O)C2=CC(=NC3=C2C=C(C=C3)F)C4=CC=C(C=C4)CN5CCOCC5	71748268	123	0.0362044841971	0.0869721699398
1	DDD107498	C1CCN(C1)CCNC(=O)C2=CC(=NC3=C2C=C(C=C3)F)C4=CC=C(C=C4)CN5CCOCC5	71748268	123	0.0282455463882	0.0987762974399
1	DDD107498	C1CCN(C1)CCNC(=O)C2=CC(=NC3=C2C=C(C=C3)F)C4=CC=C(C=C4)CN5CCOCC5	71748268	123	0.0380131370547	0.0961462945192
1	DDD107498	C1CCN(C1)CCNC(=O)C2=CC(=NC3=C2C=C(C=C3)F)C4=CC=C(C=C4)CN5CCOCC5	71748268	123	0.0319995898183	0.0685879990952
1	DDD107498	C1CCN(C1)CCNC(=O)C2=CC(=NC3=C2C=C(C=C3)F)C4=CC=C(C=C4)CN5CCOCC5	71748268	123	0.0233981831868	0.10983897486
1	DDD107498	C1CCN(C1)CCNC(=O)C2=CC(=NC3=C2C=C(C=C3)F)C4=CC=C(C=C4)CN5CCOCC5	71748268	123	0.0231010105127	0.0835575374414
1	DDD107498	C1CCN(C1)CCNC(=O)C2=CC(=NC3=C2C=C(C=C3)F)C4=CC=C(C=C4)CN5CCOCC5	71748268	123	0.0529570347141	0.147620962447
1	DDD107498	C1CCN(C1)CCNC(=O)C2=CC(=NC3=C2C=C(C=C3)F)C4=CC=C(C=C4)CN5CCOCC5	71748268	123	0.0410346060462	0.0903667347824
1	DDD107498	C1CCN(C1)CCNC(=O)C2=CC(=NC3=C2C=C(C=C3)F)C4=CC=C(C=C4)CN5CCOCC5	71748268	123	0.0344256756882	0.124881776066
1	DDD107498	C1CCN(C1)CCNC(=O)C2=CC(=NC3=C2C=C(C=C3)F)C4=CC=C(C=C4)CN5CCOCC5	71748268	123	0.0322218345715	0.129389352911
1	DDD107498	C1CCN(C1)CCNC(=O)C2=CC(=NC3=C2C=C(C=C3)F)C4=CC=C(C=C4)CN5CCOCC5	71748268	123	0.0383232786718	0.0826098177687
1	DDD107498	C1CCN(C1)CCNC(=O)C2=CC(=NC3=C2C=C(C=C3)F)C4=CC=C(C=C4)CN5CCOCC5	71748268	123	0.0128519966624	0.076234859938
1	DDD107498	C1CCN(C1)CCNC(=O)C2=CC(=NC3=C2C=C(C=C3)F)C4=CC=C(C=C4)CN5CCOCC5	71748268	123	0.0133391644652	0.0687469829945
1	DDD107498	C1CCN(C1)CCNC(=O)C2=CC(=NC3=C2C=C(C=C3)F)C4=CC=C(C=C4)CN5CCOCC5	71748268	123	0.0474786018321	0.0954139982599
1	DDD107498	C1CCN(C1)CCNC(=O)C2=CC(=NC3=C2C=C(C=C3)F)C4=CC=C(C=C4)CN5CCOCC5	71748268	123	0.0229881401565	0.0918370384117
1	DDD107498	C1CCN(C1)CCNC(=O)C2=CC(=NC3=C2C=C(C=C3)F)C4=CC=C(C=C4)CN5CCOCC5	71748268	123	0.0395536010262	0.100672128592
1	DDD107498	C1CCN(C1)CCNC(=O)C2=CC(=NC3=C2C=C(C=C3)F)C4=CC=C(C=C4)CN5CCOCC5	71748268	123	0.0573114807965	0.125457855965
1	DDD107498	C1CCN(C1)CCNC(=O)C2=CC(=NC3=C2C=C(C=C3)F)C4=CC=C(C=C4)CN5CCOCC5	71748268	123	0.0300113357361	0.0852840245928
1	DDD107498	C1CCN(C1)CCNC(=O)C2=CC(=NC3=C2C=C(C=C3)F)C4=CC=C(C=C4)CN5CCOCC5	71748268	123	0.0394064887945	0.0999810178907
1	DDD107498	C1CCN(C1)CCNC(=O)C2=CC(=NC3=C2C=C(C=C3)F)C4=CC=C(C=C4)CN5CCOCC5	71748268	123	0.0319382000951	0.0898733460975
1	DDD107498	C1CCN(C1)CCNC(=O)C2=CC(=NC3=C2C=C(C=C3)F)C4=CC=C(C=C4)CN5CCOCC5	71748268	123	0.027181189769	0.0935467047923
1	DDD107498	C1CCN(C1)CCNC(=O)C2=CC(=NC3=C2C=C(C=C3)F)C4=CC=C(C=C4)CN5CCOCC5	71748268	123	0.0426267468317	0.0812018574722
1	DDD107498	C1CCN(C1)CCNC(=O)C2=CC(=NC3=C2C=C(C=C3)F)C4=CC=C(C=C4)CN5CCOCC5	71748268	123	0.0355597303507	0.0653234050617
1	DDD107498	C1CCN(C1)CCNC(=O)C2=CC(=NC3=C2C=C(C=C3)F)C4=CC=C(C=C4)CN5CCOCC5	71748268	123	0.0419218011946	0.0941280251357
1	DDD107498	C1CCN(C1)CCNC(=O)C2=CC(=NC3=C2C=C(C=C3)F)C4=CC=C(C=C4)CN5CCOCC5	71748268	123	0.0330507497318	0.0772421012755
1	DDD107498	C1CCN(C1)CCNC(=O)C2=CC(=NC3=C2C=C(C=C3)F)C4=CC=C(C=C4)CN5CCOCC5	71748268	123	0.0236692842955	0.0797914662593
1	DDD107498	C1CCN(C1)CCNC(=O)C2=CC(=NC3=C2C=C(C=C3)F)C4=CC=C(C=C4)CN5CCOCC5	71748268	123	0.0247369768692	0.060074173721
1	DDD107498	C1CCN(C1)CCNC(=O)C2=CC(=NC3=C2C=C(C=C3)F)C4=CC=C(C=C4)CN5CCOCC5	71748268	123	0.0458833440183	0.0525770780339
1	DDD107498	C1CCN(C1)CCNC(=O)C2=CC(=NC3=C2C=C(C=C3)F)C4=CC=C(C=C4)CN5CCOCC5	71748268	123	0.0225906315472	0.0911027037098
1	DDD107498	C1CCN(C1)CCNC(=O)C2=CC(=NC3=C2C=C(C=C3)F)C4=CC=C(C=C4)CN5CCOCC5	71748268	123	0.0131475613421	0.0573336894828
1	DDD107498	C1CCN(C1)CCNC(=O)C2=CC(=NC3=C2C=C(C=C3)F)C4=CC=C(C=C4)CN5CCOCC5	71748268	123	0.027652403163	0.0398469883544
1	DDD107498	C1CCN(C1)CCNC(=O)C2=CC(=NC3=C2C=C(C=C3)F)C4=CC=C(C=C4)CN5CCOCC5	71748268	123	0.0513049790873	0.121164249522
1	DDD107498	C1CCN(C1)CCNC(=O)C2=CC(=NC3=C2C=C(C=C3)F)C4=CC=C(C=C4)CN5CCOCC5	71748268	123	0.040579039475	0.106491582284
1	DDD107498	C1CCN(C1)CCNC(=O)C2=CC(=NC3=C2C=C(C=C3)F)C4=CC=C(C=C4)CN5CCOCC5	71748268	123	0.0226864245004	0.0817072208161
1	DDD107498	C1CCN(C1)CCNC(=O)C2=CC(=NC3=C2C=C(C=C3)F)C4=CC=C(C=C4)CN5CCOCC5	71748268	123	0.0430813571466	0.0810032222294
1	DDD107498	C1CCN(C1)CCNC(=O)C2=CC(=NC3=C2C=C(C=C3)F)C4=CC=C(C=C4)CN5CCOCC5	71748268	123	0.0119477833379	0.0489342761625
1	DDD107498	C1CCN(C1)CCNC(=O)C2=CC(=NC3=C2C=C(C=C3)F)C4=CC=C(C=C4)CN5CCOCC5	71748268	123	0.0712692737579	0.0949857915211
1	DDD107498	C1CCN(C1)CCNC(=O)C2=CC(=NC3=C2C=C(C=C3)F)C4=CC=C(C=C4)CN5CCOCC5	71748268	123	0.0186528201582	0.087056862015
1	DDD107498	C1CCN(C1)CCNC(=O)C2=CC(=NC3=C2C=C(C=C3)F)C4=CC=C(C=C4)CN5CCOCC5	71748268	123	0.026018624906	0.106258994561
1	DDD107498	C1CCN(C1)CCNC(=O)C2=CC(=NC3=C2C=C(C=C3)F)C4=CC=C(C=C4)CN5CCOCC5	71748268	123	0.0190595905157	0.0527146762999
1	DDD107498	C1CCN(C1)CCNC(=O)C2=CC(=NC3=C2C=C(C=C3)F)C4=CC=C(C=C4)CN5CCOCC5	71748268	123	0.0373673700174	0.0872935805701
1	DDD107498	C1CCN(C1)CCNC(=O)C2=CC(=NC3=C2C=C(C=C3)F)C4=CC=C(C=C4)CN5CCOCC5	71748268	123	0.0327168626123	0.112059667289
1	DDD107498	C1CCN(C1)CCNC(=O)C2=CC(=NC3=C2C=C(C=C3)F)C4=CC=C(C=C4)CN5CCOCC5	71748268	123	0.025703745659	0.0927276521146
1	DDD107498	C1CCN(C1)CCNC(=O)C2=CC(=NC3=C2C=C(C=C3)F)C4=CC=C(C=C4)CN5CCOCC5	71748268	123	0.0459290144864	0.0953088256771
1	DDD107498	C1CCN(C1)CCNC(=O)C2=CC(=NC3=C2C=C(C=C3)F)C4=CC=C(C=C4)CN5CCOCC5	71748268	123	0.024366744529	0.0748002483031
1	DDD107498	C1CCN(C1)CCNC(=O)C2=CC(=NC3=C2C=C(C=C3)F)C4=CC=C(C=C4)CN5CCOCC5	71748268	123	0.0154702186584	0.0786127724792
1	DDD107498	C1CCN(C1)CCNC(=O)C2=CC(=NC3=C2C=C(C=C3)F)C4=CC=C(C=C4)CN5CCOCC5	71748268	123	0.0275352295506	0.0591075992756
1	DDD107498	C1CCN(C1)CCNC(=O)C2=CC(=NC3=C2C=C(C=C3)F)C4=CC=C(C=C4)CN5CCOCC5	71748268	123	0.0278271435059	0.0889641952461
1	DDD107498	C1CCN(C1)CCNC(=O)C2=CC(=NC3=C2C=C(C=C3)F)C4=CC=C(C=C4)CN5CCOCC5	71748268	123	0.0352000893233	0.090154005403
1	DMSO	CS(=O)C	679	0	0.184864221499	0.0769809263185
1	DMSO	CS(=O)C	679	0	0.163531823775	0.0857103370272
1	DMSO	CS(=O)C	679	0	0.256598371041	0.0692282246511
1	DMSO	CS(=O)C	679	0	0.144474212185	0.0568289625744
1	DMSO	CS(=O)C	679	0	0.333983534177	0.0855695852253
1	DMSO	CS(=O)C	679	0	0.203194123088	0.110672744728
1	DMSO	CS(=O)C	679	0	0.218201882622	0.0895437731028
1	DMSO	CS(=O)C	679	0	0.170080509497	0.0875960941051
1	DMSO	CS(=O)C	679	0	0.262247579598	0.0843170845813
1	DMSO	CS(=O)C	679	0	0.240806371515	0.0799908237881
1	DMSO	CS(=O)C	679	0	0.328898711664	0.107729131821
1	DMSO	CS(=O)C	679	0	0.266967494929	0.0825860291931
1	DMSO	CS(=O)C	679	0	0.20987991839	0.0698943896001
1	DMSO	CS(=O)C	679	0	0.323388552898	0.0959102511784
1	DMSO	CS(=O)C	679	0	0.223743092089	0.0692732603708
1	DMSO	CS(=O)C	679	0	0.302422784112	0.0729435933321
1	DMSO	CS(=O)C	679	0	0.027357066484	0.0579291392951
1	DMSO	CS(=O)C	679	0	0.151525425988	0.0506601675365
1	DMSO	CS(=O)C	679	0	0.191170502615	0.0816376664516
1	DMSO	CS(=O)C	679	0	0.196079362618	0.066078681549
1	DMSO	CS(=O)C	679	0	0.292479240395	0.0703078764856
1	DMSO	CS(=O)C	679	0	0.181311050481	0.0772004884172
1	DMSO	CS(=O)C	679	0	0.216756710204	0.070336731232
1	DMSO	CS(=O)C	679	0	0.252041578293	0.0554358846717
1	DMSO	CS(=O)C	679	0	0.195523030147	0.0826672025052
1	DMSO	CS(=O)C	679	0	0.18350304234	0.0739010098873
1	DMSO	CS(=O)C	679	0	0.142870968587	0.0723007906335
1	DMSO	CS(=O)C	679	0	0.112362575253	0.0650894774734
1	DMSO	CS(=O)C	679	0	0.192017567203	0.0879412518935
1	DMSO	CS(=O)C	679	0	0.178161531151	0.0882809010489
1	DMSO	CS(=O)C	679	0	0.15434503872	0.0774361028288
1	DMSO	CS(=O)C	679	0	0.235884176557	0.0896712924424
1	DMSO	CS(=O)C	679	0	0.282870868331	0.1089971053
1	DMSO	CS(=O)C	679	0	0.114981384208	0.0768103621969
1	DMSO	CS(=O)C	679	0	0.191637399379	0.0884594882066
1	DMSO	CS(=O)C	679	0	0.275640336646	0.0624609556361
1	DMSO	CS(=O)C	679	0	0.111162353937	0.0521865259293
1	DMSO	CS(=O)C	679	0	0.215426884283	0.0803643313887
1	DMSO	CS(=O)C	679	0	0.203426522731	0.0894407232706
1	DMSO	CS(=O)C	679	0	0.302293929067	0.0675299934736
1	DMSO	CS(=O)C	679	0	0.215465652844	0.0591307627955
1	DMSO	CS(=O)C	679	0	0.207202179591	0.0819761167212
1	DMSO	CS(=O)C	679	0	0.239524996203	0.0691428330062
1	DMSO	CS(=O)C	679	0	0.19129613277	0.0785415971806
1	DMSO	CS(=O)C	679	0	0.213457851692	0.0974587431148
1	DMSO	CS(=O)C	679	0	0.201813320347	0.107169936632
1	DMSO	CS(=O)C	679	0	0.255160375561	0.0977974443125
1	DMSO	CS(=O)C	679	0	0.128382908102	0.0693677612908
1	DMSO	CS(=O)C	679	0	0.10025711204	0.0822737690198
1	DMSO	CS(=O)C	679	0	0.170050006046	0.0740340138932
1	DMSO	CS(=O)C	679	0	0.230149350647	0.0775311284593
1	DMSO	CS(=O)C	679	0	0.184667390551	0.085388158539
1	DMSO	CS(=O)C	679	0	0.176898857577	0.0768235771853
1	DMSO	CS(=O)C	679	0	0.222392725905	0.0547681768166
1	DMSO	CS(=O)C	679	0	0.290605099118	0.0853641333693
1	DMSO	CS(=O)C	679	0	0.210822545499	0.0844013844441
1	DMSO	CS(=O)C	679	0	0.213387046819	0.0967900166004
1	DMSO	CS(=O)C	679	0	0.256373504255	0.0857699811978
1	DMSO	CS(=O)C	679	0	0.14197717572	0.0674564401811
1	DMSO	CS(=O)C	679	0	0.195053669466	0.087653543767
1	DMSO	CS(=O)C	679	0	0.164822427188	0.0966093033827
1	DMSO	CS(=O)C	679	0	0.265095019066	0.111598565303
1	DMSO	CS(=O)C	679	0	0.152062698051	0.0812097801254
1	anisomycin	CC(=O)OC1C(CNC1CC2=CC=C(C=C2)OC)O	253602	41.2	0.319311209121	0.116153654306
1	anisomycin	CC(=O)OC1C(CNC1CC2=CC=C(C=C2)OC)O	253602	41.2	0.19740401238	0.0586815014367
1	anisomycin	CC(=O)OC1C(CNC1CC2=CC=C(C=C2)OC)O	253602	41.2	0.333147459565	0.101152714013
1	anisomycin	CC(=O)OC1C(CNC1CC2=CC=C(C=C2)OC)O	253602	41.2	0.247664062884	0.10170259593
1	anisomycin	CC(=O)OC1C(CNC1CC2=CC=C(C=C2)OC)O	253602	41.2	0.448366805899	0.120402800384
1	anisomycin	CC(=O)OC1C(CNC1CC2=CC=C(C=C2)OC)O	253602	41.2	0.284485003133	0.127484574178
1	anisomycin	CC(=O)OC1C(CNC1CC2=CC=C(C=C2)OC)O	253602	41.2	0.295987957897	0.109050591938
1	anisomycin	CC(=O)OC1C(CNC1CC2=CC=C(C=C2)OC)O	253602	41.2	0.361054267502	0.0888722872975
1	anisomycin	CC(=O)OC1C(CNC1CC2=CC=C(C=C2)OC)O	253602	41.2	0.475703967371	0.155589090311
1	anisomycin	CC(=O)OC1C(CNC1CC2=CC=C(C=C2)OC)O	253602	41.2	0.321840714435	0.0941961321472
1	anisomycin	CC(=O)OC1C(CNC1CC2=CC=C(C=C2)OC)O	253602	41.2	0.244551009241	0.0859777925382
1	anisomycin	CC(=O)OC1C(CNC1CC2=CC=C(C=C2)OC)O	253602	41.2	0.473659075223	0.124909771537
1	anisomycin	CC(=O)OC1C(CNC1CC2=CC=C(C=C2)OC)O	253602	41.2	0.353959890512	0.118586210433
1	anisomycin	CC(=O)OC1C(CNC1CC2=CC=C(C=C2)OC)O	253602	41.2	0.399896209217	0.0890830115257
1	anisomycin	CC(=O)OC1C(CNC1CC2=CC=C(C=C2)OC)O	253602	41.2	0.299315847509	0.0924375375257
1	anisomycin	CC(=O)OC1C(CNC1CC2=CC=C(C=C2)OC)O	253602	41.2	0.279787038239	0.11587958319
1	anisomycin	CC(=O)OC1C(CNC1CC2=CC=C(C=C2)OC)O	253602	41.2	0.318222888475	0.0996966117066
1	anisomycin	CC(=O)OC1C(CNC1CC2=CC=C(C=C2)OC)O	253602	41.2	0.404770691703	0.0770263323753
1	anisomycin	CC(=O)OC1C(CNC1CC2=CC=C(C=C2)OC)O	253602	41.2	0.360397435036	0.0894447554627
1	anisomycin	CC(=O)OC1C(CNC1CC2=CC=C(C=C2)OC)O	253602	41.2	0.181796287473	0.0554957737816
1	anisomycin	CC(=O)OC1C(CNC1CC2=CC=C(C=C2)OC)O	253602	41.2	0.242150042287	0.0987008571408
1	anisomycin	CC(=O)OC1C(CNC1CC2=CC=C(C=C2)OC)O	253602	41.2	0.257565831292	0.113273120333
1	anisomycin	CC(=O)OC1C(CNC1CC2=CC=C(C=C2)OC)O	253602	41.2	0.324320452426	0.115632408006
1	anisomycin	CC(=O)OC1C(CNC1CC2=CC=C(C=C2)OC)O	253602	41.2	0.3288017495	0.0762641259504
1	anisomycin	CC(=O)OC1C(CNC1CC2=CC=C(C=C2)OC)O	253602	41.2	0.35467112611	0.11327098066
1	anisomycin	CC(=O)OC1C(CNC1CC2=CC=C(C=C2)OC)O	253602	41.2	0.388767186841	0.142676382009
1	anisomycin	CC(=O)OC1C(CNC1CC2=CC=C(C=C2)OC)O	253602	41.2	0.299075862828	0.103526280054
1	anisomycin	CC(=O)OC1C(CNC1CC2=CC=C(C=C2)OC)O	253602	41.2	0.279377382498	0.0980591786958
1	anisomycin	CC(=O)OC1C(CNC1CC2=CC=C(C=C2)OC)O	253602	41.2	0.299856542375	0.0640329013942
1	anisomycin	CC(=O)OC1C(CNC1CC2=CC=C(C=C2)OC)O	253602	41.2	0.311649689404	0.0991276594056
1	anisomycin	CC(=O)OC1C(CNC1CC2=CC=C(C=C2)OC)O	253602	41.2	0.280551030165	0.116494871732
1	anisomycin	CC(=O)OC1C(CNC1CC2=CC=C(C=C2)OC)O	253602	41.2	0.120893191258	0.116213551515
1	anisomycin	CC(=O)OC1C(CNC1CC2=CC=C(C=C2)OC)O	253602	41.2	0.197463525731	0.092287227998
1	anisomycin	CC(=O)OC1C(CNC1CC2=CC=C(C=C2)OC)O	253602	41.2	0.203397344863	0.112087359275
1	anisomycin	CC(=O)OC1C(CNC1CC2=CC=C(C=C2)OC)O	253602	41.2	0.454671635531	0.0804753653888
1	anisomycin	CC(=O)OC1C(CNC1CC2=CC=C(C=C2)OC)O	253602	41.2	0.261340070318	0.126041293021
1	anisomycin	CC(=O)OC1C(CNC1CC2=CC=C(C=C2)OC)O	253602	41.2	0.203709996997	0.137193082969
1	anisomycin	CC(=O)OC1C(CNC1CC2=CC=C(C=C2)OC)O	253602	41.2	0.217654605529	0.0798289466903
1	anisomycin	CC(=O)OC1C(CNC1CC2=CC=C(C=C2)OC)O	253602	41.2	0.292328190117	0.129969312712
1	anisomycin	CC(=O)OC1C(CNC1CC2=CC=C(C=C2)OC)O	253602	41.2	0.232785624983	0.134019926462
1	anisomycin	CC(=O)OC1C(CNC1CC2=CC=C(C=C2)OC)O	253602	41.2	0.248549389955	0.106255724504
1	anisomycin	CC(=O)OC1C(CNC1CC2=CC=C(C=C2)OC)O	253602	41.2	0.247697038139	0.120724117895
1	anisomycin	CC(=O)OC1C(CNC1CC2=CC=C(C=C2)OC)O	253602	41.2	0.262019610164	0.0823038387566
1	anisomycin	CC(=O)OC1C(CNC1CC2=CC=C(C=C2)OC)O	253602	41.2	0.186925654502	0.105419972534
1	anisomycin	CC(=O)OC1C(CNC1CC2=CC=C(C=C2)OC)O	253602	41.2	0.348366616309	0.0911689280676
1	anisomycin	CC(=O)OC1C(CNC1CC2=CC=C(C=C2)OC)O	253602	41.2	0.327747342921	0.112573594548
1	anisomycin	CC(=O)OC1C(CNC1CC2=CC=C(C=C2)OC)O	253602	41.2	0.272900407698	0.0917174720287
1	anisomycin	CC(=O)OC1C(CNC1CC2=CC=C(C=C2)OC)O	253602	41.2	0.251142973947	0.0684484574536
1	anisomycin	CC(=O)OC1C(CNC1CC2=CC=C(C=C2)OC)O	253602	41.2	0.126722620446	0.0337002675933
1	anisomycin	CC(=O)OC1C(CNC1CC2=CC=C(C=C2)OC)O	253602	41.2	0.354859086989	0.149220842813
1	anisomycin	CC(=O)OC1C(CNC1CC2=CC=C(C=C2)OC)O	253602	41.2	0.289839272485	0.0744493387144
1	anisomycin	CC(=O)OC1C(CNC1CC2=CC=C(C=C2)OC)O	253602	41.2	0.284969728508	0.082402461597
1	anisomycin	CC(=O)OC1C(CNC1CC2=CC=C(C=C2)OC)O	253602	41.2	0.381367014502	0.0948150554932
1	anisomycin	CC(=O)OC1C(CNC1CC2=CC=C(C=C2)OC)O	253602	41.2	0.322077220454	0.0999083223872
1	anisomycin	CC(=O)OC1C(CNC1CC2=CC=C(C=C2)OC)O	253602	41.2	0.432525748158	0.118859432596
1	anisomycin	CC(=O)OC1C(CNC1CC2=CC=C(C=C2)OC)O	253602	41.2	0.138726648509	0.0845560525154
1	anisomycin	CC(=O)OC1C(CNC1CC2=CC=C(C=C2)OC)O	253602	41.2	0.233465643555	0.113942400609
1	anisomycin	CC(=O)OC1C(CNC1CC2=CC=C(C=C2)OC)O	253602	41.2	0.266542693107	0.0649313468104
1	anisomycin	CC(=O)OC1C(CNC1CC2=CC=C(C=C2)OC)O	253602	41.2	0.297746314072	0.0865767914984
1	anisomycin	CC(=O)OC1C(CNC1CC2=CC=C(C=C2)OC)O	253602	41.2	0.227841315053	0.113562349402
1	anisomycin	CC(=O)OC1C(CNC1CC2=CC=C(C=C2)OC)O	253602	41.2	0.203256163073	0.125112135855
1	anisomycin	CC(=O)OC1C(CNC1CC2=CC=C(C=C2)OC)O	253602	41.2	0.255000777601	0.0974494286859
1	anisomycin	CC(=O)OC1C(CNC1CC2=CC=C(C=C2)OC)O	253602	41.2	0.261519219623	0.0786497126476
1	anisomycin	CC(=O)OC1C(CNC1CC2=CC=C(C=C2)OC)O	253602	41.2	0.399739195473	0.0453311243433
1	anisomycin	CC(=O)OC1C(CNC1CC2=CC=C(C=C2)OC)O	253602	41.2	0.323562693162	0.11595944117
1	anisomycin	CC(=O)OC1C(CNC1CC2=CC=C(C=C2)OC)O	253602	41.2	0.326938508131	0.0840420499787
1	anisomycin	CC(=O)OC1C(CNC1CC2=CC=C(C=C2)OC)O	253602	41.2	0.380694539702	0.0990905077906
1	anisomycin	CC(=O)OC1C(CNC1CC2=CC=C(C=C2)OC)O	253602	41.2	0.330292961714	0.0873340667758
1	anisomycin	CC(=O)OC1C(CNC1CC2=CC=C(C=C2)OC)O	253602	41.2	0.275256140757	0.0913674527801
1	bruceantin	CC1=C(C(=O)CC2(C1CC3C45C2C(C(C(C4C(C(=O)O3)OC(=O)C=C(C)C(C)C)(OC5)C(=O)OC)O)O)C)O	5281304	1.5	0.233100675968	0.0941457648026
1	bruceantin	CC1=C(C(=O)CC2(C1CC3C45C2C(C(C(C4C(C(=O)O3)OC(=O)C=C(C)C(C)C)(OC5)C(=O)OC)O)O)C)O	5281304	1.5	0.103843869419	0.0812988417815
1	bruceantin	CC1=C(C(=O)CC2(C1CC3C45C2C(C(C(C4C(C(=O)O3)OC(=O)C=C(C)C(C)C)(OC5)C(=O)OC)O)O)C)O	5281304	1.5	0.143335687193	0.0835839455067
1	bruceantin	CC1=C(C(=O)CC2(C1CC3C45C2C(C(C(C4C(C(=O)O3)OC(=O)C=C(C)C(C)C)(OC5)C(=O)OC)O)O)C)O	5281304	1.5	0.259000519635	0.0954998910326
1	bruceantin	CC1=C(C(=O)CC2(C1CC3C45C2C(C(C(C4C(C(=O)O3)OC(=O)C=C(C)C(C)C)(OC5)C(=O)OC)O)O)C)O	5281304	1.5	0.10340102951	0.105746524069
1	bruceantin	CC1=C(C(=O)CC2(C1CC3C45C2C(C(C(C4C(C(=O)O3)OC(=O)C=C(C)C(C)C)(OC5)C(=O)OC)O)O)C)O	5281304	1.5	0.127852271784	0.0628522307808
1	bruceantin	CC1=C(C(=O)CC2(C1CC3C45C2C(C(C(C4C(C(=O)O3)OC(=O)C=C(C)C(C)C)(OC5)C(=O)OC)O)O)C)O	5281304	1.5	0.225723881335	0.100110582824
1	bruceantin	CC1=C(C(=O)CC2(C1CC3C45C2C(C(C(C4C(C(=O)O3)OC(=O)C=C(C)C(C)C)(OC5)C(=O)OC)O)O)C)O	5281304	1.5	0.108695430606	0.064132216165
1	bruceantin	CC1=C(C(=O)CC2(C1CC3C45C2C(C(C(C4C(C(=O)O3)OC(=O)C=C(C)C(C)C)(OC5)C(=O)OC)O)O)C)O	5281304	1.5	0.263690518738	0.0940716458381
1	bruceantin	CC1=C(C(=O)CC2(C1CC3C45C2C(C(C(C4C(C(=O)O3)OC(=O)C=C(C)C(C)C)(OC5)C(=O)OC)O)O)C)O	5281304	1.5	0.184093154043	0.0846757426934
1	bruceantin	CC1=C(C(=O)CC2(C1CC3C45C2C(C(C(C4C(C(=O)O3)OC(=O)C=C(C)C(C)C)(OC5)C(=O)OC)O)O)C)O	5281304	1.5	0.189384444746	0.105076870803
1	bruceantin	CC1=C(C(=O)CC2(C1CC3C45C2C(C(C(C4C(C(=O)O3)OC(=O)C=C(C)C(C)C)(OC5)C(=O)OC)O)O)C)O	5281304	1.5	0.19102454933	0.0474462764595
1	bruceantin	CC1=C(C(=O)CC2(C1CC3C45C2C(C(C(C4C(C(=O)O3)OC(=O)C=C(C)C(C)C)(OC5)C(=O)OC)O)O)C)O	5281304	1.5	0.224076709862	0.0627070519195
1	bruceantin	CC1=C(C(=O)CC2(C1CC3C45C2C(C(C(C4C(C(=O)O3)OC(=O)C=C(C)C(C)C)(OC5)C(=O)OC)O)O)C)O	5281304	1.5	0.259846266777	0.10238233721
1	bruceantin	CC1=C(C(=O)CC2(C1CC3C45C2C(C(C(C4C(C(=O)O3)OC(=O)C=C(C)C(C)C)(OC5)C(=O)OC)O)O)C)O	5281304	1.5	0.223259225113	0.0687161828858
1	bruceantin	CC1=C(C(=O)CC2(C1CC3C45C2C(C(C(C4C(C(=O)O3)OC(=O)C=C(C)C(C)C)(OC5)C(=O)OC)O)O)C)O	5281304	1.5	0.06025975017	0.08403622003
1	bruceantin	CC1=C(C(=O)CC2(C1CC3C45C2C(C(C(C4C(C(=O)O3)OC(=O)C=C(C)C(C)C)(OC5)C(=O)OC)O)O)C)O	5281304	1.5	0.213866736723	0.0831757154532
1	bruceantin	CC1=C(C(=O)CC2(C1CC3C45C2C(C(C(C4C(C(=O)O3)OC(=O)C=C(C)C(C)C)(OC5)C(=O)OC)O)O)C)O	5281304	1.5	0.19125992252	0.0552671267692
1	bruceantin	CC1=C(C(=O)CC2(C1CC3C45C2C(C(C(C4C(C(=O)O3)OC(=O)C=C(C)C(C)C)(OC5)C(=O)OC)O)O)C)O	5281304	1.5	0.261201003502	0.082681588204
1	bruceantin	CC1=C(C(=O)CC2(C1CC3C45C2C(C(C(C4C(C(=O)O3)OC(=O)C=C(C)C(C)C)(OC5)C(=O)OC)O)O)C)O	5281304	1.5	0.27777230302	0.103746395748
1	bruceantin	CC1=C(C(=O)CC2(C1CC3C45C2C(C(C(C4C(C(=O)O3)OC(=O)C=C(C)C(C)C)(OC5)C(=O)OC)O)O)C)O	5281304	1.5	0.238563949456	0.0943292047004
1	bruceantin	CC1=C(C(=O)CC2(C1CC3C45C2C(C(C(C4C(C(=O)O3)OC(=O)C=C(C)C(C)C)(OC5)C(=O)OC)O)O)C)O	5281304	1.5	0.127084362376	0.0731011225345
1	bruceantin	CC1=C(C(=O)CC2(C1CC3C45C2C(C(C(C4C(C(=O)O3)OC(=O)C=C(C)C(C)C)(OC5)C(=O)OC)O)O)C)O	5281304	1.5	0.210486991611	0.0670253740565
1	bruceantin	CC1=C(C(=O)CC2(C1CC3C45C2C(C(C(C4C(C(=O)O3)OC(=O)C=C(C)C(C)C)(OC5)C(=O)OC)O)O)C)O	5281304	1.5	0.289896493164	0.0652159914804
1	bruceantin	CC1=C(C(=O)CC2(C1CC3C45C2C(C(C(C4C(C(=O)O3)OC(=O)C=C(C)C(C)C)(OC5)C(=O)OC)O)O)C)O	5281304	1.5	0.269294369063	0.0657671861651
1	bruceantin	CC1=C(C(=O)CC2(C1CC3C45C2C(C(C(C4C(C(=O)O3)OC(=O)C=C(C)C(C)C)(OC5)C(=O)OC)O)O)C)O	5281304	1.5	0.102017111118	0.0704730192618
1	bruceantin	CC1=C(C(=O)CC2(C1CC3C45C2C(C(C(C4C(C(=O)O3)OC(=O)C=C(C)C(C)C)(OC5)C(=O)OC)O)O)C)O	5281304	1.5	0.239878747716	0.115415940473
1	bruceantin	CC1=C(C(=O)CC2(C1CC3C45C2C(C(C(C4C(C(=O)O3)OC(=O)C=C(C)C(C)C)(OC5)C(=O)OC)O)O)C)O	5281304	1.5	0.208242934497	0.110425558619
1	bruceantin	CC1=C(C(=O)CC2(C1CC3C45C2C(C(C(C4C(C(=O)O3)OC(=O)C=C(C)C(C)C)(OC5)C(=O)OC)O)O)C)O	5281304	1.5	0.35587650274	0.0823678879605
1	bruceantin	CC1=C(C(=O)CC2(C1CC3C45C2C(C(C(C4C(C(=O)O3)OC(=O)C=C(C)C(C)C)(OC5)C(=O)OC)O)O)C)O	5281304	1.5	0.191007480676	0.0710721998569
1	bruceantin	CC1=C(C(=O)CC2(C1CC3C45C2C(C(C(C4C(C(=O)O3)OC(=O)C=C(C)C(C)C)(OC5)C(=O)OC)O)O)C)O	5281304	1.5	0.138049680795	0.0701256498622
1	bruceantin	CC1=C(C(=O)CC2(C1CC3C45C2C(C(C(C4C(C(=O)O3)OC(=O)C=C(C)C(C)C)(OC5)C(=O)OC)O)O)C)O	5281304	1.5	0.21682219901	0.0677351874158
1	bruceantin	CC1=C(C(=O)CC2(C1CC3C45C2C(C(C(C4C(C(=O)O3)OC(=O)C=C(C)C(C)C)(OC5)C(=O)OC)O)O)C)O	5281304	1.5	0.181144414941	0.10202849161
1	bruceantin	CC1=C(C(=O)CC2(C1CC3C45C2C(C(C(C4C(C(=O)O3)OC(=O)C=C(C)C(C)C)(OC5)C(=O)OC)O)O)C)O	5281304	1.5	0.162644450986	0.0651753635984
1	bruceantin	CC1=C(C(=O)CC2(C1CC3C45C2C(C(C(C4C(C(=O)O3)OC(=O)C=C(C)C(C)C)(OC5)C(=O)OC)O)O)C)O	5281304	1.5	0.0705828776	0.0762008124061
1	bruceantin	CC1=C(C(=O)CC2(C1CC3C45C2C(C(C(C4C(C(=O)O3)OC(=O)C=C(C)C(C)C)(OC5)C(=O)OC)O)O)C)O	5281304	1.5	0.179864880266	0.0579165112522
1	bruceantin	CC1=C(C(=O)CC2(C1CC3C45C2C(C(C(C4C(C(=O)O3)OC(=O)C=C(C)C(C)C)(OC5)C(=O)OC)O)O)C)O	5281304	1.5	0.159516912678	0.0718754108892
1	bruceantin	CC1=C(C(=O)CC2(C1CC3C45C2C(C(C(C4C(C(=O)O3)OC(=O)C=C(C)C(C)C)(OC5)C(=O)OC)O)O)C)O	5281304	1.5	0.349769429593	0.0670122570221
1	bruceantin	CC1=C(C(=O)CC2(C1CC3C45C2C(C(C(C4C(C(=O)O3)OC(=O)C=C(C)C(C)C)(OC5)C(=O)OC)O)O)C)O	5281304	1.5	0.179984530148	0.0709376082969
1	bruceantin	CC1=C(C(=O)CC2(C1CC3C45C2C(C(C(C4C(C(=O)O3)OC(=O)C=C(C)C(C)C)(OC5)C(=O)OC)O)O)C)O	5281304	1.5	0.247181047277	0.0866071995746
1	bruceantin	CC1=C(C(=O)CC2(C1CC3C45C2C(C(C(C4C(C(=O)O3)OC(=O)C=C(C)C(C)C)(OC5)C(=O)OC)O)O)C)O	5281304	1.5	0.217841052655	0.0867363679606
1	bruceantin	CC1=C(C(=O)CC2(C1CC3C45C2C(C(C(C4C(C(=O)O3)OC(=O)C=C(C)C(C)C)(OC5)C(=O)OC)O)O)C)O	5281304	1.5	0.2833070923	0.0702861255911
1	bruceantin	CC1=C(C(=O)CC2(C1CC3C45C2C(C(C(C4C(C(=O)O3)OC(=O)C=C(C)C(C)C)(OC5)C(=O)OC)O)O)C)O	5281304	1.5	0.0488717541882	0.0837427359473
1	bruceantin	CC1=C(C(=O)CC2(C1CC3C45C2C(C(C(C4C(C(=O)O3)OC(=O)C=C(C)C(C)C)(OC5)C(=O)OC)O)O)C)O	5281304	1.5	0.237796587246	0.0770024702072
1	bruceantin	CC1=C(C(=O)CC2(C1CC3C45C2C(C(C(C4C(C(=O)O3)OC(=O)C=C(C)C(C)C)(OC5)C(=O)OC)O)O)C)O	5281304	1.5	0.170699872061	0.0880331684471
1	bruceantin	CC1=C(C(=O)CC2(C1CC3C45C2C(C(C(C4C(C(=O)O3)OC(=O)C=C(C)C(C)C)(OC5)C(=O)OC)O)O)C)O	5281304	1.5	0.127532445868	0.0965560817616
1	bruceantin	CC1=C(C(=O)CC2(C1CC3C45C2C(C(C(C4C(C(=O)O3)OC(=O)C=C(C)C(C)C)(OC5)C(=O)OC)O)O)C)O	5281304	1.5	0.177418030869	0.0692270631752
1	bruceantin	CC1=C(C(=O)CC2(C1CC3C45C2C(C(C(C4C(C(=O)O3)OC(=O)C=C(C)C(C)C)(OC5)C(=O)OC)O)O)C)O	5281304	1.5	0.0594170077535	0.0980704800402
1	bruceantin	CC1=C(C(=O)CC2(C1CC3C45C2C(C(C(C4C(C(=O)O3)OC(=O)C=C(C)C(C)C)(OC5)C(=O)OC)O)O)C)O	5281304	1.5	0.162507485418	0.0834279442907
1	bruceantin	CC1=C(C(=O)CC2(C1CC3C45C2C(C(C(C4C(C(=O)O3)OC(=O)C=C(C)C(C)C)(OC5)C(=O)OC)O)O)C)O	5281304	1.5	0.0969756107375	0.0880778592745
1	bruceantin	CC1=C(C(=O)CC2(C1CC3C45C2C(C(C(C4C(C(=O)O3)OC(=O)C=C(C)C(C)C)(OC5)C(=O)OC)O)O)C)O	5281304	1.5	0.111932768427	0.0815827204936
1	bruceantin	CC1=C(C(=O)CC2(C1CC3C45C2C(C(C(C4C(C(=O)O3)OC(=O)C=C(C)C(C)C)(OC5)C(=O)OC)O)O)C)O	5281304	1.5	0.128740013068	0.0733480364501
1	bruceantin	CC1=C(C(=O)CC2(C1CC3C45C2C(C(C(C4C(C(=O)O3)OC(=O)C=C(C)C(C)C)(OC5)C(=O)OC)O)O)C)O	5281304	1.5	0.275381126996	0.0676637928412
1	bruceantin	CC1=C(C(=O)CC2(C1CC3C45C2C(C(C(C4C(C(=O)O3)OC(=O)C=C(C)C(C)C)(OC5)C(=O)OC)O)O)C)O	5281304	1.5	0.207264100055	0.0975759520144
1	bruceantin	CC1=C(C(=O)CC2(C1CC3C45C2C(C(C(C4C(C(=O)O3)OC(=O)C=C(C)C(C)C)(OC5)C(=O)OC)O)O)C)O	5281304	1.5	0.215435029657	0.0809851980423
1	bruceantin	CC1=C(C(=O)CC2(C1CC3C45C2C(C(C(C4C(C(=O)O3)OC(=O)C=C(C)C(C)C)(OC5)C(=O)OC)O)O)C)O	5281304	1.5	0.106230004686	0.0863575349613
1	bruceantin	CC1=C(C(=O)CC2(C1CC3C45C2C(C(C(C4C(C(=O)O3)OC(=O)C=C(C)C(C)C)(OC5)C(=O)OC)O)O)C)O	5281304	1.5	0.314135063766	0.10132681017
1	bruceantin	CC1=C(C(=O)CC2(C1CC3C45C2C(C(C(C4C(C(=O)O3)OC(=O)C=C(C)C(C)C)(OC5)C(=O)OC)O)O)C)O	5281304	1.5	0.282099169741	0.107855074307
1	DDD107498	C1CCN(C1)CCNC(=O)C2=CC(=NC3=C2C=C(C=C3)F)C4=CC=C(C=C4)CN5CCOCC5	71748268	41.2	0.0513425160981	0.122393247582
1	DDD107498	C1CCN(C1)CCNC(=O)C2=CC(=NC3=C2C=C(C=C3)F)C4=CC=C(C=C4)CN5CCOCC5	71748268	41.2	0.054955143715	0.077343589105
1	DDD107498	C1CCN(C1)CCNC(=O)C2=CC(=NC3=C2C=C(C=C3)F)C4=CC=C(C=C4)CN5CCOCC5	71748268	41.2	0.0384108158247	0.0724728488732
1	DDD107498	C1CCN(C1)CCNC(=O)C2=CC(=NC3=C2C=C(C=C3)F)C4=CC=C(C=C4)CN5CCOCC5	71748268	41.2	0.0760760556432	0.125724563135
1	DDD107498	C1CCN(C1)CCNC(=O)C2=CC(=NC3=C2C=C(C=C3)F)C4=CC=C(C=C4)CN5CCOCC5	71748268	41.2	0.0852629842171	0.108752395749
1	DDD107498	C1CCN(C1)CCNC(=O)C2=CC(=NC3=C2C=C(C=C3)F)C4=CC=C(C=C4)CN5CCOCC5	71748268	41.2	0.0485239162415	0.0958150072559
1	DDD107498	C1CCN(C1)CCNC(=O)C2=CC(=NC3=C2C=C(C=C3)F)C4=CC=C(C=C4)CN5CCOCC5	71748268	41.2	0.0310380738425	0.0965862469111
1	DDD107498	C1CCN(C1)CCNC(=O)C2=CC(=NC3=C2C=C(C=C3)F)C4=CC=C(C=C4)CN5CCOCC5	71748268	41.2	0.0322168180258	0.0894622728392
1	DDD107498	C1CCN(C1)CCNC(=O)C2=CC(=NC3=C2C=C(C=C3)F)C4=CC=C(C=C4)CN5CCOCC5	71748268	41.2	0.0589322379127	0.109536352564
1	DDD107498	C1CCN(C1)CCNC(=O)C2=CC(=NC3=C2C=C(C=C3)F)C4=CC=C(C=C4)CN5CCOCC5	71748268	41.2	0.055835200039	0.114279241961
1	DDD107498	C1CCN(C1)CCNC(=O)C2=CC(=NC3=C2C=C(C=C3)F)C4=CC=C(C=C4)CN5CCOCC5	71748268	41.2	0.0678334018443	0.119507127428
1	DDD107498	C1CCN(C1)CCNC(=O)C2=CC(=NC3=C2C=C(C=C3)F)C4=CC=C(C=C4)CN5CCOCC5	71748268	41.2	0.026836702401	0.0647930781427
1	DDD107498	C1CCN(C1)CCNC(=O)C2=CC(=NC3=C2C=C(C=C3)F)C4=CC=C(C=C4)CN5CCOCC5	71748268	41.2	0.0661902673466	0.0386323419539
1	DDD107498	C1CCN(C1)CCNC(=O)C2=CC(=NC3=C2C=C(C=C3)F)C4=CC=C(C=C4)CN5CCOCC5	71748268	41.2	0.0495387773536	0.0725077959111
1	DDD107498	C1CCN(C1)CCNC(=O)C2=CC(=NC3=C2C=C(C=C3)F)C4=CC=C(C=C4)CN5CCOCC5	71748268	41.2	0.0302049337604	0.0909630743495
1	DDD107498	C1CCN(C1)CCNC(=O)C2=CC(=NC3=C2C=C(C=C3)F)C4=CC=C(C=C4)CN5CCOCC5	71748268	41.2	0.0304066726008	0.0273866618254
1	DDD107498	C1CCN(C1)CCNC(=O)C2=CC(=NC3=C2C=C(C=C3)F)C4=CC=C(C=C4)CN5CCOCC5	71748268	41.2	0.0493179282635	0.100520578519
1	DDD107498	C1CCN(C1)CCNC(=O)C2=CC(=NC3=C2C=C(C=C3)F)C4=CC=C(C=C4)CN5CCOCC5	71748268	41.2	0.0396262993861	0.0957661044228
1	DDD107498	C1CCN(C1)CCNC(=O)C2=CC(=NC3=C2C=C(C=C3)F)C4=CC=C(C=C4)CN5CCOCC5	71748268	41.2	0.0536478262237	0.0901541138194
1	DDD107498	C1CCN(C1)CCNC(=O)C2=CC(=NC3=C2C=C(C=C3)F)C4=CC=C(C=C4)CN5CCOCC5	71748268	41.2	0.0745950873035	0.083821863993
1	DDD107498	C1CCN(C1)CCNC(=O)C2=CC(=NC3=C2C=C(C=C3)F)C4=CC=C(C=C4)CN5CCOCC5	71748268	41.2	0.0465569610207	0.072556758506
1	DDD107498	C1CCN(C1)CCNC(=O)C2=CC(=NC3=C2C=C(C=C3)F)C4=CC=C(C=C4)CN5CCOCC5	71748268	41.2	0.0484211237274	0.0989821603446
1	DDD107498	C1CCN(C1)CCNC(=O)C2=CC(=NC3=C2C=C(C=C3)F)C4=CC=C(C=C4)CN5CCOCC5	71748268	41.2	0.0338981757293	0.0923079163478
1	DDD107498	C1CCN(C1)CCNC(=O)C2=CC(=NC3=C2C=C(C=C3)F)C4=CC=C(C=C4)CN5CCOCC5	71748268	41.2	0.033089512242	0.0453804171437
1	DDD107498	C1CCN(C1)CCNC(=O)C2=CC(=NC3=C2C=C(C=C3)F)C4=CC=C(C=C4)CN5CCOCC5	71748268	41.2	0.0443567475167	0.0657802884418
1	DDD107498	C1CCN(C1)CCNC(=O)C2=CC(=NC3=C2C=C(C=C3)F)C4=CC=C(C=C4)CN5CCOCC5	71748268	41.2	0.0668786933125	0.0898861142741
1	DDD107498	C1CCN(C1)CCNC(=O)C2=CC(=NC3=C2C=C(C=C3)F)C4=CC=C(C=C4)CN5CCOCC5	71748268	41.2	0.0271206018894	0.0756717507237
1	DDD107498	C1CCN(C1)CCNC(=O)C2=CC(=NC3=C2C=C(C=C3)F)C4=CC=C(C=C4)CN5CCOCC5	71748268	41.2	0.0393714147748	0.0883648489192
1	DDD107498	C1CCN(C1)CCNC(=O)C2=CC(=NC3=C2C=C(C=C3)F)C4=CC=C(C=C4)CN5CCOCC5	71748268	41.2	0.0707417050276	0.0880431509744
1	DDD107498	C1CCN(C1)CCNC(=O)C2=CC(=NC3=C2C=C(C=C3)F)C4=CC=C(C=C4)CN5CCOCC5	71748268	41.2	0.0427307376346	0.0679879634453
1	DDD107498	C1CCN(C1)CCNC(=O)C2=CC(=NC3=C2C=C(C=C3)F)C4=CC=C(C=C4)CN5CCOCC5	71748268	41.2	0.0387149480269	0.103306850681
1	DDD107498	C1CCN(C1)CCNC(=O)C2=CC(=NC3=C2C=C(C=C3)F)C4=CC=C(C=C4)CN5CCOCC5	71748268	41.2	0.0320145780306	0.0626463327844
1	DDD107498	C1CCN(C1)CCNC(=O)C2=CC(=NC3=C2C=C(C=C3)F)C4=CC=C(C=C4)CN5CCOCC5	71748268	41.2	0.0456417641139	0.104127436889
1	DDD107498	C1CCN(C1)CCNC(=O)C2=CC(=NC3=C2C=C(C=C3)F)C4=CC=C(C=C4)CN5CCOCC5	71748268	41.2	0.077269407012	0.119704675184
1	DDD107498	C1CCN(C1)CCNC(=O)C2=CC(=NC3=C2C=C(C=C3)F)C4=CC=C(C=C4)CN5CCOCC5	71748268	41.2	0.0665497828892	0.110296804828
1	DDD107498	C1CCN(C1)CCNC(=O)C2=CC(=NC3=C2C=C(C=C3)F)C4=CC=C(C=C4)CN5CCOCC5	71748268	41.2	0.0456186560136	0.0967315990386
1	DDD107498	C1CCN(C1)CCNC(=O)C2=CC(=NC3=C2C=C(C=C3)F)C4=CC=C(C=C4)CN5CCOCC5	71748268	41.2	0.0491637090334	0.0757961695646
1	DDD107498	C1CCN(C1)CCNC(=O)C2=CC(=NC3=C2C=C(C=C3)F)C4=CC=C(C=C4)CN5CCOCC5	71748268	41.2	0.079741384013	0.110512536072
1	DDD107498	C1CCN(C1)CCNC(=O)C2=CC(=NC3=C2C=C(C=C3)F)C4=CC=C(C=C4)CN5CCOCC5	71748268	41.2	0.0446171351842	0.129072257358
1	DDD107498	C1CCN(C1)CCNC(=O)C2=CC(=NC3=C2C=C(C=C3)F)C4=CC=C(C=C4)CN5CCOCC5	71748268	41.2	0.0373070663951	0.0440311299282
1	DDD107498	C1CCN(C1)CCNC(=O)C2=CC(=NC3=C2C=C(C=C3)F)C4=CC=C(C=C4)CN5CCOCC5	71748268	41.2	0.0459512173997	0.0981932281052
1	DDD107498	C1CCN(C1)CCNC(=O)C2=CC(=NC3=C2C=C(C=C3)F)C4=CC=C(C=C4)CN5CCOCC5	71748268	41.2	0.0437595599055	0.0658674819156
1	DDD107498	C1CCN(C1)CCNC(=O)C2=CC(=NC3=C2C=C(C=C3)F)C4=CC=C(C=C4)CN5CCOCC5	71748268	41.2	0.0342297145299	0.0722310364286
1	DDD107498	C1CCN(C1)CCNC(=O)C2=CC(=NC3=C2C=C(C=C3)F)C4=CC=C(C=C4)CN5CCOCC5	71748268	41.2	0.110996366043	0.122580878723
1	DDD107498	C1CCN(C1)CCNC(=O)C2=CC(=NC3=C2C=C(C=C3)F)C4=CC=C(C=C4)CN5CCOCC5	71748268	41.2	0.0386112310352	0.103728581711
1	DDD107498	C1CCN(C1)CCNC(=O)C2=CC(=NC3=C2C=C(C=C3)F)C4=CC=C(C=C4)CN5CCOCC5	71748268	41.2	0.0591084096902	0.111965429139
1	DDD107498	C1CCN(C1)CCNC(=O)C2=CC(=NC3=C2C=C(C=C3)F)C4=CC=C(C=C4)CN5CCOCC5	71748268	41.2	0.0436669924128	0.0932495579216
1	DDD107498	C1CCN(C1)CCNC(=O)C2=CC(=NC3=C2C=C(C=C3)F)C4=CC=C(C=C4)CN5CCOCC5	71748268	41.2	0.0304347315946	0.0688382840174
1	DDD107498	C1CCN(C1)CCNC(=O)C2=CC(=NC3=C2C=C(C=C3)F)C4=CC=C(C=C4)CN5CCOCC5	71748268	41.2	0.0493186431405	0.0848123745607
1	DDD107498	C1CCN(C1)CCNC(=O)C2=CC(=NC3=C2C=C(C=C3)F)C4=CC=C(C=C4)CN5CCOCC5	71748268	41.2	0.025694213611	0.0885477589978
1	DDD107498	C1CCN(C1)CCNC(=O)C2=CC(=NC3=C2C=C(C=C3)F)C4=CC=C(C=C4)CN5CCOCC5	71748268	41.2	0.039871519728	0.0690821106861
1	DDD107498	C1CCN(C1)CCNC(=O)C2=CC(=NC3=C2C=C(C=C3)F)C4=CC=C(C=C4)CN5CCOCC5	71748268	41.2	0.0296958348008	0.0550628573876
1	DDD107498	C1CCN(C1)CCNC(=O)C2=CC(=NC3=C2C=C(C=C3)F)C4=CC=C(C=C4)CN5CCOCC5	71748268	41.2	0.0453664263146	0.0778930033582
1	DDD107498	C1CCN(C1)CCNC(=O)C2=CC(=NC3=C2C=C(C=C3)F)C4=CC=C(C=C4)CN5CCOCC5	71748268	41.2	0.0323327737812	0.0971607525275
1	DDD107498	C1CCN(C1)CCNC(=O)C2=CC(=NC3=C2C=C(C=C3)F)C4=CC=C(C=C4)CN5CCOCC5	71748268	41.2	0.0464374683116	0.0969140935041
1	DDD107498	C1CCN(C1)CCNC(=O)C2=CC(=NC3=C2C=C(C=C3)F)C4=CC=C(C=C4)CN5CCOCC5	71748268	41.2	0.0515648071432	0.0987829984875
1	DDD107498	C1CCN(C1)CCNC(=O)C2=CC(=NC3=C2C=C(C=C3)F)C4=CC=C(C=C4)CN5CCOCC5	71748268	41.2	0.035366419155	0.0671377651809
1	DDD107498	C1CCN(C1)CCNC(=O)C2=CC(=NC3=C2C=C(C=C3)F)C4=CC=C(C=C4)CN5CCOCC5	71748268	41.2	0.0541828685625	0.0817977149533
1	DMSO	CS(=O)C	679	0	0.357735979126	0.0900643666585
1	DMSO	CS(=O)C	679	0	0.225291202839	0.100540190616
1	DMSO	CS(=O)C	679	0	0.290858122792	0.096991963318
1	DMSO	CS(=O)C	679	0	0.311815328561	0.0898776676308
1	DMSO	CS(=O)C	679	0	0.240311380257	0.105645889374
1	DMSO	CS(=O)C	679	0	0.243618958839	0.0788016576071
1	DMSO	CS(=O)C	679	0	0.250795720172	0.0710488687814
1	DMSO	CS(=O)C	679	0	0.215645284153	0.106514369505
1	DMSO	CS(=O)C	679	0	0.26583455434	0.0809366601471
1	DMSO	CS(=O)C	679	0	0.175053165649	0.0734400258154
1	DMSO	CS(=O)C	679	0	0.181936042679	0.0652183449505
1	DMSO	CS(=O)C	679	0	0.211997205676	0.0934960864098
1	DMSO	CS(=O)C	679	0	0.235568415468	0.12185051089
1	DMSO	CS(=O)C	679	0	0.23287029218	0.0887716963244
1	DMSO	CS(=O)C	679	0	0.22618780621	0.121954366755
1	DMSO	CS(=O)C	679	0	0.208093945043	0.0892611534979
1	DMSO	CS(=O)C	679	0	0.058113469833	0.0474865003132
1	DMSO	CS(=O)C	679	0	0.252761911035	0.0800684297872
1	DMSO	CS(=O)C	679	0	0.157486070532	0.0665480427742
1	DMSO	CS(=O)C	679	0	0.159844254148	0.0911115992944
1	DMSO	CS(=O)C	679	0	0.288234445957	0.0744643965206
1	DMSO	CS(=O)C	679	0	0.186660631568	0.0574898700511
1	DMSO	CS(=O)C	679	0	0.454965540972	0.114182420982
1	DMSO	CS(=O)C	679	0	0.175948105962	0.0447543082049
1	DMSO	CS(=O)C	679	0	0.154799076549	0.0682859769343
1	DMSO	CS(=O)C	679	0	0.2315872083	0.0706053526962
1	DMSO	CS(=O)C	679	0	0.206423776054	0.0965798904895
1	DMSO	CS(=O)C	679	0	0.173713786588	0.0654519278394
1	DMSO	CS(=O)C	679	0	0.17761891597	0.0847124824552
1	DMSO	CS(=O)C	679	0	0.137895009746	0.0752564585343
1	DMSO	CS(=O)C	679	0	0.213917759487	0.0795099007618
1	DMSO	CS(=O)C	679	0	0.203947957357	0.0855253145292
1	DMSO	CS(=O)C	679	0	0.220717785618	0.109956540413
1	DMSO	CS(=O)C	679	0	0.244221901008	0.097833333233
1	DMSO	CS(=O)C	679	0	0.239561966705	0.0689384760584
1	DMSO	CS(=O)C	679	0	0.240367942142	0.086445339089
1	DMSO	CS(=O)C	679	0	0.278831389589	0.0801690592065
1	DMSO	CS(=O)C	679	0	0.264688202035	0.0552477207721
1	DMSO	CS(=O)C	679	0	0.290306502146	0.10424098568
1	DMSO	CS(=O)C	679	0	0.259299354801	0.112815849938
1	DMSO	CS(=O)C	679	0	0.240918863252	0.0948057851624
1	DMSO	CS(=O)C	679	0	0.334710964005	0.107869489163
1	DMSO	CS(=O)C	679	0	0.2677441545	0.0852834028623
1	DMSO	CS(=O)C	679	0	0.203961472284	0.0713925192805
1	DMSO	CS(=O)C	679	0	0.212998041123	0.0877642546852
1	DMSO	CS(=O)C	679	0	0.12936767636	0.0842666945351
1	DMSO	CS(=O)C	679	0	0.255967146639	0.0951592799846
1	DMSO	CS(=O)C	679	0	0.238210382315	0.0847243038322
1	DMSO	CS(=O)C	679	0	0.259940448167	0.0954093925604
1	DMSO	CS(=O)C	679	0	0.250872977561	0.0903237956183
1	DMSO	CS(=O)C	679	0	0.214815437222	0.0774320753123
1	DMSO	CS(=O)C	679	0	0.16404658887	0.0666336761805
1	DMSO	CS(=O)C	679	0	0.145127355752	0.0558335125885
1	DMSO	CS(=O)C	679	0	0.157115406379	0.115053402574
1	DMSO	CS(=O)C	679	0	0.123663812487	0.0681692113935
1	DMSO	CS(=O)C	679	0	0.225192820762	0.112459017277
1	DMSO	CS(=O)C	679	0	0.177818186492	0.0756836561364
1	DMSO	CS(=O)C	679	0	0.218216281467	0.0887149734036
1	DMSO	CS(=O)C	679	0	0.229842766755	0.0967277123047
1	DMSO	CS(=O)C	679	0	0.0187226144513	0.0811534698295
1	DMSO	CS(=O)C	679	0	0.156923305089	0.0511858863622
1	DMSO	CS(=O)C	679	0	0.178921258392	0.0691535552851
1	DMSO	CS(=O)C	679	0	0.252127570984	0.109484931297
1	DMSO	CS(=O)C	679	0	0.239476446832	0.106817479776
1	anisomycin	CC(=O)OC1C(CNC1CC2=CC=C(C=C2)OC)O	253602	13.7	0.181194714834	0.0646547691241
1	anisomycin	CC(=O)OC1C(CNC1CC2=CC=C(C=C2)OC)O	253602	13.7	0.175705104776	0.0721607670807
1	anisomycin	CC(=O)OC1C(CNC1CC2=CC=C(C=C2)OC)O	253602	13.7	0.100455769712	0.0363619434939
1	anisomycin	CC(=O)OC1C(CNC1CC2=CC=C(C=C2)OC)O	253602	13.7	0.155583362706	0.0698631873346
1	anisomycin	CC(=O)OC1C(CNC1CC2=CC=C(C=C2)OC)O	253602	13.7	0.285329316002	0.109642054473
1	anisomycin	CC(=O)OC1C(CNC1CC2=CC=C(C=C2)OC)O	253602	13.7	0.353606606586	0.105044306883
1	anisomycin	CC(=O)OC1C(CNC1CC2=CC=C(C=C2)OC)O	253602	13.7	0.186317899553	0.0827552737889
1	anisomycin	CC(=O)OC1C(CNC1CC2=CC=C(C=C2)OC)O	253602	13.7	0.275766262584	0.101493727448
1	anisomycin	CC(=O)OC1C(CNC1CC2=CC=C(C=C2)OC)O	253602	13.7	0.339167485888	0.156979621192
1	anisomycin	CC(=O)OC1C(CNC1CC2=CC=C(C=C2)OC)O	253602	13.7	0.335614997365	0.0961877011161
1	anisomycin	CC(=O)OC1C(CNC1CC2=CC=C(C=C2)OC)O	253602	13.7	0.178020120905	0.0817716686564
1	anisomycin	CC(=O)OC1C(CNC1CC2=CC=C(C=C2)OC)O	253602	13.7	0.184395399208	0.0908725854098
1	anisomycin	CC(=O)OC1C(CNC1CC2=CC=C(C=C2)OC)O	253602	13.7	0.26569984046	0.0627602416384
1	anisomycin	CC(=O)OC1C(CNC1CC2=CC=C(C=C2)OC)O	253602	13.7	0.286852520006	0.0918714987326
1	anisomycin	CC(=O)OC1C(CNC1CC2=CC=C(C=C2)OC)O	253602	13.7	0.347154141121	0.119075924297
1	anisomycin	CC(=O)OC1C(CNC1CC2=CC=C(C=C2)OC)O	253602	13.7	0.296526518607	0.126035510296
1	anisomycin	CC(=O)OC1C(CNC1CC2=CC=C(C=C2)OC)O	253602	13.7	0.200164153822	0.097062962716
1	anisomycin	CC(=O)OC1C(CNC1CC2=CC=C(C=C2)OC)O	253602	13.7	0.235310027559	0.114894172491
1	anisomycin	CC(=O)OC1C(CNC1CC2=CC=C(C=C2)OC)O	253602	13.7	0.2339911316	0.107677946666
1	anisomycin	CC(=O)OC1C(CNC1CC2=CC=C(C=C2)OC)O	253602	13.7	0.282489568323	0.104145693399
1	anisomycin	CC(=O)OC1C(CNC1CC2=CC=C(C=C2)OC)O	253602	13.7	0.253278064671	0.103850009851
1	anisomycin	CC(=O)OC1C(CNC1CC2=CC=C(C=C2)OC)O	253602	13.7	0.355854279728	0.0837544195336
1	anisomycin	CC(=O)OC1C(CNC1CC2=CC=C(C=C2)OC)O	253602	13.7	0.260423525453	0.119898136599
1	anisomycin	CC(=O)OC1C(CNC1CC2=CC=C(C=C2)OC)O	253602	13.7	0.326381678623	0.076889116509
1	anisomycin	CC(=O)OC1C(CNC1CC2=CC=C(C=C2)OC)O	253602	13.7	0.250320857642	0.107574792316
1	anisomycin	CC(=O)OC1C(CNC1CC2=CC=C(C=C2)OC)O	253602	13.7	0.291001402657	0.0956256987818
1	anisomycin	CC(=O)OC1C(CNC1CC2=CC=C(C=C2)OC)O	253602	13.7	0.26004507522	0.111539565324
1	anisomycin	CC(=O)OC1C(CNC1CC2=CC=C(C=C2)OC)O	253602	13.7	0.305717831945	0.0851861168381
1	anisomycin	CC(=O)OC1C(CNC1CC2=CC=C(C=C2)OC)O	253602	13.7	0.212029871589	0.0729458126064
1	anisomycin	CC(=O)OC1C(CNC1CC2=CC=C(C=C2)OC)O	253602	13.7	0.305872715224	0.10069110313
1	anisomycin	CC(=O)OC1C(CNC1CC2=CC=C(C=C2)OC)O	253602	13.7	0.203420132798	0.111874063338
1	anisomycin	CC(=O)OC1C(CNC1CC2=CC=C(C=C2)OC)O	253602	13.7	0.217866533258	0.0747362451705
1	anisomycin	CC(=O)OC1C(CNC1CC2=CC=C(C=C2)OC)O	253602	13.7	0.204146605145	0.118787320806
1	anisomycin	CC(=O)OC1C(CNC1CC2=CC=C(C=C2)OC)O	253602	13.7	0.212844533066	0.0954254156284
1	anisomycin	CC(=O)OC1C(CNC1CC2=CC=C(C=C2)OC)O	253602	13.7	0.239561797997	0.0810797338034
1	anisomycin	CC(=O)OC1C(CNC1CC2=CC=C(C=C2)OC)O	253602	13.7	0.28299819335	0.111561775105
1	anisomycin	CC(=O)OC1C(CNC1CC2=CC=C(C=C2)OC)O	253602	13.7	0.277244198248	0.0887503399673
1	anisomycin	CC(=O)OC1C(CNC1CC2=CC=C(C=C2)OC)O	253602	13.7	0.322246505782	0.0686969617688
1	anisomycin	CC(=O)OC1C(CNC1CC2=CC=C(C=C2)OC)O	253602	13.7	0.22602078374	0.0956915397572
1	anisomycin	CC(=O)OC1C(CNC1CC2=CC=C(C=C2)OC)O	253602	13.7	0.149918031451	0.100240424972
1	anisomycin	CC(=O)OC1C(CNC1CC2=CC=C(C=C2)OC)O	253602	13.7	0.298381420275	0.103395564797
1	anisomycin	CC(=O)OC1C(CNC1CC2=CC=C(C=C2)OC)O	253602	13.7	0.225300198135	0.0737982025255
1	anisomycin	CC(=O)OC1C(CNC1CC2=CC=C(C=C2)OC)O	253602	13.7	0.162734919321	0.0929587387262
1	anisomycin	CC(=O)OC1C(CNC1CC2=CC=C(C=C2)OC)O	253602	13.7	0.20749619843	0.058067106005
1	anisomycin	CC(=O)OC1C(CNC1CC2=CC=C(C=C2)OC)O	253602	13.7	0.198669241592	0.101122787726
1	anisomycin	CC(=O)OC1C(CNC1CC2=CC=C(C=C2)OC)O	253602	13.7	0.270648737962	0.126757127414
1	anisomycin	CC(=O)OC1C(CNC1CC2=CC=C(C=C2)OC)O	253602	13.7	0.222449872134	0.0817609824748
1	anisomycin	CC(=O)OC1C(CNC1CC2=CC=C(C=C2)OC)O	253602	13.7	0.228636974672	0.0992414275861
1	anisomycin	CC(=O)OC1C(CNC1CC2=CC=C(C=C2)OC)O	253602	13.7	0.189970309309	0.0459663783229
1	anisomycin	CC(=O)OC1C(CNC1CC2=CC=C(C=C2)OC)O	253602	13.7	0.0962915281014	0.072362916809
1	anisomycin	CC(=O)OC1C(CNC1CC2=CC=C(C=C2)OC)O	253602	13.7	0.194007386967	0.0529126026196
1	anisomycin	CC(=O)OC1C(CNC1CC2=CC=C(C=C2)OC)O	253602	13.7	0.252403353908	0.117674953284
1	anisomycin	CC(=O)OC1C(CNC1CC2=CC=C(C=C2)OC)O	253602	13.7	0.316207040523	0.134215126261
1	anisomycin	CC(=O)OC1C(CNC1CC2=CC=C(C=C2)OC)O	253602	13.7	0.307148165298	0.0914447426863
1	anisomycin	CC(=O)OC1C(CNC1CC2=CC=C(C=C2)OC)O	253602	13.7	0.23652703138	0.0770914751865
1	anisomycin	CC(=O)OC1C(CNC1CC2=CC=C(C=C2)OC)O	253602	13.7	0.221640683336	0.104791841235
1	anisomycin	CC(=O)OC1C(CNC1CC2=CC=C(C=C2)OC)O	253602	13.7	0.362584088376	0.0706672832524
1	anisomycin	CC(=O)OC1C(CNC1CC2=CC=C(C=C2)OC)O	253602	13.7	0.24745260734	0.0899603773859
1	anisomycin	CC(=O)OC1C(CNC1CC2=CC=C(C=C2)OC)O	253602	13.7	0.255977665097	0.0472680404803
1	anisomycin	CC(=O)OC1C(CNC1CC2=CC=C(C=C2)OC)O	253602	13.7	0.273614281776	0.0779923185499
1	anisomycin	CC(=O)OC1C(CNC1CC2=CC=C(C=C2)OC)O	253602	13.7	0.313209379324	0.120270159141
1	anisomycin	CC(=O)OC1C(CNC1CC2=CC=C(C=C2)OC)O	253602	13.7	0.263073669357	0.10542561918
1	anisomycin	CC(=O)OC1C(CNC1CC2=CC=C(C=C2)OC)O	253602	13.7	0.185730463124	0.0973386279814
1	anisomycin	CC(=O)OC1C(CNC1CC2=CC=C(C=C2)OC)O	253602	13.7	0.248965230885	0.0806008656616
1	anisomycin	CC(=O)OC1C(CNC1CC2=CC=C(C=C2)OC)O	253602	13.7	0.258072754751	0.0714508857976
1	anisomycin	CC(=O)OC1C(CNC1CC2=CC=C(C=C2)OC)O	253602	13.7	0.320940334725	0.0822532368675
1	anisomycin	CC(=O)OC1C(CNC1CC2=CC=C(C=C2)OC)O	253602	13.7	0.113189438976	0.0560366020682
1	anisomycin	CC(=O)OC1C(CNC1CC2=CC=C(C=C2)OC)O	253602	13.7	0.236565570149	0.0603279861663
1	anisomycin	CC(=O)OC1C(CNC1CC2=CC=C(C=C2)OC)O	253602	13.7	0.303426792468	0.0838227491969
1	anisomycin	CC(=O)OC1C(CNC1CC2=CC=C(C=C2)OC)O	253602	13.7	0.239508591433	0.106565608849
1	anisomycin	CC(=O)OC1C(CNC1CC2=CC=C(C=C2)OC)O	253602	13.7	0.23733940903	0.0769053056368
1	anisomycin	CC(=O)OC1C(CNC1CC2=CC=C(C=C2)OC)O	253602	13.7	0.0295715579918	0.0887064814784
1	anisomycin	CC(=O)OC1C(CNC1CC2=CC=C(C=C2)OC)O	253602	13.7	0.181276693293	0.0813346352268
1	anisomycin	CC(=O)OC1C(CNC1CC2=CC=C(C=C2)OC)O	253602	13.7	0.230058562864	0.104746056068
1	anisomycin	CC(=O)OC1C(CNC1CC2=CC=C(C=C2)OC)O	253602	13.7	0.30173896436	0.0646025620425
1	anisomycin	CC(=O)OC1C(CNC1CC2=CC=C(C=C2)OC)O	253602	13.7	0.233041906701	0.111154307623
1	anisomycin	CC(=O)OC1C(CNC1CC2=CC=C(C=C2)OC)O	253602	13.7	0.276280009211	0.102198394193
1	anisomycin	CC(=O)OC1C(CNC1CC2=CC=C(C=C2)OC)O	253602	13.7	0.162438728711	0.0726492769812
1	anisomycin	CC(=O)OC1C(CNC1CC2=CC=C(C=C2)OC)O	253602	13.7	0.23111943137	0.104034248527
1	bruceantin	CC1=C(C(=O)CC2(C1CC3C45C2C(C(C(C4C(C(=O)O3)OC(=O)C=C(C)C(C)C)(OC5)C(=O)OC)O)O)C)O	5281304	0.51	0.224096081511	0.0985313022486
1	bruceantin	CC1=C(C(=O)CC2(C1CC3C45C2C(C(C(C4C(C(=O)O3)OC(=O)C=C(C)C(C)C)(OC5)C(=O)OC)O)O)C)O	5281304	0.51	0.195662333359	0.0988963226605
1	bruceantin	CC1=C(C(=O)CC2(C1CC3C45C2C(C(C(C4C(C(=O)O3)OC(=O)C=C(C)C(C)C)(OC5)C(=O)OC)O)O)C)O	5281304	0.51	0.177248398397	0.113943078783
1	bruceantin	CC1=C(C(=O)CC2(C1CC3C45C2C(C(C(C4C(C(=O)O3)OC(=O)C=C(C)C(C)C)(OC5)C(=O)OC)O)O)C)O	5281304	0.51	0.155519723328	0.0785890325198
1	bruceantin	CC1=C(C(=O)CC2(C1CC3C45C2C(C(C(C4C(C(=O)O3)OC(=O)C=C(C)C(C)C)(OC5)C(=O)OC)O)O)C)O	5281304	0.51	0.215621511028	0.119346467891
1	bruceantin	CC1=C(C(=O)CC2(C1CC3C45C2C(C(C(C4C(C(=O)O3)OC(=O)C=C(C)C(C)C)(OC5)C(=O)OC)O)O)C)O	5281304	0.51	0.148312652222	0.11471695927
1	bruceantin	CC1=C(C(=O)CC2(C1CC3C45C2C(C(C(C4C(C(=O)O3)OC(=O)C=C(C)C(C)C)(OC5)C(=O)OC)O)O)C)O	5281304	0.51	0.257330520043	0.0776515734313
1	bruceantin	CC1=C(C(=O)CC2(C1CC3C45C2C(C(C(C4C(C(=O)O3)OC(=O)C=C(C)C(C)C)(OC5)C(=O)OC)O)O)C)O	5281304	0.51	0.21307849884	0.0932051676597
1	bruceantin	CC1=C(C(=O)CC2(C1CC3C45C2C(C(C(C4C(C(=O)O3)OC(=O)C=C(C)C(C)C)(OC5)C(=O)OC)O)O)C)O	5281304	0.51	0.256890184815	0.124204799417
1	bruceantin	CC1=C(C(=O)CC2(C1CC3C45C2C(C(C(C4C(C(=O)O3)OC(=O)C=C(C)C(C)C)(OC5)C(=O)OC)O)O)C)O	5281304	0.51	0.251009387671	0.0891647686973
1	bruceantin	CC1=C(C(=O)CC2(C1CC3C45C2C(C(C(C4C(C(=O)O3)OC(=O)C=C(C)C(C)C)(OC5)C(=O)OC)O)O)C)O	5281304	0.51	0.286916853945	0.121825567769
1	bruceantin	CC1=C(C(=O)CC2(C1CC3C45C2C(C(C(C4C(C(=O)O3)OC(=O)C=C(C)C(C)C)(OC5)C(=O)OC)O)O)C)O	5281304	0.51	0.229717596678	0.0962562521443
1	bruceantin	CC1=C(C(=O)CC2(C1CC3C45C2C(C(C(C4C(C(=O)O3)OC(=O)C=C(C)C(C)C)(OC5)C(=O)OC)O)O)C)O	5281304	0.51	0.226902010984	0.110225682464
1	bruceantin	CC1=C(C(=O)CC2(C1CC3C45C2C(C(C(C4C(C(=O)O3)OC(=O)C=C(C)C(C)C)(OC5)C(=O)OC)O)O)C)O	5281304	0.51	0.179433456677	0.127821793791
1	bruceantin	CC1=C(C(=O)CC2(C1CC3C45C2C(C(C(C4C(C(=O)O3)OC(=O)C=C(C)C(C)C)(OC5)C(=O)OC)O)O)C)O	5281304	0.51	0.18241069254	0.113439656786
1	bruceantin	CC1=C(C(=O)CC2(C1CC3C45C2C(C(C(C4C(C(=O)O3)OC(=O)C=C(C)C(C)C)(OC5)C(=O)OC)O)O)C)O	5281304	0.51	0.233162216247	0.10341690557
1	bruceantin	CC1=C(C(=O)CC2(C1CC3C45C2C(C(C(C4C(C(=O)O3)OC(=O)C=C(C)C(C)C)(OC5)C(=O)OC)O)O)C)O	5281304	0.51	0.143194664636	0.121046300458
1	bruceantin	CC1=C(C(=O)CC2(C1CC3C45C2C(C(C(C4C(C(=O)O3)OC(=O)C=C(C)C(C)C)(OC5)C(=O)OC)O)O)C)O	5281304	0.51	0.139773053177	0.103475977849
1	bruceantin	CC1=C(C(=O)CC2(C1CC3C45C2C(C(C(C4C(C(=O)O3)OC(=O)C=C(C)C(C)C)(OC5)C(=O)OC)O)O)C)O	5281304	0.51	0.123251123047	0.0725243527462
1	bruceantin	CC1=C(C(=O)CC2(C1CC3C45C2C(C(C(C4C(C(=O)O3)OC(=O)C=C(C)C(C)C)(OC5)C(=O)OC)O)O)C)O	5281304	0.51	0.164753073287	0.123463002375
1	bruceantin	CC1=C(C(=O)CC2(C1CC3C45C2C(C(C(C4C(C(=O)O3)OC(=O)C=C(C)C(C)C)(OC5)C(=O)OC)O)O)C)O	5281304	0.51	0.159084705111	0.0976579218764
1	bruceantin	CC1=C(C(=O)CC2(C1CC3C45C2C(C(C(C4C(C(=O)O3)OC(=O)C=C(C)C(C)C)(OC5)C(=O)OC)O)O)C)O	5281304	0.51	0.215685119819	0.122555817383
1	bruceantin	CC1=C(C(=O)CC2(C1CC3C45C2C(C(C(C4C(C(=O)O3)OC(=O)C=C(C)C(C)C)(OC5)C(=O)OC)O)O)C)O	5281304	0.51	0.177956840231	0.096510977921
1	bruceantin	CC1=C(C(=O)CC2(C1CC3C45C2C(C(C(C4C(C(=O)O3)OC(=O)C=C(C)C(C)C)(OC5)C(=O)OC)O)O)C)O	5281304	0.51	0.122645186819	0.0841903684339
1	bruceantin	CC1=C(C(=O)CC2(C1CC3C45C2C(C(C(C4C(C(=O)O3)OC(=O)C=C(C)C(C)C)(OC5)C(=O)OC)O)O)C)O	5281304	0.51	0.246930046119	0.105670874958
1	bruceantin	CC1=C(C(=O)CC2(C1CC3C45C2C(C(C(C4C(C(=O)O3)OC(=O)C=C(C)C(C)C)(OC5)C(=O)OC)O)O)C)O	5281304	0.51	0.323081703636	0.117966901389
1	bruceantin	CC1=C(C(=O)CC2(C1CC3C45C2C(C(C(C4C(C(=O)O3)OC(=O)C=C(C)C(C)C)(OC5)C(=O)OC)O)O)C)O	5281304	0.51	0.256734551581	0.108079484331
1	bruceantin	CC1=C(C(=O)CC2(C1CC3C45C2C(C(C(C4C(C(=O)O3)OC(=O)C=C(C)C(C)C)(OC5)C(=O)OC)O)O)C)O	5281304	0.51	0.270729098877	0.0787523613775
1	bruceantin	CC1=C(C(=O)CC2(C1CC3C45C2C(C(C(C4C(C(=O)O3)OC(=O)C=C(C)C(C)C)(OC5)C(=O)OC)O)O)C)O	5281304	0.51	0.28882263964	0.10817836567
1	bruceantin	CC1=C(C(=O)CC2(C1CC3C45C2C(C(C(C4C(C(=O)O3)OC(=O)C=C(C)C(C)C)(OC5)C(=O)OC)O)O)C)O	5281304	0.51	0.181138144436	0.104130485027
1	bruceantin	CC1=C(C(=O)CC2(C1CC3C45C2C(C(C(C4C(C(=O)O3)OC(=O)C=C(C)C(C)C)(OC5)C(=O)OC)O)O)C)O	5281304	0.51	0.134923594658	0.0784455545589
1	bruceantin	CC1=C(C(=O)CC2(C1CC3C45C2C(C(C(C4C(C(=O)O3)OC(=O)C=C(C)C(C)C)(OC5)C(=O)OC)O)O)C)O	5281304	0.51	0.146209026029	0.110079943078
1	bruceantin	CC1=C(C(=O)CC2(C1CC3C45C2C(C(C(C4C(C(=O)O3)OC(=O)C=C(C)C(C)C)(OC5)C(=O)OC)O)O)C)O	5281304	0.51	0.205431274468	0.102137043567
1	bruceantin	CC1=C(C(=O)CC2(C1CC3C45C2C(C(C(C4C(C(=O)O3)OC(=O)C=C(C)C(C)C)(OC5)C(=O)OC)O)O)C)O	5281304	0.51	0.227907635988	0.148615857338
1	bruceantin	CC1=C(C(=O)CC2(C1CC3C45C2C(C(C(C4C(C(=O)O3)OC(=O)C=C(C)C(C)C)(OC5)C(=O)OC)O)O)C)O	5281304	0.51	0.196378745329	0.12115508157
1	bruceantin	CC1=C(C(=O)CC2(C1CC3C45C2C(C(C(C4C(C(=O)O3)OC(=O)C=C(C)C(C)C)(OC5)C(=O)OC)O)O)C)O	5281304	0.51	0.124264154472	0.0950552606699
1	bruceantin	CC1=C(C(=O)CC2(C1CC3C45C2C(C(C(C4C(C(=O)O3)OC(=O)C=C(C)C(C)C)(OC5)C(=O)OC)O)O)C)O	5281304	0.51	0.136919680721	0.0840650782663
1	bruceantin	CC1=C(C(=O)CC2(C1CC3C45C2C(C(C(C4C(C(=O)O3)OC(=O)C=C(C)C(C)C)(OC5)C(=O)OC)O)O)C)O	5281304	0.51	0.20031920298	0.0786432040542
1	bruceantin	CC1=C(C(=O)CC2(C1CC3C45C2C(C(C(C4C(C(=O)O3)OC(=O)C=C(C)C(C)C)(OC5)C(=O)OC)O)O)C)O	5281304	0.51	0.240714698785	0.111039706584
1	bruceantin	CC1=C(C(=O)CC2(C1CC3C45C2C(C(C(C4C(C(=O)O3)OC(=O)C=C(C)C(C)C)(OC5)C(=O)OC)O)O)C)O	5281304	0.51	0.159692051086	0.0944205235786
1	bruceantin	CC1=C(C(=O)CC2(C1CC3C45C2C(C(C(C4C(C(=O)O3)OC(=O)C=C(C)C(C)C)(OC5)C(=O)OC)O)O)C)O	5281304	0.51	0.158781554066	0.117957501405
1	bruceantin	CC1=C(C(=O)CC2(C1CC3C45C2C(C(C(C4C(C(=O)O3)OC(=O)C=C(C)C(C)C)(OC5)C(=O)OC)O)O)C)O	5281304	0.51	0.163438812305	0.10968537525
1	bruceantin	CC1=C(C(=O)CC2(C1CC3C45C2C(C(C(C4C(C(=O)O3)OC(=O)C=C(C)C(C)C)(OC5)C(=O)OC)O)O)C)O	5281304	0.51	0.222635363149	0.118581254158
1	bruceantin	CC1=C(C(=O)CC2(C1CC3C45C2C(C(C(C4C(C(=O)O3)OC(=O)C=C(C)C(C)C)(OC5)C(=O)OC)O)O)C)O	5281304	0.51	0.198078614137	0.0980797500124
1	bruceantin	CC1=C(C(=O)CC2(C1CC3C45C2C(C(C(C4C(C(=O)O3)OC(=O)C=C(C)C(C)C)(OC5)C(=O)OC)O)O)C)O	5281304	0.51	0.209705763292	0.124056733516
1	bruceantin	CC1=C(C(=O)CC2(C1CC3C45C2C(C(C(C4C(C(=O)O3)OC(=O)C=C(C)C(C)C)(OC5)C(=O)OC)O)O)C)O	5281304	0.51	0.17889069924	0.118618867186
1	bruceantin	CC1=C(C(=O)CC2(C1CC3C45C2C(C(C(C4C(C(=O)O3)OC(=O)C=C(C)C(C)C)(OC5)C(=O)OC)O)O)C)O	5281304	0.51	0.22294233365	0.112738279889
1	bruceantin	CC1=C(C(=O)CC2(C1CC3C45C2C(C(C(C4C(C(=O)O3)OC(=O)C=C(C)C(C)C)(OC5)C(=O)OC)O)O)C)O	5281304	0.51	0.25955096168	0.150178596229
1	bruceantin	CC1=C(C(=O)CC2(C1CC3C45C2C(C(C(C4C(C(=O)O3)OC(=O)C=C(C)C(C)C)(OC5)C(=O)OC)O)O)C)O	5281304	0.51	0.259728377977	0.0695869728842
1	bruceantin	CC1=C(C(=O)CC2(C1CC3C45C2C(C(C(C4C(C(=O)O3)OC(=O)C=C(C)C(C)C)(OC5)C(=O)OC)O)O)C)O	5281304	0.51	0.157307568757	0.0505535824092
1	bruceantin	CC1=C(C(=O)CC2(C1CC3C45C2C(C(C(C4C(C(=O)O3)OC(=O)C=C(C)C(C)C)(OC5)C(=O)OC)O)O)C)O	5281304	0.51	0.257468579179	0.0788120302203
1	bruceantin	CC1=C(C(=O)CC2(C1CC3C45C2C(C(C(C4C(C(=O)O3)OC(=O)C=C(C)C(C)C)(OC5)C(=O)OC)O)O)C)O	5281304	0.51	0.0317302838191	0.0924520406313
1	bruceantin	CC1=C(C(=O)CC2(C1CC3C45C2C(C(C(C4C(C(=O)O3)OC(=O)C=C(C)C(C)C)(OC5)C(=O)OC)O)O)C)O	5281304	0.51	0.232657678646	0.106874907707
1	bruceantin	CC1=C(C(=O)CC2(C1CC3C45C2C(C(C(C4C(C(=O)O3)OC(=O)C=C(C)C(C)C)(OC5)C(=O)OC)O)O)C)O	5281304	0.51	0.122895567067	0.0657863678643
1	bruceantin	CC1=C(C(=O)CC2(C1CC3C45C2C(C(C(C4C(C(=O)O3)OC(=O)C=C(C)C(C)C)(OC5)C(=O)OC)O)O)C)O	5281304	0.51	0.188589416678	0.135247396
1	bruceantin	CC1=C(C(=O)CC2(C1CC3C45C2C(C(C(C4C(C(=O)O3)OC(=O)C=C(C)C(C)C)(OC5)C(=O)OC)O)O)C)O	5281304	0.51	0.191104437302	0.0864479756004
1	bruceantin	CC1=C(C(=O)CC2(C1CC3C45C2C(C(C(C4C(C(=O)O3)OC(=O)C=C(C)C(C)C)(OC5)C(=O)OC)O)O)C)O	5281304	0.51	0.161358251173	0.102178260642
1	bruceantin	CC1=C(C(=O)CC2(C1CC3C45C2C(C(C(C4C(C(=O)O3)OC(=O)C=C(C)C(C)C)(OC5)C(=O)OC)O)O)C)O	5281304	0.51	0.171773822931	0.0946375073412
1	bruceantin	CC1=C(C(=O)CC2(C1CC3C45C2C(C(C(C4C(C(=O)O3)OC(=O)C=C(C)C(C)C)(OC5)C(=O)OC)O)O)C)O	5281304	0.51	0.226985863263	0.0769791984621
1	bruceantin	CC1=C(C(=O)CC2(C1CC3C45C2C(C(C(C4C(C(=O)O3)OC(=O)C=C(C)C(C)C)(OC5)C(=O)OC)O)O)C)O	5281304	0.51	0.172261191328	0.0709555041983
1	bruceantin	CC1=C(C(=O)CC2(C1CC3C45C2C(C(C(C4C(C(=O)O3)OC(=O)C=C(C)C(C)C)(OC5)C(=O)OC)O)O)C)O	5281304	0.51	0.0900313744338	0.0631200468069
1	bruceantin	CC1=C(C(=O)CC2(C1CC3C45C2C(C(C(C4C(C(=O)O3)OC(=O)C=C(C)C(C)C)(OC5)C(=O)OC)O)O)C)O	5281304	0.51	0.0966377001707	0.0661135856713
1	bruceantin	CC1=C(C(=O)CC2(C1CC3C45C2C(C(C(C4C(C(=O)O3)OC(=O)C=C(C)C(C)C)(OC5)C(=O)OC)O)O)C)O	5281304	0.51	0.120456719065	0.0826138556816
1	bruceantin	CC1=C(C(=O)CC2(C1CC3C45C2C(C(C(C4C(C(=O)O3)OC(=O)C=C(C)C(C)C)(OC5)C(=O)OC)O)O)C)O	5281304	0.51	0.254529352938	0.125274871228
1	bruceantin	CC1=C(C(=O)CC2(C1CC3C45C2C(C(C(C4C(C(=O)O3)OC(=O)C=C(C)C(C)C)(OC5)C(=O)OC)O)O)C)O	5281304	0.51	0.19439256007	0.0653523090669
1	bruceantin	CC1=C(C(=O)CC2(C1CC3C45C2C(C(C(C4C(C(=O)O3)OC(=O)C=C(C)C(C)C)(OC5)C(=O)OC)O)O)C)O	5281304	0.51	0.0938422318924	0.086306380147
1	bruceantin	CC1=C(C(=O)CC2(C1CC3C45C2C(C(C(C4C(C(=O)O3)OC(=O)C=C(C)C(C)C)(OC5)C(=O)OC)O)O)C)O	5281304	0.51	0.23320251176	0.107563430257
1	bruceantin	CC1=C(C(=O)CC2(C1CC3C45C2C(C(C(C4C(C(=O)O3)OC(=O)C=C(C)C(C)C)(OC5)C(=O)OC)O)O)C)O	5281304	0.51	0.204712628912	0.0832195712152
1	bruceantin	CC1=C(C(=O)CC2(C1CC3C45C2C(C(C(C4C(C(=O)O3)OC(=O)C=C(C)C(C)C)(OC5)C(=O)OC)O)O)C)O	5281304	0.51	0.240130895052	0.133070207101
1	bruceantin	CC1=C(C(=O)CC2(C1CC3C45C2C(C(C(C4C(C(=O)O3)OC(=O)C=C(C)C(C)C)(OC5)C(=O)OC)O)O)C)O	5281304	0.51	0.163146727347	0.102811166246
1	bruceantin	CC1=C(C(=O)CC2(C1CC3C45C2C(C(C(C4C(C(=O)O3)OC(=O)C=C(C)C(C)C)(OC5)C(=O)OC)O)O)C)O	5281304	0.51	0.154590156386	0.102348326415
1	bruceantin	CC1=C(C(=O)CC2(C1CC3C45C2C(C(C(C4C(C(=O)O3)OC(=O)C=C(C)C(C)C)(OC5)C(=O)OC)O)O)C)O	5281304	0.51	0.178199581588	0.0979873584415
1	bruceantin	CC1=C(C(=O)CC2(C1CC3C45C2C(C(C(C4C(C(=O)O3)OC(=O)C=C(C)C(C)C)(OC5)C(=O)OC)O)O)C)O	5281304	0.51	0.243136832273	0.0918657338203
1	bruceantin	CC1=C(C(=O)CC2(C1CC3C45C2C(C(C(C4C(C(=O)O3)OC(=O)C=C(C)C(C)C)(OC5)C(=O)OC)O)O)C)O	5281304	0.51	0.198051319247	0.117510323385
1	bruceantin	CC1=C(C(=O)CC2(C1CC3C45C2C(C(C(C4C(C(=O)O3)OC(=O)C=C(C)C(C)C)(OC5)C(=O)OC)O)O)C)O	5281304	0.51	0.178112381246	0.100763201872
1	bruceantin	CC1=C(C(=O)CC2(C1CC3C45C2C(C(C(C4C(C(=O)O3)OC(=O)C=C(C)C(C)C)(OC5)C(=O)OC)O)O)C)O	5281304	0.51	0.205504808479	0.100474450191
1	bruceantin	CC1=C(C(=O)CC2(C1CC3C45C2C(C(C(C4C(C(=O)O3)OC(=O)C=C(C)C(C)C)(OC5)C(=O)OC)O)O)C)O	5281304	0.51	0.205592290885	0.0922641166887
1	bruceantin	CC1=C(C(=O)CC2(C1CC3C45C2C(C(C(C4C(C(=O)O3)OC(=O)C=C(C)C(C)C)(OC5)C(=O)OC)O)O)C)O	5281304	0.51	0.245856363519	0.122107113675
1	bruceantin	CC1=C(C(=O)CC2(C1CC3C45C2C(C(C(C4C(C(=O)O3)OC(=O)C=C(C)C(C)C)(OC5)C(=O)OC)O)O)C)O	5281304	0.51	0.151434754318	0.0735339941677
1	bruceantin	CC1=C(C(=O)CC2(C1CC3C45C2C(C(C(C4C(C(=O)O3)OC(=O)C=C(C)C(C)C)(OC5)C(=O)OC)O)O)C)O	5281304	0.51	0.155668668093	0.0888460272989
1	bruceantin	CC1=C(C(=O)CC2(C1CC3C45C2C(C(C(C4C(C(=O)O3)OC(=O)C=C(C)C(C)C)(OC5)C(=O)OC)O)O)C)O	5281304	0.51	0.197501467073	0.0821458547693
1	bruceantin	CC1=C(C(=O)CC2(C1CC3C45C2C(C(C(C4C(C(=O)O3)OC(=O)C=C(C)C(C)C)(OC5)C(=O)OC)O)O)C)O	5281304	0.51	0.0833458818171	0.0922913807794
1	bruceantin	CC1=C(C(=O)CC2(C1CC3C45C2C(C(C(C4C(C(=O)O3)OC(=O)C=C(C)C(C)C)(OC5)C(=O)OC)O)O)C)O	5281304	0.51	0.209837748066	0.112839368859
1	DDD107498	C1CCN(C1)CCNC(=O)C2=CC(=NC3=C2C=C(C=C3)F)C4=CC=C(C=C4)CN5CCOCC5	71748268	13.7	0.166434258771	0.11699862837
1	DDD107498	C1CCN(C1)CCNC(=O)C2=CC(=NC3=C2C=C(C=C3)F)C4=CC=C(C=C4)CN5CCOCC5	71748268	13.7	0.14442076008	0.082390344433
1	DDD107498	C1CCN(C1)CCNC(=O)C2=CC(=NC3=C2C=C(C=C3)F)C4=CC=C(C=C4)CN5CCOCC5	71748268	13.7	0.105569681759	0.100460922214
1	DDD107498	C1CCN(C1)CCNC(=O)C2=CC(=NC3=C2C=C(C=C3)F)C4=CC=C(C=C4)CN5CCOCC5	71748268	13.7	0.0764545125314	0.0851294985688
1	DDD107498	C1CCN(C1)CCNC(=O)C2=CC(=NC3=C2C=C(C=C3)F)C4=CC=C(C=C4)CN5CCOCC5	71748268	13.7	0.107162495244	0.093679049421
1	DDD107498	C1CCN(C1)CCNC(=O)C2=CC(=NC3=C2C=C(C=C3)F)C4=CC=C(C=C4)CN5CCOCC5	71748268	13.7	0.142469323716	0.0899064359547
1	DDD107498	C1CCN(C1)CCNC(=O)C2=CC(=NC3=C2C=C(C=C3)F)C4=CC=C(C=C4)CN5CCOCC5	71748268	13.7	0.115986599633	0.0996948041187
1	DDD107498	C1CCN(C1)CCNC(=O)C2=CC(=NC3=C2C=C(C=C3)F)C4=CC=C(C=C4)CN5CCOCC5	71748268	13.7	0.0909752650689	0.0751716538256
1	DDD107498	C1CCN(C1)CCNC(=O)C2=CC(=NC3=C2C=C(C=C3)F)C4=CC=C(C=C4)CN5CCOCC5	71748268	13.7	0.170440737451	0.155674117775
1	DDD107498	C1CCN(C1)CCNC(=O)C2=CC(=NC3=C2C=C(C=C3)F)C4=CC=C(C=C4)CN5CCOCC5	71748268	13.7	0.129761553248	0.150358059212
1	DDD107498	C1CCN(C1)CCNC(=O)C2=CC(=NC3=C2C=C(C=C3)F)C4=CC=C(C=C4)CN5CCOCC5	71748268	13.7	0.162806409565	0.108390675652
1	DDD107498	C1CCN(C1)CCNC(=O)C2=CC(=NC3=C2C=C(C=C3)F)C4=CC=C(C=C4)CN5CCOCC5	71748268	13.7	0.102152033026	0.114331696404
1	DDD107498	C1CCN(C1)CCNC(=O)C2=CC(=NC3=C2C=C(C=C3)F)C4=CC=C(C=C4)CN5CCOCC5	71748268	13.7	0.109166604282	0.0959080612059
1	DDD107498	C1CCN(C1)CCNC(=O)C2=CC(=NC3=C2C=C(C=C3)F)C4=CC=C(C=C4)CN5CCOCC5	71748268	13.7	0.0563778111276	0.0308466068084
1	DDD107498	C1CCN(C1)CCNC(=O)C2=CC(=NC3=C2C=C(C=C3)F)C4=CC=C(C=C4)CN5CCOCC5	71748268	13.7	0.137118727611	0.126554990288
1	DDD107498	C1CCN(C1)CCNC(=O)C2=CC(=NC3=C2C=C(C=C3)F)C4=CC=C(C=C4)CN5CCOCC5	71748268	13.7	0.106695474639	0.107216580498
1	DDD107498	C1CCN(C1)CCNC(=O)C2=CC(=NC3=C2C=C(C=C3)F)C4=CC=C(C=C4)CN5CCOCC5	71748268	13.7	0.120902687329	0.134747170106
1	DDD107498	C1CCN(C1)CCNC(=O)C2=CC(=NC3=C2C=C(C=C3)F)C4=CC=C(C=C4)CN5CCOCC5	71748268	13.7	0.103521341165	0.119441631571
1	DDD107498	C1CCN(C1)CCNC(=O)C2=CC(=NC3=C2C=C(C=C3)F)C4=CC=C(C=C4)CN5CCOCC5	71748268	13.7	0.105124637998	0.0952903758129
1	DDD107498	C1CCN(C1)CCNC(=O)C2=CC(=NC3=C2C=C(C=C3)F)C4=CC=C(C=C4)CN5CCOCC5	71748268	13.7	0.103594652217	0.0818192187094
1	DDD107498	C1CCN(C1)CCNC(=O)C2=CC(=NC3=C2C=C(C=C3)F)C4=CC=C(C=C4)CN5CCOCC5	71748268	13.7	0.118634712039	0.12570629594
1	DDD107498	C1CCN(C1)CCNC(=O)C2=CC(=NC3=C2C=C(C=C3)F)C4=CC=C(C=C4)CN5CCOCC5	71748268	13.7	0.121633173516	0.136889929009
1	DDD107498	C1CCN(C1)CCNC(=O)C2=CC(=NC3=C2C=C(C=C3)F)C4=CC=C(C=C4)CN5CCOCC5	71748268	13.7	0.107294660461	0.0970041026903
1	DDD107498	C1CCN(C1)CCNC(=O)C2=CC(=NC3=C2C=C(C=C3)F)C4=CC=C(C=C4)CN5CCOCC5	71748268	13.7	0.120660563151	0.0830525456248
1	DDD107498	C1CCN(C1)CCNC(=O)C2=CC(=NC3=C2C=C(C=C3)F)C4=CC=C(C=C4)CN5CCOCC5	71748268	13.7	0.0935671455899	0.104326306115
1	DDD107498	C1CCN(C1)CCNC(=O)C2=CC(=NC3=C2C=C(C=C3)F)C4=CC=C(C=C4)CN5CCOCC5	71748268	13.7	0.169111340679	0.106063226926
1	DDD107498	C1CCN(C1)CCNC(=O)C2=CC(=NC3=C2C=C(C=C3)F)C4=CC=C(C=C4)CN5CCOCC5	71748268	13.7	0.116892516174	0.0986541193182
1	DDD107498	C1CCN(C1)CCNC(=O)C2=CC(=NC3=C2C=C(C=C3)F)C4=CC=C(C=C4)CN5CCOCC5	71748268	13.7	0.120272016795	0.0957195005236
1	DDD107498	C1CCN(C1)CCNC(=O)C2=CC(=NC3=C2C=C(C=C3)F)C4=CC=C(C=C4)CN5CCOCC5	71748268	13.7	0.0678456104658	0.0508856964207
1	DDD107498	C1CCN(C1)CCNC(=O)C2=CC(=NC3=C2C=C(C=C3)F)C4=CC=C(C=C4)CN5CCOCC5	71748268	13.7	0.10571738195	0.114305740604
1	DDD107498	C1CCN(C1)CCNC(=O)C2=CC(=NC3=C2C=C(C=C3)F)C4=CC=C(C=C4)CN5CCOCC5	71748268	13.7	0.0575090374863	0.0945963022016
1	DDD107498	C1CCN(C1)CCNC(=O)C2=CC(=NC3=C2C=C(C=C3)F)C4=CC=C(C=C4)CN5CCOCC5	71748268	13.7	0.0864949584961	0.0958502600481
1	DDD107498	C1CCN(C1)CCNC(=O)C2=CC(=NC3=C2C=C(C=C3)F)C4=CC=C(C=C4)CN5CCOCC5	71748268	13.7	0.0687271151287	0.0941950043474
1	DDD107498	C1CCN(C1)CCNC(=O)C2=CC(=NC3=C2C=C(C=C3)F)C4=CC=C(C=C4)CN5CCOCC5	71748268	13.7	0.101100779827	0.119212977033
1	DDD107498	C1CCN(C1)CCNC(=O)C2=CC(=NC3=C2C=C(C=C3)F)C4=CC=C(C=C4)CN5CCOCC5	71748268	13.7	0.102803668308	0.12560483277
1	DDD107498	C1CCN(C1)CCNC(=O)C2=CC(=NC3=C2C=C(C=C3)F)C4=CC=C(C=C4)CN5CCOCC5	71748268	13.7	0.080711288197	0.0851131730274
1	DDD107498	C1CCN(C1)CCNC(=O)C2=CC(=NC3=C2C=C(C=C3)F)C4=CC=C(C=C4)CN5CCOCC5	71748268	13.7	0.14298040888	0.129562872704
1	DDD107498	C1CCN(C1)CCNC(=O)C2=CC(=NC3=C2C=C(C=C3)F)C4=CC=C(C=C4)CN5CCOCC5	71748268	13.7	0.05282623791	0.0754042702345
1	DDD107498	C1CCN(C1)CCNC(=O)C2=CC(=NC3=C2C=C(C=C3)F)C4=CC=C(C=C4)CN5CCOCC5	71748268	13.7	0.0952976063606	0.104083288277
1	DDD107498	C1CCN(C1)CCNC(=O)C2=CC(=NC3=C2C=C(C=C3)F)C4=CC=C(C=C4)CN5CCOCC5	71748268	13.7	0.135621779201	0.119636763095
1	DDD107498	C1CCN(C1)CCNC(=O)C2=CC(=NC3=C2C=C(C=C3)F)C4=CC=C(C=C4)CN5CCOCC5	71748268	13.7	0.0972209413364	0.0885716329965
1	DDD107498	C1CCN(C1)CCNC(=O)C2=CC(=NC3=C2C=C(C=C3)F)C4=CC=C(C=C4)CN5CCOCC5	71748268	13.7	0.129519899556	0.127040410281
1	DDD107498	C1CCN(C1)CCNC(=O)C2=CC(=NC3=C2C=C(C=C3)F)C4=CC=C(C=C4)CN5CCOCC5	71748268	13.7	0.0804859935431	0.115962315546
1	DDD107498	C1CCN(C1)CCNC(=O)C2=CC(=NC3=C2C=C(C=C3)F)C4=CC=C(C=C4)CN5CCOCC5	71748268	13.7	0.0911010918476	0.114591409816
1	DDD107498	C1CCN(C1)CCNC(=O)C2=CC(=NC3=C2C=C(C=C3)F)C4=CC=C(C=C4)CN5CCOCC5	71748268	13.7	0.0475112634202	0.0663859883619
1	DDD107498	C1CCN(C1)CCNC(=O)C2=CC(=NC3=C2C=C(C=C3)F)C4=CC=C(C=C4)CN5CCOCC5	71748268	13.7	0.0867241712181	0.0856544647532
1	DDD107498	C1CCN(C1)CCNC(=O)C2=CC(=NC3=C2C=C(C=C3)F)C4=CC=C(C=C4)CN5CCOCC5	71748268	13.7	0.126508421223	0.125446310189
1	DDD107498	C1CCN(C1)CCNC(=O)C2=CC(=NC3=C2C=C(C=C3)F)C4=CC=C(C=C4)CN5CCOCC5	71748268	13.7	0.0898519075834	0.0452011853981
1	DDD107498	C1CCN(C1)CCNC(=O)C2=CC(=NC3=C2C=C(C=C3)F)C4=CC=C(C=C4)CN5CCOCC5	71748268	13.7	0.106286056125	0.0745214311266
1	DDD107498	C1CCN(C1)CCNC(=O)C2=CC(=NC3=C2C=C(C=C3)F)C4=CC=C(C=C4)CN5CCOCC5	71748268	13.7	0.106708469491	0.1018737792
1	DDD107498	C1CCN(C1)CCNC(=O)C2=CC(=NC3=C2C=C(C=C3)F)C4=CC=C(C=C4)CN5CCOCC5	71748268	13.7	0.173193928226	0.118393548708
1	DDD107498	C1CCN(C1)CCNC(=O)C2=CC(=NC3=C2C=C(C=C3)F)C4=CC=C(C=C4)CN5CCOCC5	71748268	13.7	0.145220828968	0.145864664152
1	DDD107498	C1CCN(C1)CCNC(=O)C2=CC(=NC3=C2C=C(C=C3)F)C4=CC=C(C=C4)CN5CCOCC5	71748268	13.7	0.0854435338551	0.101294409541
1	DDD107498	C1CCN(C1)CCNC(=O)C2=CC(=NC3=C2C=C(C=C3)F)C4=CC=C(C=C4)CN5CCOCC5	71748268	13.7	0.0815402115746	0.0803701175657
1	DDD107498	C1CCN(C1)CCNC(=O)C2=CC(=NC3=C2C=C(C=C3)F)C4=CC=C(C=C4)CN5CCOCC5	71748268	13.7	0.0980428309528	0.115198553113
1	DDD107498	C1CCN(C1)CCNC(=O)C2=CC(=NC3=C2C=C(C=C3)F)C4=CC=C(C=C4)CN5CCOCC5	71748268	13.7	0.0510782637391	0.0496149564748
1	DDD107498	C1CCN(C1)CCNC(=O)C2=CC(=NC3=C2C=C(C=C3)F)C4=CC=C(C=C4)CN5CCOCC5	71748268	13.7	0.101356372129	0.121496838317
1	DDD107498	C1CCN(C1)CCNC(=O)C2=CC(=NC3=C2C=C(C=C3)F)C4=CC=C(C=C4)CN5CCOCC5	71748268	13.7	0.068440543648	0.0816276533913
1	DMSO	CS(=O)C	679	0	0.18455199323	0.0530655768997
1	DMSO	CS(=O)C	679	0	0.339476919971	0.0893085272295
1	DMSO	CS(=O)C	679	0	0.162237783802	0.0569883071661
1	DMSO	CS(=O)C	679	0	0.250588880422	0.079535068183
1	DMSO	CS(=O)C	679	0	0.274821457087	0.0414681095718
1	DMSO	CS(=O)C	679	0	0.277449052412	0.0896030258467
1	DMSO	CS(=O)C	679	0	0.266133734993	0.0622357841004
1	DMSO	CS(=O)C	679	0	0.301570002058	0.0595654228623
1	DMSO	CS(=O)C	679	0	0.200746178102	0.0393442953442
1	DMSO	CS(=O)C	679	0	0.152186492753	0.0652868922934
1	DMSO	CS(=O)C	679	0	0.349479801955	0.0918573375008
1	DMSO	CS(=O)C	679	0	0.156569824688	0.095620742938
1	DMSO	CS(=O)C	679	0	0.334380418219	0.112793840322
1	DMSO	CS(=O)C	679	0	0.157834563492	0.0442844572626
1	DMSO	CS(=O)C	679	0	0.135098310922	0.040866755569
1	DMSO	CS(=O)C	679	0	0.0323326392134	0.0446847496272
1	DMSO	CS(=O)C	679	0	0.183912446227	0.0581148099486
1	DMSO	CS(=O)C	679	0	0.173978355002	0.0717238692091
1	DMSO	CS(=O)C	679	0	0.176940099459	0.0507797974657
1	DMSO	CS(=O)C	679	0	0.287786401931	0.0656107791634
1	DMSO	CS(=O)C	679	0	0.156080171372	0.0433286393288
1	DMSO	CS(=O)C	679	0	0.293395124578	0.0711070876315
1	DMSO	CS(=O)C	679	0	0.178700206668	0.0951658522437
1	DMSO	CS(=O)C	679	0	0.169506407866	0.0621290457413
1	DMSO	CS(=O)C	679	0	0.254705095721	0.0717576526751
1	DMSO	CS(=O)C	679	0	0.296776190643	0.118122629675
1	DMSO	CS(=O)C	679	0	0.196852390489	0.0612178868308
1	DMSO	CS(=O)C	679	0	0.143534155291	0.0457355519581
1	DMSO	CS(=O)C	679	0	0.222432049278	0.0622220433189
1	DMSO	CS(=O)C	679	0	0.233401331511	0.0785271081642
1	DMSO	CS(=O)C	679	0	0.136314207049	0.0529159279631
1	DMSO	CS(=O)C	679	0	0.189675647148	0.053749341096
1	DMSO	CS(=O)C	679	0	0.258975311929	0.0761042430903
1	DMSO	CS(=O)C	679	0	0.21148781454	0.0410586215163
1	DMSO	CS(=O)C	679	0	0.183670682279	0.0688205047771
1	DMSO	CS(=O)C	679	0	0.249706940808	0.080968773153
1	DMSO	CS(=O)C	679	0	0.15706243708	0.0843964569488
1	DMSO	CS(=O)C	679	0	0.225261002802	0.0666638780665
1	DMSO	CS(=O)C	679	0	0.231265861277	0.093545253053
1	DMSO	CS(=O)C	679	0	0.21075106832	0.0934509360011
1	DMSO	CS(=O)C	679	0	0.196767879692	0.0865446435966
1	DMSO	CS(=O)C	679	0	0.186789215363	0.0805037751439
1	DMSO	CS(=O)C	679	0	0.301496635958	0.0838567438641
1	DMSO	CS(=O)C	679	0	0.186285591677	0.058433941632
1	DMSO	CS(=O)C	679	0	0.268070204102	0.121403642021
1	DMSO	CS(=O)C	679	0	0.202779104414	0.093343521685
1	DMSO	CS(=O)C	679	0	0.182568237571	0.0580102289794
1	DMSO	CS(=O)C	679	0	0.192195539366	0.0868954337676
1	DMSO	CS(=O)C	679	0	0.21685391013	0.0879090170474
1	DMSO	CS(=O)C	679	0	0.217065580525	0.0539143699051
1	DMSO	CS(=O)C	679	0	0.161438896723	0.0388582511787
1	DMSO	CS(=O)C	679	0	0.157737590348	0.0727314040393
1	DMSO	CS(=O)C	679	0	0.218848138154	0.0935660662815
1	DMSO	CS(=O)C	679	0	0.161966085952	0.0696063279055
1	DMSO	CS(=O)C	679	0	0.312185982677	0.0993429887954
1	DMSO	CS(=O)C	679	0	0.207846231018	0.0634207111515
1	DMSO	CS(=O)C	679	0	0.167598914581	0.0529835506571
1	DMSO	CS(=O)C	679	0	0.193037268631	0.0652192707303
1	DMSO	CS(=O)C	679	0	0.145932429958	0.109278575488
1	DMSO	CS(=O)C	679	0	0.293901008525	0.0545614332176
1	DMSO	CS(=O)C	679	0	0.208986457361	0.0960129198787
1	DMSO	CS(=O)C	679	0	0.16310577191	0.0748573794332
1	DMSO	CS(=O)C	679	0	0.18771723	0.0597147374346
1	DMSO	CS(=O)C	679	0	0.229530067845	0.0893352445928
1	DMSO	CS(=O)C	679	0	0.189312748282	0.0896363353962
1	DMSO	CS(=O)C	679	0	0.156947794361	0.0864612503609
1	anisomycin	CC(=O)OC1C(CNC1CC2=CC=C(C=C2)OC)O	253602	4.6	0.260370817455	0.083048409363
1	anisomycin	CC(=O)OC1C(CNC1CC2=CC=C(C=C2)OC)O	253602	4.6	0.224641061336	0.105101293313
1	anisomycin	CC(=O)OC1C(CNC1CC2=CC=C(C=C2)OC)O	253602	4.6	0.271114465681	0.115067010433
1	anisomycin	CC(=O)OC1C(CNC1CC2=CC=C(C=C2)OC)O	253602	4.6	0.259940356548	0.106852160367
1	anisomycin	CC(=O)OC1C(CNC1CC2=CC=C(C=C2)OC)O	253602	4.6	0.163952442005	0.0629427362611
1	anisomycin	CC(=O)OC1C(CNC1CC2=CC=C(C=C2)OC)O	253602	4.6	0.211881397462	0.0854569980626
1	anisomycin	CC(=O)OC1C(CNC1CC2=CC=C(C=C2)OC)O	253602	4.6	0.227462873306	0.0766060898986
1	anisomycin	CC(=O)OC1C(CNC1CC2=CC=C(C=C2)OC)O	253602	4.6	0.168281570106	0.0948253831446
1	anisomycin	CC(=O)OC1C(CNC1CC2=CC=C(C=C2)OC)O	253602	4.6	0.225731752079	0.0799022277875
1	anisomycin	CC(=O)OC1C(CNC1CC2=CC=C(C=C2)OC)O	253602	4.6	0.218301342266	0.108254747413
1	anisomycin	CC(=O)OC1C(CNC1CC2=CC=C(C=C2)OC)O	253602	4.6	0.164577298397	0.0746139218316
1	anisomycin	CC(=O)OC1C(CNC1CC2=CC=C(C=C2)OC)O	253602	4.6	0.318270832968	0.0843452206734
1	anisomycin	CC(=O)OC1C(CNC1CC2=CC=C(C=C2)OC)O	253602	4.6	0.263401148208	0.0527323895816
1	anisomycin	CC(=O)OC1C(CNC1CC2=CC=C(C=C2)OC)O	253602	4.6	0.232936845331	0.0755588735575
1	anisomycin	CC(=O)OC1C(CNC1CC2=CC=C(C=C2)OC)O	253602	4.6	0.311255324814	0.101598187075
1	anisomycin	CC(=O)OC1C(CNC1CC2=CC=C(C=C2)OC)O	253602	4.6	0.197923908819	0.0800524403469
1	anisomycin	CC(=O)OC1C(CNC1CC2=CC=C(C=C2)OC)O	253602	4.6	0.393131113685	0.102337075693
1	anisomycin	CC(=O)OC1C(CNC1CC2=CC=C(C=C2)OC)O	253602	4.6	0.179946582403	0.0832757374278
1	anisomycin	CC(=O)OC1C(CNC1CC2=CC=C(C=C2)OC)O	253602	4.6	0.159317952353	0.0965879427494
1	anisomycin	CC(=O)OC1C(CNC1CC2=CC=C(C=C2)OC)O	253602	4.6	0.105211682255	0.0850853303457
1	anisomycin	CC(=O)OC1C(CNC1CC2=CC=C(C=C2)OC)O	253602	4.6	0.277345309359	0.0932051003673
1	anisomycin	CC(=O)OC1C(CNC1CC2=CC=C(C=C2)OC)O	253602	4.6	0.195094911315	0.0574952279487
1	anisomycin	CC(=O)OC1C(CNC1CC2=CC=C(C=C2)OC)O	253602	4.6	0.229834852369	0.0844001487815
1	anisomycin	CC(=O)OC1C(CNC1CC2=CC=C(C=C2)OC)O	253602	4.6	0.196208341059	0.0925861316473
1	anisomycin	CC(=O)OC1C(CNC1CC2=CC=C(C=C2)OC)O	253602	4.6	0.271785096732	0.0559476806848
1	anisomycin	CC(=O)OC1C(CNC1CC2=CC=C(C=C2)OC)O	253602	4.6	0.291854685249	0.0742834097663
1	anisomycin	CC(=O)OC1C(CNC1CC2=CC=C(C=C2)OC)O	253602	4.6	0.171568474151	0.0645772378126
1	anisomycin	CC(=O)OC1C(CNC1CC2=CC=C(C=C2)OC)O	253602	4.6	0.3253270008	0.0929817272339
1	anisomycin	CC(=O)OC1C(CNC1CC2=CC=C(C=C2)OC)O	253602	4.6	0.215201024815	0.0798456772241
1	anisomycin	CC(=O)OC1C(CNC1CC2=CC=C(C=C2)OC)O	253602	4.6	0.272688341238	0.0995195078593
1	anisomycin	CC(=O)OC1C(CNC1CC2=CC=C(C=C2)OC)O	253602	4.6	0.19141205153	0.117530601806
1	anisomycin	CC(=O)OC1C(CNC1CC2=CC=C(C=C2)OC)O	253602	4.6	0.199283552933	0.0976478757343
1	anisomycin	CC(=O)OC1C(CNC1CC2=CC=C(C=C2)OC)O	253602	4.6	0.184863228118	0.0374920114066
1	anisomycin	CC(=O)OC1C(CNC1CC2=CC=C(C=C2)OC)O	253602	4.6	0.0391109784444	0.0834041743041
1	anisomycin	CC(=O)OC1C(CNC1CC2=CC=C(C=C2)OC)O	253602	4.6	0.0923235340441	0.0802482512629
1	anisomycin	CC(=O)OC1C(CNC1CC2=CC=C(C=C2)OC)O	253602	4.6	0.194069845474	0.075030628183
1	anisomycin	CC(=O)OC1C(CNC1CC2=CC=C(C=C2)OC)O	253602	4.6	0.215807416222	0.0718162658821
1	anisomycin	CC(=O)OC1C(CNC1CC2=CC=C(C=C2)OC)O	253602	4.6	0.251713926373	0.0778429791879
1	anisomycin	CC(=O)OC1C(CNC1CC2=CC=C(C=C2)OC)O	253602	4.6	0.20601542636	0.0724691270137
1	anisomycin	CC(=O)OC1C(CNC1CC2=CC=C(C=C2)OC)O	253602	4.6	0.17445065267	0.101062082957
1	anisomycin	CC(=O)OC1C(CNC1CC2=CC=C(C=C2)OC)O	253602	4.6	0.226744299128	0.0669040351846
1	anisomycin	CC(=O)OC1C(CNC1CC2=CC=C(C=C2)OC)O	253602	4.6	0.192162204402	0.0946561666983
1	anisomycin	CC(=O)OC1C(CNC1CC2=CC=C(C=C2)OC)O	253602	4.6	0.272266100352	0.0669512926233
1	anisomycin	CC(=O)OC1C(CNC1CC2=CC=C(C=C2)OC)O	253602	4.6	0.196568534465	0.0719135470677
1	anisomycin	CC(=O)OC1C(CNC1CC2=CC=C(C=C2)OC)O	253602	4.6	0.223757717032	0.0847485612071
1	anisomycin	CC(=O)OC1C(CNC1CC2=CC=C(C=C2)OC)O	253602	4.6	0.23950910987	0.110330341203
1	anisomycin	CC(=O)OC1C(CNC1CC2=CC=C(C=C2)OC)O	253602	4.6	0.281918554332	0.108538351702
1	anisomycin	CC(=O)OC1C(CNC1CC2=CC=C(C=C2)OC)O	253602	4.6	0.26226656411	0.0682569945856
1	anisomycin	CC(=O)OC1C(CNC1CC2=CC=C(C=C2)OC)O	253602	4.6	0.23249466081	0.0918486378307
1	anisomycin	CC(=O)OC1C(CNC1CC2=CC=C(C=C2)OC)O	253602	4.6	0.216402927156	0.0985064830921
1	anisomycin	CC(=O)OC1C(CNC1CC2=CC=C(C=C2)OC)O	253602	4.6	0.271971164439	0.102677210824
1	anisomycin	CC(=O)OC1C(CNC1CC2=CC=C(C=C2)OC)O	253602	4.6	0.218469493875	0.0775677569141
1	anisomycin	CC(=O)OC1C(CNC1CC2=CC=C(C=C2)OC)O	253602	4.6	0.205922384326	0.104724494687
1	anisomycin	CC(=O)OC1C(CNC1CC2=CC=C(C=C2)OC)O	253602	4.6	0.267192162703	0.0844045077444
1	anisomycin	CC(=O)OC1C(CNC1CC2=CC=C(C=C2)OC)O	253602	4.6	0.265247127013	0.0640536735318
1	anisomycin	CC(=O)OC1C(CNC1CC2=CC=C(C=C2)OC)O	253602	4.6	0.224747911225	0.0638166352895
1	anisomycin	CC(=O)OC1C(CNC1CC2=CC=C(C=C2)OC)O	253602	4.6	0.288040660265	0.114079757002
1	anisomycin	CC(=O)OC1C(CNC1CC2=CC=C(C=C2)OC)O	253602	4.6	0.112587024218	0.0369686328614
1	anisomycin	CC(=O)OC1C(CNC1CC2=CC=C(C=C2)OC)O	253602	4.6	0.299844465485	0.054294596029
1	anisomycin	CC(=O)OC1C(CNC1CC2=CC=C(C=C2)OC)O	253602	4.6	0.207808811761	0.101450844619
1	anisomycin	CC(=O)OC1C(CNC1CC2=CC=C(C=C2)OC)O	253602	4.6	0.218618017535	0.102682763726
1	anisomycin	CC(=O)OC1C(CNC1CC2=CC=C(C=C2)OC)O	253602	4.6	0.176129606581	0.0515365764861
1	anisomycin	CC(=O)OC1C(CNC1CC2=CC=C(C=C2)OC)O	253602	4.6	0.282814057379	0.0414256718202
1	anisomycin	CC(=O)OC1C(CNC1CC2=CC=C(C=C2)OC)O	253602	4.6	0.218253556841	0.106311654743
1	anisomycin	CC(=O)OC1C(CNC1CC2=CC=C(C=C2)OC)O	253602	4.6	0.266210766861	0.0936165813502
1	anisomycin	CC(=O)OC1C(CNC1CC2=CC=C(C=C2)OC)O	253602	4.6	0.135433494166	0.049666372753
1	anisomycin	CC(=O)OC1C(CNC1CC2=CC=C(C=C2)OC)O	253602	4.6	0.162059310652	0.070921350762
1	anisomycin	CC(=O)OC1C(CNC1CC2=CC=C(C=C2)OC)O	253602	4.6	0.242744785022	0.0731096150943
1	anisomycin	CC(=O)OC1C(CNC1CC2=CC=C(C=C2)OC)O	253602	4.6	0.125393433641	0.0690110506919
1	anisomycin	CC(=O)OC1C(CNC1CC2=CC=C(C=C2)OC)O	253602	4.6	0.163692201566	0.0690655393024
1	anisomycin	CC(=O)OC1C(CNC1CC2=CC=C(C=C2)OC)O	253602	4.6	0.197111645534	0.0593434502982
1	anisomycin	CC(=O)OC1C(CNC1CC2=CC=C(C=C2)OC)O	253602	4.6	0.204005419176	0.0651544069977
1	anisomycin	CC(=O)OC1C(CNC1CC2=CC=C(C=C2)OC)O	253602	4.6	0.152383553657	0.0573037654834
1	anisomycin	CC(=O)OC1C(CNC1CC2=CC=C(C=C2)OC)O	253602	4.6	0.215233514619	0.0566924788746
1	anisomycin	CC(=O)OC1C(CNC1CC2=CC=C(C=C2)OC)O	253602	4.6	0.234677697348	0.100556025005
1	anisomycin	CC(=O)OC1C(CNC1CC2=CC=C(C=C2)OC)O	253602	4.6	0.1609809115	0.0703372749145
1	anisomycin	CC(=O)OC1C(CNC1CC2=CC=C(C=C2)OC)O	253602	4.6	0.268938236404	0.104020891949
1	anisomycin	CC(=O)OC1C(CNC1CC2=CC=C(C=C2)OC)O	253602	4.6	0.171571208521	0.0910135568863
1	anisomycin	CC(=O)OC1C(CNC1CC2=CC=C(C=C2)OC)O	253602	4.6	0.198738672926	0.076146261897
1	bruceantin	CC1=C(C(=O)CC2(C1CC3C45C2C(C(C(C4C(C(=O)O3)OC(=O)C=C(C)C(C)C)(OC5)C(=O)OC)O)O)C)O	5281304	0.17	0.293709266982	0.0748738476645
1	bruceantin	CC1=C(C(=O)CC2(C1CC3C45C2C(C(C(C4C(C(=O)O3)OC(=O)C=C(C)C(C)C)(OC5)C(=O)OC)O)O)C)O	5281304	0.17	0.273015711128	0.0681938822533
1	bruceantin	CC1=C(C(=O)CC2(C1CC3C45C2C(C(C(C4C(C(=O)O3)OC(=O)C=C(C)C(C)C)(OC5)C(=O)OC)O)O)C)O	5281304	0.17	0.307104286008	0.0780061613701
1	bruceantin	CC1=C(C(=O)CC2(C1CC3C45C2C(C(C(C4C(C(=O)O3)OC(=O)C=C(C)C(C)C)(OC5)C(=O)OC)O)O)C)O	5281304	0.17	0.280668227893	0.0801437606988
1	bruceantin	CC1=C(C(=O)CC2(C1CC3C45C2C(C(C(C4C(C(=O)O3)OC(=O)C=C(C)C(C)C)(OC5)C(=O)OC)O)O)C)O	5281304	0.17	0.224811833079	0.0893285985016
1	bruceantin	CC1=C(C(=O)CC2(C1CC3C45C2C(C(C(C4C(C(=O)O3)OC(=O)C=C(C)C(C)C)(OC5)C(=O)OC)O)O)C)O	5281304	0.17	0.171795054267	0.0705879343042
1	bruceantin	CC1=C(C(=O)CC2(C1CC3C45C2C(C(C(C4C(C(=O)O3)OC(=O)C=C(C)C(C)C)(OC5)C(=O)OC)O)O)C)O	5281304	0.17	0.161494191261	0.0794115684015
1	bruceantin	CC1=C(C(=O)CC2(C1CC3C45C2C(C(C(C4C(C(=O)O3)OC(=O)C=C(C)C(C)C)(OC5)C(=O)OC)O)O)C)O	5281304	0.17	0.24302445679	0.0526078089985
1	bruceantin	CC1=C(C(=O)CC2(C1CC3C45C2C(C(C(C4C(C(=O)O3)OC(=O)C=C(C)C(C)C)(OC5)C(=O)OC)O)O)C)O	5281304	0.17	0.234629774115	0.0639734440734
1	bruceantin	CC1=C(C(=O)CC2(C1CC3C45C2C(C(C(C4C(C(=O)O3)OC(=O)C=C(C)C(C)C)(OC5)C(=O)OC)O)O)C)O	5281304	0.17	0.247130128347	0.0834309930124
1	bruceantin	CC1=C(C(=O)CC2(C1CC3C45C2C(C(C(C4C(C(=O)O3)OC(=O)C=C(C)C(C)C)(OC5)C(=O)OC)O)O)C)O	5281304	0.17	0.151949078709	0.0668855074325
1	bruceantin	CC1=C(C(=O)CC2(C1CC3C45C2C(C(C(C4C(C(=O)O3)OC(=O)C=C(C)C(C)C)(OC5)C(=O)OC)O)O)C)O	5281304	0.17	0.28243159821	0.0992999807448
1	bruceantin	CC1=C(C(=O)CC2(C1CC3C45C2C(C(C(C4C(C(=O)O3)OC(=O)C=C(C)C(C)C)(OC5)C(=O)OC)O)O)C)O	5281304	0.17	0.224792341845	0.0652559672638
1	bruceantin	CC1=C(C(=O)CC2(C1CC3C45C2C(C(C(C4C(C(=O)O3)OC(=O)C=C(C)C(C)C)(OC5)C(=O)OC)O)O)C)O	5281304	0.17	0.22233835001	0.0859600870485
1	bruceantin	CC1=C(C(=O)CC2(C1CC3C45C2C(C(C(C4C(C(=O)O3)OC(=O)C=C(C)C(C)C)(OC5)C(=O)OC)O)O)C)O	5281304	0.17	0.211085377655	0.0624038953939
1	bruceantin	CC1=C(C(=O)CC2(C1CC3C45C2C(C(C(C4C(C(=O)O3)OC(=O)C=C(C)C(C)C)(OC5)C(=O)OC)O)O)C)O	5281304	0.17	0.267523765965	0.0676054052967
1	bruceantin	CC1=C(C(=O)CC2(C1CC3C45C2C(C(C(C4C(C(=O)O3)OC(=O)C=C(C)C(C)C)(OC5)C(=O)OC)O)O)C)O	5281304	0.17	0.227090097439	0.0581621128366
1	bruceantin	CC1=C(C(=O)CC2(C1CC3C45C2C(C(C(C4C(C(=O)O3)OC(=O)C=C(C)C(C)C)(OC5)C(=O)OC)O)O)C)O	5281304	0.17	0.197382958579	0.0798112918605
1	bruceantin	CC1=C(C(=O)CC2(C1CC3C45C2C(C(C(C4C(C(=O)O3)OC(=O)C=C(C)C(C)C)(OC5)C(=O)OC)O)O)C)O	5281304	0.17	0.209667390714	0.093114451975
1	bruceantin	CC1=C(C(=O)CC2(C1CC3C45C2C(C(C(C4C(C(=O)O3)OC(=O)C=C(C)C(C)C)(OC5)C(=O)OC)O)O)C)O	5281304	0.17	0.245288956602	0.110950940041
1	bruceantin	CC1=C(C(=O)CC2(C1CC3C45C2C(C(C(C4C(C(=O)O3)OC(=O)C=C(C)C(C)C)(OC5)C(=O)OC)O)O)C)O	5281304	0.17	0.254449972408	0.0678873764234
1	bruceantin	CC1=C(C(=O)CC2(C1CC3C45C2C(C(C(C4C(C(=O)O3)OC(=O)C=C(C)C(C)C)(OC5)C(=O)OC)O)O)C)O	5281304	0.17	0.135571612702	0.0556218286925
1	bruceantin	CC1=C(C(=O)CC2(C1CC3C45C2C(C(C(C4C(C(=O)O3)OC(=O)C=C(C)C(C)C)(OC5)C(=O)OC)O)O)C)O	5281304	0.17	0.203679704125	0.0761756507448
1	bruceantin	CC1=C(C(=O)CC2(C1CC3C45C2C(C(C(C4C(C(=O)O3)OC(=O)C=C(C)C(C)C)(OC5)C(=O)OC)O)O)C)O	5281304	0.17	0.203094180931	0.0501819677857
1	bruceantin	CC1=C(C(=O)CC2(C1CC3C45C2C(C(C(C4C(C(=O)O3)OC(=O)C=C(C)C(C)C)(OC5)C(=O)OC)O)O)C)O	5281304	0.17	0.278735446191	0.111300840004
1	bruceantin	CC1=C(C(=O)CC2(C1CC3C45C2C(C(C(C4C(C(=O)O3)OC(=O)C=C(C)C(C)C)(OC5)C(=O)OC)O)O)C)O	5281304	0.17	0.10919943957	0.0606613677289
1	bruceantin	CC1=C(C(=O)CC2(C1CC3C45C2C(C(C(C4C(C(=O)O3)OC(=O)C=C(C)C(C)C)(OC5)C(=O)OC)O)O)C)O	5281304	0.17	0.237446956497	0.0818394304387
1	bruceantin	CC1=C(C(=O)CC2(C1CC3C45C2C(C(C(C4C(C(=O)O3)OC(=O)C=C(C)C(C)C)(OC5)C(=O)OC)O)O)C)O	5281304	0.17	0.127835328871	0.0712953854227
1	bruceantin	CC1=C(C(=O)CC2(C1CC3C45C2C(C(C(C4C(C(=O)O3)OC(=O)C=C(C)C(C)C)(OC5)C(=O)OC)O)O)C)O	5281304	0.17	0.148359459019	0.0932825796032
1	bruceantin	CC1=C(C(=O)CC2(C1CC3C45C2C(C(C(C4C(C(=O)O3)OC(=O)C=C(C)C(C)C)(OC5)C(=O)OC)O)O)C)O	5281304	0.17	0.286290134862	0.104378972243
1	bruceantin	CC1=C(C(=O)CC2(C1CC3C45C2C(C(C(C4C(C(=O)O3)OC(=O)C=C(C)C(C)C)(OC5)C(=O)OC)O)O)C)O	5281304	0.17	0.304190960979	0.0937851667851
1	bruceantin	CC1=C(C(=O)CC2(C1CC3C45C2C(C(C(C4C(C(=O)O3)OC(=O)C=C(C)C(C)C)(OC5)C(=O)OC)O)O)C)O	5281304	0.17	0.299368494787	0.0922584662801
1	bruceantin	CC1=C(C(=O)CC2(C1CC3C45C2C(C(C(C4C(C(=O)O3)OC(=O)C=C(C)C(C)C)(OC5)C(=O)OC)O)O)C)O	5281304	0.17	0.292498539139	0.0380648273784
1	bruceantin	CC1=C(C(=O)CC2(C1CC3C45C2C(C(C(C4C(C(=O)O3)OC(=O)C=C(C)C(C)C)(OC5)C(=O)OC)O)O)C)O	5281304	0.17	0.204126701081	0.073214496883
1	bruceantin	CC1=C(C(=O)CC2(C1CC3C45C2C(C(C(C4C(C(=O)O3)OC(=O)C=C(C)C(C)C)(OC5)C(=O)OC)O)O)C)O	5281304	0.17	0.18980135114	0.114544103928
1	bruceantin	CC1=C(C(=O)CC2(C1CC3C45C2C(C(C(C4C(C(=O)O3)OC(=O)C=C(C)C(C)C)(OC5)C(=O)OC)O)O)C)O	5281304	0.17	0.028462662023	0.102657081088
1	bruceantin	CC1=C(C(=O)CC2(C1CC3C45C2C(C(C(C4C(C(=O)O3)OC(=O)C=C(C)C(C)C)(OC5)C(=O)OC)O)O)C)O	5281304	0.17	0.297857364266	0.0493481350867
1	bruceantin	CC1=C(C(=O)CC2(C1CC3C45C2C(C(C(C4C(C(=O)O3)OC(=O)C=C(C)C(C)C)(OC5)C(=O)OC)O)O)C)O	5281304	0.17	0.214934665476	0.05495010021
1	bruceantin	CC1=C(C(=O)CC2(C1CC3C45C2C(C(C(C4C(C(=O)O3)OC(=O)C=C(C)C(C)C)(OC5)C(=O)OC)O)O)C)O	5281304	0.17	0.262883826696	0.0831945194837
1	bruceantin	CC1=C(C(=O)CC2(C1CC3C45C2C(C(C(C4C(C(=O)O3)OC(=O)C=C(C)C(C)C)(OC5)C(=O)OC)O)O)C)O	5281304	0.17	0.15373373228	0.100367823214
1	bruceantin	CC1=C(C(=O)CC2(C1CC3C45C2C(C(C(C4C(C(=O)O3)OC(=O)C=C(C)C(C)C)(OC5)C(=O)OC)O)O)C)O	5281304	0.17	0.230012530332	0.099319554376
1	bruceantin	CC1=C(C(=O)CC2(C1CC3C45C2C(C(C(C4C(C(=O)O3)OC(=O)C=C(C)C(C)C)(OC5)C(=O)OC)O)O)C)O	5281304	0.17	0.206251006515	0.0754972930531
1	bruceantin	CC1=C(C(=O)CC2(C1CC3C45C2C(C(C(C4C(C(=O)O3)OC(=O)C=C(C)C(C)C)(OC5)C(=O)OC)O)O)C)O	5281304	0.17	0.229201098175	0.0832624576493
1	bruceantin	CC1=C(C(=O)CC2(C1CC3C45C2C(C(C(C4C(C(=O)O3)OC(=O)C=C(C)C(C)C)(OC5)C(=O)OC)O)O)C)O	5281304	0.17	0.156454595339	0.0812206469586
1	bruceantin	CC1=C(C(=O)CC2(C1CC3C45C2C(C(C(C4C(C(=O)O3)OC(=O)C=C(C)C(C)C)(OC5)C(=O)OC)O)O)C)O	5281304	0.17	0.254954562151	0.0772540432418
1	bruceantin	CC1=C(C(=O)CC2(C1CC3C45C2C(C(C(C4C(C(=O)O3)OC(=O)C=C(C)C(C)C)(OC5)C(=O)OC)O)O)C)O	5281304	0.17	0.14807023562	0.0571889461937
1	bruceantin	CC1=C(C(=O)CC2(C1CC3C45C2C(C(C(C4C(C(=O)O3)OC(=O)C=C(C)C(C)C)(OC5)C(=O)OC)O)O)C)O	5281304	0.17	0.252106023841	0.0985607508204
1	bruceantin	CC1=C(C(=O)CC2(C1CC3C45C2C(C(C(C4C(C(=O)O3)OC(=O)C=C(C)C(C)C)(OC5)C(=O)OC)O)O)C)O	5281304	0.17	0.192254996369	0.0819674275439
1	DDD107498	C1CCN(C1)CCNC(=O)C2=CC(=NC3=C2C=C(C=C3)F)C4=CC=C(C=C4)CN5CCOCC5	71748268	4.6	0.300637728538	0.122863530862
1	DDD107498	C1CCN(C1)CCNC(=O)C2=CC(=NC3=C2C=C(C=C3)F)C4=CC=C(C=C4)CN5CCOCC5	71748268	4.6	0.221761460901	0.103347891133
1	DDD107498	C1CCN(C1)CCNC(=O)C2=CC(=NC3=C2C=C(C=C3)F)C4=CC=C(C=C4)CN5CCOCC5	71748268	4.6	0.205900866747	0.0795288385346
1	DDD107498	C1CCN(C1)CCNC(=O)C2=CC(=NC3=C2C=C(C=C3)F)C4=CC=C(C=C4)CN5CCOCC5	71748268	4.6	0.188920502697	0.0957173771836
1	DDD107498	C1CCN(C1)CCNC(=O)C2=CC(=NC3=C2C=C(C=C3)F)C4=CC=C(C=C4)CN5CCOCC5	71748268	4.6	0.213981477979	0.0930794620451
1	DDD107498	C1CCN(C1)CCNC(=O)C2=CC(=NC3=C2C=C(C=C3)F)C4=CC=C(C=C4)CN5CCOCC5	71748268	4.6	0.193413924339	0.0731880236969
1	DDD107498	C1CCN(C1)CCNC(=O)C2=CC(=NC3=C2C=C(C=C3)F)C4=CC=C(C=C4)CN5CCOCC5	71748268	4.6	0.215795609747	0.0815196005214
1	DDD107498	C1CCN(C1)CCNC(=O)C2=CC(=NC3=C2C=C(C=C3)F)C4=CC=C(C=C4)CN5CCOCC5	71748268	4.6	0.285837873435	0.111904389092
1	DDD107498	C1CCN(C1)CCNC(=O)C2=CC(=NC3=C2C=C(C=C3)F)C4=CC=C(C=C4)CN5CCOCC5	71748268	4.6	0.214250281493	0.102659233479
1	DDD107498	C1CCN(C1)CCNC(=O)C2=CC(=NC3=C2C=C(C=C3)F)C4=CC=C(C=C4)CN5CCOCC5	71748268	4.6	0.165210360184	0.0527088840832
1	DDD107498	C1CCN(C1)CCNC(=O)C2=CC(=NC3=C2C=C(C=C3)F)C4=CC=C(C=C4)CN5CCOCC5	71748268	4.6	0.139285185349	0.0773943018275
1	DDD107498	C1CCN(C1)CCNC(=O)C2=CC(=NC3=C2C=C(C=C3)F)C4=CC=C(C=C4)CN5CCOCC5	71748268	4.6	0.201523114775	0.088043116758
1	DDD107498	C1CCN(C1)CCNC(=O)C2=CC(=NC3=C2C=C(C=C3)F)C4=CC=C(C=C4)CN5CCOCC5	71748268	4.6	0.146974680577	0.0987013827121
1	DDD107498	C1CCN(C1)CCNC(=O)C2=CC(=NC3=C2C=C(C=C3)F)C4=CC=C(C=C4)CN5CCOCC5	71748268	4.6	0.184824645519	0.109538870693
1	DDD107498	C1CCN(C1)CCNC(=O)C2=CC(=NC3=C2C=C(C=C3)F)C4=CC=C(C=C4)CN5CCOCC5	71748268	4.6	0.225462539358	0.0921598390305
1	DDD107498	C1CCN(C1)CCNC(=O)C2=CC(=NC3=C2C=C(C=C3)F)C4=CC=C(C=C4)CN5CCOCC5	71748268	4.6	0.156627722455	0.0699414211699
1	DDD107498	C1CCN(C1)CCNC(=O)C2=CC(=NC3=C2C=C(C=C3)F)C4=CC=C(C=C4)CN5CCOCC5	71748268	4.6	0.185849091135	0.0929939114993
1	DDD107498	C1CCN(C1)CCNC(=O)C2=CC(=NC3=C2C=C(C=C3)F)C4=CC=C(C=C4)CN5CCOCC5	71748268	4.6	0.172300788772	0.0922461559566
1	DDD107498	C1CCN(C1)CCNC(=O)C2=CC(=NC3=C2C=C(C=C3)F)C4=CC=C(C=C4)CN5CCOCC5	71748268	4.6	0.227788202929	0.089321274627
1	DDD107498	C1CCN(C1)CCNC(=O)C2=CC(=NC3=C2C=C(C=C3)F)C4=CC=C(C=C4)CN5CCOCC5	71748268	4.6	0.192430341429	0.113432197707
1	DDD107498	C1CCN(C1)CCNC(=O)C2=CC(=NC3=C2C=C(C=C3)F)C4=CC=C(C=C4)CN5CCOCC5	71748268	4.6	0.143273619865	0.0868086677293
1	DDD107498	C1CCN(C1)CCNC(=O)C2=CC(=NC3=C2C=C(C=C3)F)C4=CC=C(C=C4)CN5CCOCC5	71748268	4.6	0.218363539043	0.0806418792011
1	DDD107498	C1CCN(C1)CCNC(=O)C2=CC(=NC3=C2C=C(C=C3)F)C4=CC=C(C=C4)CN5CCOCC5	71748268	4.6	0.150872025364	0.103490340556
1	DDD107498	C1CCN(C1)CCNC(=O)C2=CC(=NC3=C2C=C(C=C3)F)C4=CC=C(C=C4)CN5CCOCC5	71748268	4.6	0.262719144908	0.129848855638
1	DDD107498	C1CCN(C1)CCNC(=O)C2=CC(=NC3=C2C=C(C=C3)F)C4=CC=C(C=C4)CN5CCOCC5	71748268	4.6	0.21077748202	0.0839020449794
1	DDD107498	C1CCN(C1)CCNC(=O)C2=CC(=NC3=C2C=C(C=C3)F)C4=CC=C(C=C4)CN5CCOCC5	71748268	4.6	0.285853529296	0.080665265699
1	DDD107498	C1CCN(C1)CCNC(=O)C2=CC(=NC3=C2C=C(C=C3)F)C4=CC=C(C=C4)CN5CCOCC5	71748268	4.6	0.216310408339	0.0812021568384
1	DDD107498	C1CCN(C1)CCNC(=O)C2=CC(=NC3=C2C=C(C=C3)F)C4=CC=C(C=C4)CN5CCOCC5	71748268	4.6	0.114304835402	0.0760712767658
1	DDD107498	C1CCN(C1)CCNC(=O)C2=CC(=NC3=C2C=C(C=C3)F)C4=CC=C(C=C4)CN5CCOCC5	71748268	4.6	0.169203449028	0.0557764504751
1	DDD107498	C1CCN(C1)CCNC(=O)C2=CC(=NC3=C2C=C(C=C3)F)C4=CC=C(C=C4)CN5CCOCC5	71748268	4.6	0.191535903839	0.101124899018
1	DDD107498	C1CCN(C1)CCNC(=O)C2=CC(=NC3=C2C=C(C=C3)F)C4=CC=C(C=C4)CN5CCOCC5	71748268	4.6	0.216345138092	0.0612491662112
1	DDD107498	C1CCN(C1)CCNC(=O)C2=CC(=NC3=C2C=C(C=C3)F)C4=CC=C(C=C4)CN5CCOCC5	71748268	4.6	0.19121367472	0.0883406740622
1	DDD107498	C1CCN(C1)CCNC(=O)C2=CC(=NC3=C2C=C(C=C3)F)C4=CC=C(C=C4)CN5CCOCC5	71748268	4.6	0.249861971523	0.0984324698571
1	DDD107498	C1CCN(C1)CCNC(=O)C2=CC(=NC3=C2C=C(C=C3)F)C4=CC=C(C=C4)CN5CCOCC5	71748268	4.6	0.131832621822	0.0747122221606
1	DDD107498	C1CCN(C1)CCNC(=O)C2=CC(=NC3=C2C=C(C=C3)F)C4=CC=C(C=C4)CN5CCOCC5	71748268	4.6	0.145289904031	0.0660540240109
1	DDD107498	C1CCN(C1)CCNC(=O)C2=CC(=NC3=C2C=C(C=C3)F)C4=CC=C(C=C4)CN5CCOCC5	71748268	4.6	0.215596093072	0.11523367372
1	DDD107498	C1CCN(C1)CCNC(=O)C2=CC(=NC3=C2C=C(C=C3)F)C4=CC=C(C=C4)CN5CCOCC5	71748268	4.6	0.131379609389	0.0739333493762
1	DDD107498	C1CCN(C1)CCNC(=O)C2=CC(=NC3=C2C=C(C=C3)F)C4=CC=C(C=C4)CN5CCOCC5	71748268	4.6	0.23779624721	0.104059497491
1	DDD107498	C1CCN(C1)CCNC(=O)C2=CC(=NC3=C2C=C(C=C3)F)C4=CC=C(C=C4)CN5CCOCC5	71748268	4.6	0.158007368793	0.104596958215
1	DDD107498	C1CCN(C1)CCNC(=O)C2=CC(=NC3=C2C=C(C=C3)F)C4=CC=C(C=C4)CN5CCOCC5	71748268	4.6	0.196537451512	0.112909246188
1	DDD107498	C1CCN(C1)CCNC(=O)C2=CC(=NC3=C2C=C(C=C3)F)C4=CC=C(C=C4)CN5CCOCC5	71748268	4.6	0.128579966227	0.0753884706957
1	DDD107498	C1CCN(C1)CCNC(=O)C2=CC(=NC3=C2C=C(C=C3)F)C4=CC=C(C=C4)CN5CCOCC5	71748268	4.6	0.173451339898	0.118619510942
1	DDD107498	C1CCN(C1)CCNC(=O)C2=CC(=NC3=C2C=C(C=C3)F)C4=CC=C(C=C4)CN5CCOCC5	71748268	4.6	0.192820195725	0.0757951894059
1	DDD107498	C1CCN(C1)CCNC(=O)C2=CC(=NC3=C2C=C(C=C3)F)C4=CC=C(C=C4)CN5CCOCC5	71748268	4.6	0.151907441387	0.0614736628716
1	DDD107498	C1CCN(C1)CCNC(=O)C2=CC(=NC3=C2C=C(C=C3)F)C4=CC=C(C=C4)CN5CCOCC5	71748268	4.6	0.158868855142	0.0835055270051
1	DDD107498	C1CCN(C1)CCNC(=O)C2=CC(=NC3=C2C=C(C=C3)F)C4=CC=C(C=C4)CN5CCOCC5	71748268	4.6	0.231865859012	0.0858583253157
1	DDD107498	C1CCN(C1)CCNC(=O)C2=CC(=NC3=C2C=C(C=C3)F)C4=CC=C(C=C4)CN5CCOCC5	71748268	4.6	0.0491945405703	0.0554409814693
1	DDD107498	C1CCN(C1)CCNC(=O)C2=CC(=NC3=C2C=C(C=C3)F)C4=CC=C(C=C4)CN5CCOCC5	71748268	4.6	0.221265622923	0.0611295473599
1	DDD107498	C1CCN(C1)CCNC(=O)C2=CC(=NC3=C2C=C(C=C3)F)C4=CC=C(C=C4)CN5CCOCC5	71748268	4.6	0.131311323492	0.0983702608454
1	DDD107498	C1CCN(C1)CCNC(=O)C2=CC(=NC3=C2C=C(C=C3)F)C4=CC=C(C=C4)CN5CCOCC5	71748268	4.6	0.206962418022	0.109024659372
1	DDD107498	C1CCN(C1)CCNC(=O)C2=CC(=NC3=C2C=C(C=C3)F)C4=CC=C(C=C4)CN5CCOCC5	71748268	4.6	0.153219071874	0.0885888932682
1	DDD107498	C1CCN(C1)CCNC(=O)C2=CC(=NC3=C2C=C(C=C3)F)C4=CC=C(C=C4)CN5CCOCC5	71748268	4.6	0.23815298572	0.106974894254
1	DDD107498	C1CCN(C1)CCNC(=O)C2=CC(=NC3=C2C=C(C=C3)F)C4=CC=C(C=C4)CN5CCOCC5	71748268	4.6	0.113868458028	0.0508821307833
1	DDD107498	C1CCN(C1)CCNC(=O)C2=CC(=NC3=C2C=C(C=C3)F)C4=CC=C(C=C4)CN5CCOCC5	71748268	4.6	0.159189873407	0.122907774277
1	DDD107498	C1CCN(C1)CCNC(=O)C2=CC(=NC3=C2C=C(C=C3)F)C4=CC=C(C=C4)CN5CCOCC5	71748268	4.6	0.182774925232	0.10422268697
1	DDD107498	C1CCN(C1)CCNC(=O)C2=CC(=NC3=C2C=C(C=C3)F)C4=CC=C(C=C4)CN5CCOCC5	71748268	4.6	0.152965945943	0.0824390708656
1	DDD107498	C1CCN(C1)CCNC(=O)C2=CC(=NC3=C2C=C(C=C3)F)C4=CC=C(C=C4)CN5CCOCC5	71748268	4.6	0.190203726189	0.108339613882
1	DDD107498	C1CCN(C1)CCNC(=O)C2=CC(=NC3=C2C=C(C=C3)F)C4=CC=C(C=C4)CN5CCOCC5	71748268	4.6	0.298313304494	0.12826422481
1	DDD107498	C1CCN(C1)CCNC(=O)C2=CC(=NC3=C2C=C(C=C3)F)C4=CC=C(C=C4)CN5CCOCC5	71748268	4.6	0.152425506073	0.119936079933
1	DDD107498	C1CCN(C1)CCNC(=O)C2=CC(=NC3=C2C=C(C=C3)F)C4=CC=C(C=C4)CN5CCOCC5	71748268	4.6	0.174435598632	0.079705618087
1	DDD107498	C1CCN(C1)CCNC(=O)C2=CC(=NC3=C2C=C(C=C3)F)C4=CC=C(C=C4)CN5CCOCC5	71748268	4.6	0.151884144276	0.0929355915444
1	DDD107498	C1CCN(C1)CCNC(=O)C2=CC(=NC3=C2C=C(C=C3)F)C4=CC=C(C=C4)CN5CCOCC5	71748268	4.6	0.146109625121	0.0816884869719
1	DDD107498	C1CCN(C1)CCNC(=O)C2=CC(=NC3=C2C=C(C=C3)F)C4=CC=C(C=C4)CN5CCOCC5	71748268	0.51	0.251512269009	0.0644760436293
1	DDD107498	C1CCN(C1)CCNC(=O)C2=CC(=NC3=C2C=C(C=C3)F)C4=CC=C(C=C4)CN5CCOCC5	71748268	0.51	0.168361508295	0.0547345359527
1	DDD107498	C1CCN(C1)CCNC(=O)C2=CC(=NC3=C2C=C(C=C3)F)C4=CC=C(C=C4)CN5CCOCC5	71748268	0.51	0.354354049753	0.0606580105337
1	DDD107498	C1CCN(C1)CCNC(=O)C2=CC(=NC3=C2C=C(C=C3)F)C4=CC=C(C=C4)CN5CCOCC5	71748268	0.51	0.25025498946	0.10747167635
1	DDD107498	C1CCN(C1)CCNC(=O)C2=CC(=NC3=C2C=C(C=C3)F)C4=CC=C(C=C4)CN5CCOCC5	71748268	0.51	0.227102265103	0.0735845364141
1	DDD107498	C1CCN(C1)CCNC(=O)C2=CC(=NC3=C2C=C(C=C3)F)C4=CC=C(C=C4)CN5CCOCC5	71748268	0.51	0.26051433101	0.104706061143
1	DDD107498	C1CCN(C1)CCNC(=O)C2=CC(=NC3=C2C=C(C=C3)F)C4=CC=C(C=C4)CN5CCOCC5	71748268	0.51	0.278388438781	0.113062885109
1	DDD107498	C1CCN(C1)CCNC(=O)C2=CC(=NC3=C2C=C(C=C3)F)C4=CC=C(C=C4)CN5CCOCC5	71748268	0.51	0.143567730574	0.0751681423392
1	DDD107498	C1CCN(C1)CCNC(=O)C2=CC(=NC3=C2C=C(C=C3)F)C4=CC=C(C=C4)CN5CCOCC5	71748268	0.51	0.147005060162	0.0890780803587
1	DDD107498	C1CCN(C1)CCNC(=O)C2=CC(=NC3=C2C=C(C=C3)F)C4=CC=C(C=C4)CN5CCOCC5	71748268	0.51	0.222201472356	0.0988646749951
1	DDD107498	C1CCN(C1)CCNC(=O)C2=CC(=NC3=C2C=C(C=C3)F)C4=CC=C(C=C4)CN5CCOCC5	71748268	0.51	0.204179421334	0.080566328786
1	DDD107498	C1CCN(C1)CCNC(=O)C2=CC(=NC3=C2C=C(C=C3)F)C4=CC=C(C=C4)CN5CCOCC5	71748268	0.51	0.205515479507	0.102190933714
1	DDD107498	C1CCN(C1)CCNC(=O)C2=CC(=NC3=C2C=C(C=C3)F)C4=CC=C(C=C4)CN5CCOCC5	71748268	0.51	0.205135107799	0.0833238147731
1	DDD107498	C1CCN(C1)CCNC(=O)C2=CC(=NC3=C2C=C(C=C3)F)C4=CC=C(C=C4)CN5CCOCC5	71748268	0.51	0.324746004085	0.10690818545
1	DDD107498	C1CCN(C1)CCNC(=O)C2=CC(=NC3=C2C=C(C=C3)F)C4=CC=C(C=C4)CN5CCOCC5	71748268	0.51	0.207290039745	0.0625461128061
1	DDD107498	C1CCN(C1)CCNC(=O)C2=CC(=NC3=C2C=C(C=C3)F)C4=CC=C(C=C4)CN5CCOCC5	71748268	0.51	0.221939107146	0.09361593073
1	DDD107498	C1CCN(C1)CCNC(=O)C2=CC(=NC3=C2C=C(C=C3)F)C4=CC=C(C=C4)CN5CCOCC5	71748268	0.51	0.144031247744	0.0876566297399
1	DDD107498	C1CCN(C1)CCNC(=O)C2=CC(=NC3=C2C=C(C=C3)F)C4=CC=C(C=C4)CN5CCOCC5	71748268	0.51	0.324062690476	0.0986357748758
1	DDD107498	C1CCN(C1)CCNC(=O)C2=CC(=NC3=C2C=C(C=C3)F)C4=CC=C(C=C4)CN5CCOCC5	71748268	0.51	0.219824998841	0.0853603049805
1	DDD107498	C1CCN(C1)CCNC(=O)C2=CC(=NC3=C2C=C(C=C3)F)C4=CC=C(C=C4)CN5CCOCC5	71748268	0.51	0.144834245286	0.0783622774552
1	DDD107498	C1CCN(C1)CCNC(=O)C2=CC(=NC3=C2C=C(C=C3)F)C4=CC=C(C=C4)CN5CCOCC5	71748268	0.51	0.264696038807	0.0759356655511
1	DDD107498	C1CCN(C1)CCNC(=O)C2=CC(=NC3=C2C=C(C=C3)F)C4=CC=C(C=C4)CN5CCOCC5	71748268	0.51	0.220582704286	0.0676377955017
1	DDD107498	C1CCN(C1)CCNC(=O)C2=CC(=NC3=C2C=C(C=C3)F)C4=CC=C(C=C4)CN5CCOCC5	71748268	0.51	0.288368027445	0.104651536199
1	DDD107498	C1CCN(C1)CCNC(=O)C2=CC(=NC3=C2C=C(C=C3)F)C4=CC=C(C=C4)CN5CCOCC5	71748268	0.51	0.220544485942	0.0719624969756
1	DDD107498	C1CCN(C1)CCNC(=O)C2=CC(=NC3=C2C=C(C=C3)F)C4=CC=C(C=C4)CN5CCOCC5	71748268	0.51	0.119484819805	0.0548430638494
1	DDD107498	C1CCN(C1)CCNC(=O)C2=CC(=NC3=C2C=C(C=C3)F)C4=CC=C(C=C4)CN5CCOCC5	71748268	0.51	0.27799593118	0.078763610352
1	DDD107498	C1CCN(C1)CCNC(=O)C2=CC(=NC3=C2C=C(C=C3)F)C4=CC=C(C=C4)CN5CCOCC5	71748268	0.51	0.00749236698678	0.0577382864882
1	DDD107498	C1CCN(C1)CCNC(=O)C2=CC(=NC3=C2C=C(C=C3)F)C4=CC=C(C=C4)CN5CCOCC5	71748268	0.51	0.238104884705	0.0754842283831
1	DDD107498	C1CCN(C1)CCNC(=O)C2=CC(=NC3=C2C=C(C=C3)F)C4=CC=C(C=C4)CN5CCOCC5	71748268	0.51	0.198572245087	0.0930896359561
1	DDD107498	C1CCN(C1)CCNC(=O)C2=CC(=NC3=C2C=C(C=C3)F)C4=CC=C(C=C4)CN5CCOCC5	71748268	0.51	0.28940678731	0.108648307509
1	DDD107498	C1CCN(C1)CCNC(=O)C2=CC(=NC3=C2C=C(C=C3)F)C4=CC=C(C=C4)CN5CCOCC5	71748268	0.51	0.236398535548	0.0587965232146
1	DDD107498	C1CCN(C1)CCNC(=O)C2=CC(=NC3=C2C=C(C=C3)F)C4=CC=C(C=C4)CN5CCOCC5	71748268	0.51	0.247722739873	0.082187439813
1	DDD107498	C1CCN(C1)CCNC(=O)C2=CC(=NC3=C2C=C(C=C3)F)C4=CC=C(C=C4)CN5CCOCC5	71748268	0.51	0.196267426904	0.0862778435346
1	DDD107498	C1CCN(C1)CCNC(=O)C2=CC(=NC3=C2C=C(C=C3)F)C4=CC=C(C=C4)CN5CCOCC5	71748268	0.51	0.214007575776	0.0688077470347
1	DDD107498	C1CCN(C1)CCNC(=O)C2=CC(=NC3=C2C=C(C=C3)F)C4=CC=C(C=C4)CN5CCOCC5	71748268	0.51	0.262768734707	0.105049577
1	DDD107498	C1CCN(C1)CCNC(=O)C2=CC(=NC3=C2C=C(C=C3)F)C4=CC=C(C=C4)CN5CCOCC5	71748268	0.51	0.260462539001	0.0671475318524
1	DDD107498	C1CCN(C1)CCNC(=O)C2=CC(=NC3=C2C=C(C=C3)F)C4=CC=C(C=C4)CN5CCOCC5	71748268	0.51	0.165908406379	0.0811512302139
1	DDD107498	C1CCN(C1)CCNC(=O)C2=CC(=NC3=C2C=C(C=C3)F)C4=CC=C(C=C4)CN5CCOCC5	71748268	0.51	0.220227907077	0.0766247070959
1	DDD107498	C1CCN(C1)CCNC(=O)C2=CC(=NC3=C2C=C(C=C3)F)C4=CC=C(C=C4)CN5CCOCC5	71748268	0.51	0.209620999547	0.0960393065616
1	DDD107498	C1CCN(C1)CCNC(=O)C2=CC(=NC3=C2C=C(C=C3)F)C4=CC=C(C=C4)CN5CCOCC5	71748268	0.51	0.155600194673	0.0680392864069
1	DDD107498	C1CCN(C1)CCNC(=O)C2=CC(=NC3=C2C=C(C=C3)F)C4=CC=C(C=C4)CN5CCOCC5	71748268	0.51	0.298409976599	0.102204360947
1	DDD107498	C1CCN(C1)CCNC(=O)C2=CC(=NC3=C2C=C(C=C3)F)C4=CC=C(C=C4)CN5CCOCC5	71748268	0.51	0.148410075465	0.0737757284122
1	DDD107498	C1CCN(C1)CCNC(=O)C2=CC(=NC3=C2C=C(C=C3)F)C4=CC=C(C=C4)CN5CCOCC5	71748268	0.51	0.229074325432	0.111637181643
1	DDD107498	C1CCN(C1)CCNC(=O)C2=CC(=NC3=C2C=C(C=C3)F)C4=CC=C(C=C4)CN5CCOCC5	71748268	0.51	0.17209526619	0.0970049358011
1	DDD107498	C1CCN(C1)CCNC(=O)C2=CC(=NC3=C2C=C(C=C3)F)C4=CC=C(C=C4)CN5CCOCC5	71748268	0.51	0.244177928129	0.104426946041
1	DDD107498	C1CCN(C1)CCNC(=O)C2=CC(=NC3=C2C=C(C=C3)F)C4=CC=C(C=C4)CN5CCOCC5	71748268	0.51	0.229045574319	0.0692809148167
1	DDD107498	C1CCN(C1)CCNC(=O)C2=CC(=NC3=C2C=C(C=C3)F)C4=CC=C(C=C4)CN5CCOCC5	71748268	0.51	0.22391033033	0.0647176705707
1	DDD107498	C1CCN(C1)CCNC(=O)C2=CC(=NC3=C2C=C(C=C3)F)C4=CC=C(C=C4)CN5CCOCC5	71748268	0.51	0.250190702322	0.0771842638991
1	DDD107498	C1CCN(C1)CCNC(=O)C2=CC(=NC3=C2C=C(C=C3)F)C4=CC=C(C=C4)CN5CCOCC5	71748268	0.51	0.190745170926	0.0697749626219
1	DDD107498	C1CCN(C1)CCNC(=O)C2=CC(=NC3=C2C=C(C=C3)F)C4=CC=C(C=C4)CN5CCOCC5	71748268	0.51	0.180371372255	0.0823898659934
1	DDD107498	C1CCN(C1)CCNC(=O)C2=CC(=NC3=C2C=C(C=C3)F)C4=CC=C(C=C4)CN5CCOCC5	71748268	0.51	0.100981539328	0.069303617673
1	DDD107498	C1CCN(C1)CCNC(=O)C2=CC(=NC3=C2C=C(C=C3)F)C4=CC=C(C=C4)CN5CCOCC5	71748268	0.51	0.265955468951	0.0888918818978
1	DDD107498	C1CCN(C1)CCNC(=O)C2=CC(=NC3=C2C=C(C=C3)F)C4=CC=C(C=C4)CN5CCOCC5	71748268	0.51	0.177677343665	0.059121015685
1	DDD107498	C1CCN(C1)CCNC(=O)C2=CC(=NC3=C2C=C(C=C3)F)C4=CC=C(C=C4)CN5CCOCC5	71748268	0.51	0.233928537567	0.0387409815914
1	DDD107498	C1CCN(C1)CCNC(=O)C2=CC(=NC3=C2C=C(C=C3)F)C4=CC=C(C=C4)CN5CCOCC5	71748268	0.51	0.224675477511	0.0928757939929
1	DDD107498	C1CCN(C1)CCNC(=O)C2=CC(=NC3=C2C=C(C=C3)F)C4=CC=C(C=C4)CN5CCOCC5	71748268	0.51	0.133753314045	0.0734855147349
1	DDD107498	C1CCN(C1)CCNC(=O)C2=CC(=NC3=C2C=C(C=C3)F)C4=CC=C(C=C4)CN5CCOCC5	71748268	0.51	0.181953553445	0.0739416021547
1	DDD107498	C1CCN(C1)CCNC(=O)C2=CC(=NC3=C2C=C(C=C3)F)C4=CC=C(C=C4)CN5CCOCC5	71748268	0.51	0.18736597204	0.0660083695303
1	DDD107498	C1CCN(C1)CCNC(=O)C2=CC(=NC3=C2C=C(C=C3)F)C4=CC=C(C=C4)CN5CCOCC5	71748268	0.51	0.24027428389	0.0612373125451
1	DDD107498	C1CCN(C1)CCNC(=O)C2=CC(=NC3=C2C=C(C=C3)F)C4=CC=C(C=C4)CN5CCOCC5	71748268	0.51	0.197863862715	0.0590848224315
1	DDD107498	C1CCN(C1)CCNC(=O)C2=CC(=NC3=C2C=C(C=C3)F)C4=CC=C(C=C4)CN5CCOCC5	71748268	0.51	0.194548396842	0.0723359759487
1	DDD107498	C1CCN(C1)CCNC(=O)C2=CC(=NC3=C2C=C(C=C3)F)C4=CC=C(C=C4)CN5CCOCC5	71748268	0.51	0.133699572333	0.0693431500371
1	DDD107498	C1CCN(C1)CCNC(=O)C2=CC(=NC3=C2C=C(C=C3)F)C4=CC=C(C=C4)CN5CCOCC5	71748268	0.51	0.150910144452	0.0620951164264
1	DDD107498	C1CCN(C1)CCNC(=O)C2=CC(=NC3=C2C=C(C=C3)F)C4=CC=C(C=C4)CN5CCOCC5	71748268	0.51	0.11886624447	0.0919869534697
1	DDD107498	C1CCN(C1)CCNC(=O)C2=CC(=NC3=C2C=C(C=C3)F)C4=CC=C(C=C4)CN5CCOCC5	71748268	0.51	0.211644014506	0.0831031524414
1	DDD107498	C1CCN(C1)CCNC(=O)C2=CC(=NC3=C2C=C(C=C3)F)C4=CC=C(C=C4)CN5CCOCC5	71748268	0.51	0.246980438726	0.0799491849297
1	DDD107498	C1CCN(C1)CCNC(=O)C2=CC(=NC3=C2C=C(C=C3)F)C4=CC=C(C=C4)CN5CCOCC5	71748268	0.51	0.145879174922	0.063351400655
1	DDD107498	C1CCN(C1)CCNC(=O)C2=CC(=NC3=C2C=C(C=C3)F)C4=CC=C(C=C4)CN5CCOCC5	71748268	0.51	0.211444174546	0.0877406358347
1	anisomycin	CC(=O)OC1C(CNC1CC2=CC=C(C=C2)OC)O	253602	1.5	0.223728115357	0.0751533159277
1	anisomycin	CC(=O)OC1C(CNC1CC2=CC=C(C=C2)OC)O	253602	1.5	0.243505619808	0.101987050221
1	anisomycin	CC(=O)OC1C(CNC1CC2=CC=C(C=C2)OC)O	253602	1.5	0.221792026474	0.0912527382123
1	anisomycin	CC(=O)OC1C(CNC1CC2=CC=C(C=C2)OC)O	253602	1.5	0.299541774113	0.130239299394
1	anisomycin	CC(=O)OC1C(CNC1CC2=CC=C(C=C2)OC)O	253602	1.5	0.23716083173	0.044586558858
1	anisomycin	CC(=O)OC1C(CNC1CC2=CC=C(C=C2)OC)O	253602	1.5	0.186172461491	0.0901244399217
1	anisomycin	CC(=O)OC1C(CNC1CC2=CC=C(C=C2)OC)O	253602	1.5	0.288272502716	0.10115290766
1	anisomycin	CC(=O)OC1C(CNC1CC2=CC=C(C=C2)OC)O	253602	1.5	0.390334261752	0.104300709531
1	anisomycin	CC(=O)OC1C(CNC1CC2=CC=C(C=C2)OC)O	253602	1.5	0.143384432014	0.0937150733969
1	anisomycin	CC(=O)OC1C(CNC1CC2=CC=C(C=C2)OC)O	253602	1.5	0.287646342059	0.087567886983
1	anisomycin	CC(=O)OC1C(CNC1CC2=CC=C(C=C2)OC)O	253602	1.5	0.14650511792	0.0640572737283
1	anisomycin	CC(=O)OC1C(CNC1CC2=CC=C(C=C2)OC)O	253602	1.5	0.222269834851	0.0922696872426
1	anisomycin	CC(=O)OC1C(CNC1CC2=CC=C(C=C2)OC)O	253602	1.5	0.214180871957	0.096442843935
1	anisomycin	CC(=O)OC1C(CNC1CC2=CC=C(C=C2)OC)O	253602	1.5	0.226460017319	0.0947430995409
1	anisomycin	CC(=O)OC1C(CNC1CC2=CC=C(C=C2)OC)O	253602	1.5	0.362718363213	0.107439949184
1	anisomycin	CC(=O)OC1C(CNC1CC2=CC=C(C=C2)OC)O	253602	1.5	0.296723263297	0.0921563654446
1	anisomycin	CC(=O)OC1C(CNC1CC2=CC=C(C=C2)OC)O	253602	1.5	0.197742302667	0.111578006692
1	anisomycin	CC(=O)OC1C(CNC1CC2=CC=C(C=C2)OC)O	253602	1.5	0.171393110945	0.0633256603321
1	anisomycin	CC(=O)OC1C(CNC1CC2=CC=C(C=C2)OC)O	253602	1.5	0.15338537872	0.0547601590499
1	anisomycin	CC(=O)OC1C(CNC1CC2=CC=C(C=C2)OC)O	253602	1.5	0.194935858008	0.0566665181934
1	anisomycin	CC(=O)OC1C(CNC1CC2=CC=C(C=C2)OC)O	253602	1.5	0.241854900981	0.0507574660979
1	anisomycin	CC(=O)OC1C(CNC1CC2=CC=C(C=C2)OC)O	253602	1.5	0.194225978053	0.0760847575358
1	anisomycin	CC(=O)OC1C(CNC1CC2=CC=C(C=C2)OC)O	253602	1.5	0.24759303958	0.0938736203217
1	anisomycin	CC(=O)OC1C(CNC1CC2=CC=C(C=C2)OC)O	253602	1.5	0.234912368852	0.0617577207893
1	anisomycin	CC(=O)OC1C(CNC1CC2=CC=C(C=C2)OC)O	253602	1.5	0.238526078345	0.0967799430323
1	anisomycin	CC(=O)OC1C(CNC1CC2=CC=C(C=C2)OC)O	253602	1.5	0.187736431997	0.0863241794853
1	anisomycin	CC(=O)OC1C(CNC1CC2=CC=C(C=C2)OC)O	253602	1.5	0.270647305676	0.0752400976141
1	anisomycin	CC(=O)OC1C(CNC1CC2=CC=C(C=C2)OC)O	253602	1.5	0.160641428049	0.062716627063
1	anisomycin	CC(=O)OC1C(CNC1CC2=CC=C(C=C2)OC)O	253602	1.5	0.163898752592	0.0819473101137
1	anisomycin	CC(=O)OC1C(CNC1CC2=CC=C(C=C2)OC)O	253602	1.5	0.216854676695	0.0984804761559
1	anisomycin	CC(=O)OC1C(CNC1CC2=CC=C(C=C2)OC)O	253602	1.5	0.182664934448	0.0920943237782
1	anisomycin	CC(=O)OC1C(CNC1CC2=CC=C(C=C2)OC)O	253602	1.5	0.221726086029	0.0801255683205
1	anisomycin	CC(=O)OC1C(CNC1CC2=CC=C(C=C2)OC)O	253602	1.5	0.161340900166	0.0614459105457
1	anisomycin	CC(=O)OC1C(CNC1CC2=CC=C(C=C2)OC)O	253602	1.5	0.16484156633	0.0623679499116
1	anisomycin	CC(=O)OC1C(CNC1CC2=CC=C(C=C2)OC)O	253602	1.5	0.201236020228	0.0508460224522
1	anisomycin	CC(=O)OC1C(CNC1CC2=CC=C(C=C2)OC)O	253602	1.5	0.312470278827	0.0699778659199
1	anisomycin	CC(=O)OC1C(CNC1CC2=CC=C(C=C2)OC)O	253602	1.5	0.242602043152	0.0907925157662
1	anisomycin	CC(=O)OC1C(CNC1CC2=CC=C(C=C2)OC)O	253602	1.5	0.149267035458	0.0666001348788
1	anisomycin	CC(=O)OC1C(CNC1CC2=CC=C(C=C2)OC)O	253602	1.5	0.133907008435	0.0494014073099
1	anisomycin	CC(=O)OC1C(CNC1CC2=CC=C(C=C2)OC)O	253602	1.5	0.234532904008	0.0878742561128
1	anisomycin	CC(=O)OC1C(CNC1CC2=CC=C(C=C2)OC)O	253602	1.5	0.153046617376	0.0603772887889
1	anisomycin	CC(=O)OC1C(CNC1CC2=CC=C(C=C2)OC)O	253602	1.5	0.12914831191	0.0523066039829
1	anisomycin	CC(=O)OC1C(CNC1CC2=CC=C(C=C2)OC)O	253602	1.5	0.288257750348	0.0871693262061
1	anisomycin	CC(=O)OC1C(CNC1CC2=CC=C(C=C2)OC)O	253602	1.5	0.132547991023	0.083317154753
1	anisomycin	CC(=O)OC1C(CNC1CC2=CC=C(C=C2)OC)O	253602	1.5	0.169891570656	0.0869785139599
1	anisomycin	CC(=O)OC1C(CNC1CC2=CC=C(C=C2)OC)O	253602	1.5	0.27834873375	0.0812072297963
1	anisomycin	CC(=O)OC1C(CNC1CC2=CC=C(C=C2)OC)O	253602	1.5	0.247241319038	0.105983036238
1	anisomycin	CC(=O)OC1C(CNC1CC2=CC=C(C=C2)OC)O	253602	1.5	0.243062801258	0.0980536015445
1	anisomycin	CC(=O)OC1C(CNC1CC2=CC=C(C=C2)OC)O	253602	1.5	0.178302243147	0.0564436768204
1	anisomycin	CC(=O)OC1C(CNC1CC2=CC=C(C=C2)OC)O	253602	1.5	0.204680090332	0.0952542903849
1	anisomycin	CC(=O)OC1C(CNC1CC2=CC=C(C=C2)OC)O	253602	1.5	0.187898539354	0.0999313530431
1	anisomycin	CC(=O)OC1C(CNC1CC2=CC=C(C=C2)OC)O	253602	1.5	0.159619018741	0.0724609045531
1	anisomycin	CC(=O)OC1C(CNC1CC2=CC=C(C=C2)OC)O	253602	1.5	0.206724861863	0.0471954001396
1	anisomycin	CC(=O)OC1C(CNC1CC2=CC=C(C=C2)OC)O	253602	1.5	0.124900326123	0.0923032884239
1	anisomycin	CC(=O)OC1C(CNC1CC2=CC=C(C=C2)OC)O	253602	1.5	0.223927468205	0.0540750401826
1	anisomycin	CC(=O)OC1C(CNC1CC2=CC=C(C=C2)OC)O	253602	1.5	0.202072843001	0.0817240555128
1	anisomycin	CC(=O)OC1C(CNC1CC2=CC=C(C=C2)OC)O	253602	1.5	0.244116866566	0.0780866134864
1	anisomycin	CC(=O)OC1C(CNC1CC2=CC=C(C=C2)OC)O	253602	1.5	0.23555501904	0.0965822661937
1	anisomycin	CC(=O)OC1C(CNC1CC2=CC=C(C=C2)OC)O	253602	1.5	0.210341490902	0.0744589026584
1	anisomycin	CC(=O)OC1C(CNC1CC2=CC=C(C=C2)OC)O	253602	1.5	0.169933948188	0.0668035314057
1	anisomycin	CC(=O)OC1C(CNC1CC2=CC=C(C=C2)OC)O	253602	1.5	0.125758706767	0.0692443118042
1	anisomycin	CC(=O)OC1C(CNC1CC2=CC=C(C=C2)OC)O	253602	1.5	0.203055593479	0.0856645517209
1	anisomycin	CC(=O)OC1C(CNC1CC2=CC=C(C=C2)OC)O	253602	1.5	0.218067131696	0.0790712234308
1	anisomycin	CC(=O)OC1C(CNC1CC2=CC=C(C=C2)OC)O	253602	1.5	0.203897674247	0.105811890521
1	anisomycin	CC(=O)OC1C(CNC1CC2=CC=C(C=C2)OC)O	253602	1.5	0.214081600843	0.10271327422
1	anisomycin	CC(=O)OC1C(CNC1CC2=CC=C(C=C2)OC)O	253602	1.5	0.197556012928	0.0877968433558
1	anisomycin	CC(=O)OC1C(CNC1CC2=CC=C(C=C2)OC)O	253602	1.5	0.199881173408	0.0916085490138
1	anisomycin	CC(=O)OC1C(CNC1CC2=CC=C(C=C2)OC)O	253602	1.5	0.214706981303	0.0854946207569
1	anisomycin	CC(=O)OC1C(CNC1CC2=CC=C(C=C2)OC)O	253602	1.5	0.156313503015	0.0496340437741
1	bruceantin	CC1=C(C(=O)CC2(C1CC3C45C2C(C(C(C4C(C(=O)O3)OC(=O)C=C(C)C(C)C)(OC5)C(=O)OC)O)O)C)O	5281304	0.06	0.203069639401	0.0996686415131
1	bruceantin	CC1=C(C(=O)CC2(C1CC3C45C2C(C(C(C4C(C(=O)O3)OC(=O)C=C(C)C(C)C)(OC5)C(=O)OC)O)O)C)O	5281304	0.06	0.0947445950275	0.137747110718
1	bruceantin	CC1=C(C(=O)CC2(C1CC3C45C2C(C(C(C4C(C(=O)O3)OC(=O)C=C(C)C(C)C)(OC5)C(=O)OC)O)O)C)O	5281304	0.06	0.214281733024	0.0960078680522
1	bruceantin	CC1=C(C(=O)CC2(C1CC3C45C2C(C(C(C4C(C(=O)O3)OC(=O)C=C(C)C(C)C)(OC5)C(=O)OC)O)O)C)O	5281304	0.06	0.188257543011	0.0899620548638
1	bruceantin	CC1=C(C(=O)CC2(C1CC3C45C2C(C(C(C4C(C(=O)O3)OC(=O)C=C(C)C(C)C)(OC5)C(=O)OC)O)O)C)O	5281304	0.06	0.201719991277	0.0918339653256
1	bruceantin	CC1=C(C(=O)CC2(C1CC3C45C2C(C(C(C4C(C(=O)O3)OC(=O)C=C(C)C(C)C)(OC5)C(=O)OC)O)O)C)O	5281304	0.06	0.0889499542158	0.091745848674
1	bruceantin	CC1=C(C(=O)CC2(C1CC3C45C2C(C(C(C4C(C(=O)O3)OC(=O)C=C(C)C(C)C)(OC5)C(=O)OC)O)O)C)O	5281304	0.06	0.0522246180053	0.0986806806158
1	bruceantin	CC1=C(C(=O)CC2(C1CC3C45C2C(C(C(C4C(C(=O)O3)OC(=O)C=C(C)C(C)C)(OC5)C(=O)OC)O)O)C)O	5281304	0.06	0.134972773306	0.106347765219
1	bruceantin	CC1=C(C(=O)CC2(C1CC3C45C2C(C(C(C4C(C(=O)O3)OC(=O)C=C(C)C(C)C)(OC5)C(=O)OC)O)O)C)O	5281304	0.06	0.205189363456	0.113660275385
1	bruceantin	CC1=C(C(=O)CC2(C1CC3C45C2C(C(C(C4C(C(=O)O3)OC(=O)C=C(C)C(C)C)(OC5)C(=O)OC)O)O)C)O	5281304	0.06	0.106044777733	0.100230566236
1	bruceantin	CC1=C(C(=O)CC2(C1CC3C45C2C(C(C(C4C(C(=O)O3)OC(=O)C=C(C)C(C)C)(OC5)C(=O)OC)O)O)C)O	5281304	0.06	0.171694551234	0.105998978443
1	bruceantin	CC1=C(C(=O)CC2(C1CC3C45C2C(C(C(C4C(C(=O)O3)OC(=O)C=C(C)C(C)C)(OC5)C(=O)OC)O)O)C)O	5281304	0.06	0.202883858391	0.109228342333
1	bruceantin	CC1=C(C(=O)CC2(C1CC3C45C2C(C(C(C4C(C(=O)O3)OC(=O)C=C(C)C(C)C)(OC5)C(=O)OC)O)O)C)O	5281304	0.06	0.220031952617	0.0912119388415
1	bruceantin	CC1=C(C(=O)CC2(C1CC3C45C2C(C(C(C4C(C(=O)O3)OC(=O)C=C(C)C(C)C)(OC5)C(=O)OC)O)O)C)O	5281304	0.06	0.144735109038	0.095608788678
1	bruceantin	CC1=C(C(=O)CC2(C1CC3C45C2C(C(C(C4C(C(=O)O3)OC(=O)C=C(C)C(C)C)(OC5)C(=O)OC)O)O)C)O	5281304	0.06	0.198750769574	0.10243485695
1	bruceantin	CC1=C(C(=O)CC2(C1CC3C45C2C(C(C(C4C(C(=O)O3)OC(=O)C=C(C)C(C)C)(OC5)C(=O)OC)O)O)C)O	5281304	0.06	0.0792913423927	0.0961294371824
1	bruceantin	CC1=C(C(=O)CC2(C1CC3C45C2C(C(C(C4C(C(=O)O3)OC(=O)C=C(C)C(C)C)(OC5)C(=O)OC)O)O)C)O	5281304	0.06	0.318286549992	0.121621181853
1	bruceantin	CC1=C(C(=O)CC2(C1CC3C45C2C(C(C(C4C(C(=O)O3)OC(=O)C=C(C)C(C)C)(OC5)C(=O)OC)O)O)C)O	5281304	0.06	0.195515399691	0.0912196947651
1	bruceantin	CC1=C(C(=O)CC2(C1CC3C45C2C(C(C(C4C(C(=O)O3)OC(=O)C=C(C)C(C)C)(OC5)C(=O)OC)O)O)C)O	5281304	0.06	0.144303068795	0.0739259250843
1	bruceantin	CC1=C(C(=O)CC2(C1CC3C45C2C(C(C(C4C(C(=O)O3)OC(=O)C=C(C)C(C)C)(OC5)C(=O)OC)O)O)C)O	5281304	0.06	0.152885909773	0.0949539290377
1	bruceantin	CC1=C(C(=O)CC2(C1CC3C45C2C(C(C(C4C(C(=O)O3)OC(=O)C=C(C)C(C)C)(OC5)C(=O)OC)O)O)C)O	5281304	0.06	0.193381301031	0.11889982024
1	bruceantin	CC1=C(C(=O)CC2(C1CC3C45C2C(C(C(C4C(C(=O)O3)OC(=O)C=C(C)C(C)C)(OC5)C(=O)OC)O)O)C)O	5281304	0.06	0.218883180846	0.0955349097241
1	bruceantin	CC1=C(C(=O)CC2(C1CC3C45C2C(C(C(C4C(C(=O)O3)OC(=O)C=C(C)C(C)C)(OC5)C(=O)OC)O)O)C)O	5281304	0.06	0.2833137611	0.0837922800733
1	bruceantin	CC1=C(C(=O)CC2(C1CC3C45C2C(C(C(C4C(C(=O)O3)OC(=O)C=C(C)C(C)C)(OC5)C(=O)OC)O)O)C)O	5281304	0.06	0.174303739874	0.105722009575
1	bruceantin	CC1=C(C(=O)CC2(C1CC3C45C2C(C(C(C4C(C(=O)O3)OC(=O)C=C(C)C(C)C)(OC5)C(=O)OC)O)O)C)O	5281304	0.06	0.219479160594	0.08490886649
1	bruceantin	CC1=C(C(=O)CC2(C1CC3C45C2C(C(C(C4C(C(=O)O3)OC(=O)C=C(C)C(C)C)(OC5)C(=O)OC)O)O)C)O	5281304	0.06	0.172568949746	0.0963204329919
1	bruceantin	CC1=C(C(=O)CC2(C1CC3C45C2C(C(C(C4C(C(=O)O3)OC(=O)C=C(C)C(C)C)(OC5)C(=O)OC)O)O)C)O	5281304	0.06	0.15880047706	0.0873724794317
1	bruceantin	CC1=C(C(=O)CC2(C1CC3C45C2C(C(C(C4C(C(=O)O3)OC(=O)C=C(C)C(C)C)(OC5)C(=O)OC)O)O)C)O	5281304	0.06	0.233982782779	0.0819629948947
1	bruceantin	CC1=C(C(=O)CC2(C1CC3C45C2C(C(C(C4C(C(=O)O3)OC(=O)C=C(C)C(C)C)(OC5)C(=O)OC)O)O)C)O	5281304	0.06	0.206835530487	0.0924510540449
1	bruceantin	CC1=C(C(=O)CC2(C1CC3C45C2C(C(C(C4C(C(=O)O3)OC(=O)C=C(C)C(C)C)(OC5)C(=O)OC)O)O)C)O	5281304	0.06	0.248923278609	0.137896959779
1	bruceantin	CC1=C(C(=O)CC2(C1CC3C45C2C(C(C(C4C(C(=O)O3)OC(=O)C=C(C)C(C)C)(OC5)C(=O)OC)O)O)C)O	5281304	0.06	0.219991992253	0.105105051846
1	bruceantin	CC1=C(C(=O)CC2(C1CC3C45C2C(C(C(C4C(C(=O)O3)OC(=O)C=C(C)C(C)C)(OC5)C(=O)OC)O)O)C)O	5281304	0.06	0.251319914411	0.104560068853
1	bruceantin	CC1=C(C(=O)CC2(C1CC3C45C2C(C(C(C4C(C(=O)O3)OC(=O)C=C(C)C(C)C)(OC5)C(=O)OC)O)O)C)O	5281304	0.06	0.1048975887	0.0510181909794
1	bruceantin	CC1=C(C(=O)CC2(C1CC3C45C2C(C(C(C4C(C(=O)O3)OC(=O)C=C(C)C(C)C)(OC5)C(=O)OC)O)O)C)O	5281304	0.06	0.236837574426	0.104708230576
1	bruceantin	CC1=C(C(=O)CC2(C1CC3C45C2C(C(C(C4C(C(=O)O3)OC(=O)C=C(C)C(C)C)(OC5)C(=O)OC)O)O)C)O	5281304	0.06	0.195710338246	0.110595842401
1	bruceantin	CC1=C(C(=O)CC2(C1CC3C45C2C(C(C(C4C(C(=O)O3)OC(=O)C=C(C)C(C)C)(OC5)C(=O)OC)O)O)C)O	5281304	0.06	0.043795750677	0.0999164603077
1	bruceantin	CC1=C(C(=O)CC2(C1CC3C45C2C(C(C(C4C(C(=O)O3)OC(=O)C=C(C)C(C)C)(OC5)C(=O)OC)O)O)C)O	5281304	0.06	0.158641401689	0.110620236196
1	bruceantin	CC1=C(C(=O)CC2(C1CC3C45C2C(C(C(C4C(C(=O)O3)OC(=O)C=C(C)C(C)C)(OC5)C(=O)OC)O)O)C)O	5281304	0.06	0.208126150629	0.093386814958
1	bruceantin	CC1=C(C(=O)CC2(C1CC3C45C2C(C(C(C4C(C(=O)O3)OC(=O)C=C(C)C(C)C)(OC5)C(=O)OC)O)O)C)O	5281304	0.06	0.268005248681	0.132663693232
1	bruceantin	CC1=C(C(=O)CC2(C1CC3C45C2C(C(C(C4C(C(=O)O3)OC(=O)C=C(C)C(C)C)(OC5)C(=O)OC)O)O)C)O	5281304	0.06	0.0795133205702	0.0795014837901
1	bruceantin	CC1=C(C(=O)CC2(C1CC3C45C2C(C(C(C4C(C(=O)O3)OC(=O)C=C(C)C(C)C)(OC5)C(=O)OC)O)O)C)O	5281304	0.06	0.181603037769	0.0536741414171
1	bruceantin	CC1=C(C(=O)CC2(C1CC3C45C2C(C(C(C4C(C(=O)O3)OC(=O)C=C(C)C(C)C)(OC5)C(=O)OC)O)O)C)O	5281304	0.06	0.178869382133	0.102151309938
1	bruceantin	CC1=C(C(=O)CC2(C1CC3C45C2C(C(C(C4C(C(=O)O3)OC(=O)C=C(C)C(C)C)(OC5)C(=O)OC)O)O)C)O	5281304	0.06	0.22588952229	0.128939210251
1	bruceantin	CC1=C(C(=O)CC2(C1CC3C45C2C(C(C(C4C(C(=O)O3)OC(=O)C=C(C)C(C)C)(OC5)C(=O)OC)O)O)C)O	5281304	0.06	0.223799443272	0.113410098591
1	bruceantin	CC1=C(C(=O)CC2(C1CC3C45C2C(C(C(C4C(C(=O)O3)OC(=O)C=C(C)C(C)C)(OC5)C(=O)OC)O)O)C)O	5281304	0.06	0.211367886905	0.0750742946914
1	bruceantin	CC1=C(C(=O)CC2(C1CC3C45C2C(C(C(C4C(C(=O)O3)OC(=O)C=C(C)C(C)C)(OC5)C(=O)OC)O)O)C)O	5281304	0.06	0.018522963492	0.075990183311
1	bruceantin	CC1=C(C(=O)CC2(C1CC3C45C2C(C(C(C4C(C(=O)O3)OC(=O)C=C(C)C(C)C)(OC5)C(=O)OC)O)O)C)O	5281304	0.06	0.290682633398	0.120227706295
1	bruceantin	CC1=C(C(=O)CC2(C1CC3C45C2C(C(C(C4C(C(=O)O3)OC(=O)C=C(C)C(C)C)(OC5)C(=O)OC)O)O)C)O	5281304	0.06	0.133226673808	0.0656957397653
1	bruceantin	CC1=C(C(=O)CC2(C1CC3C45C2C(C(C(C4C(C(=O)O3)OC(=O)C=C(C)C(C)C)(OC5)C(=O)OC)O)O)C)O	5281304	0.06	0.266605167773	0.107529537739
1	bruceantin	CC1=C(C(=O)CC2(C1CC3C45C2C(C(C(C4C(C(=O)O3)OC(=O)C=C(C)C(C)C)(OC5)C(=O)OC)O)O)C)O	5281304	0.06	0.249972275644	0.0684519469239
1	bruceantin	CC1=C(C(=O)CC2(C1CC3C45C2C(C(C(C4C(C(=O)O3)OC(=O)C=C(C)C(C)C)(OC5)C(=O)OC)O)O)C)O	5281304	0.06	0.102268394102	0.108090750351
1	bruceantin	CC1=C(C(=O)CC2(C1CC3C45C2C(C(C(C4C(C(=O)O3)OC(=O)C=C(C)C(C)C)(OC5)C(=O)OC)O)O)C)O	5281304	0.06	0.166775674315	0.123639208169
1	bruceantin	CC1=C(C(=O)CC2(C1CC3C45C2C(C(C(C4C(C(=O)O3)OC(=O)C=C(C)C(C)C)(OC5)C(=O)OC)O)O)C)O	5281304	0.06	0.155920787269	0.122742407217
1	bruceantin	CC1=C(C(=O)CC2(C1CC3C45C2C(C(C(C4C(C(=O)O3)OC(=O)C=C(C)C(C)C)(OC5)C(=O)OC)O)O)C)O	5281304	0.06	0.15120356476	0.095438516476
1	bruceantin	CC1=C(C(=O)CC2(C1CC3C45C2C(C(C(C4C(C(=O)O3)OC(=O)C=C(C)C(C)C)(OC5)C(=O)OC)O)O)C)O	5281304	0.06	0.231094314926	0.0854484040078
1	bruceantin	CC1=C(C(=O)CC2(C1CC3C45C2C(C(C(C4C(C(=O)O3)OC(=O)C=C(C)C(C)C)(OC5)C(=O)OC)O)O)C)O	5281304	0.06	0.191769055818	0.0811046696637
1	bruceantin	CC1=C(C(=O)CC2(C1CC3C45C2C(C(C(C4C(C(=O)O3)OC(=O)C=C(C)C(C)C)(OC5)C(=O)OC)O)O)C)O	5281304	0.06	0.186791298379	0.116474110418
1	bruceantin	CC1=C(C(=O)CC2(C1CC3C45C2C(C(C(C4C(C(=O)O3)OC(=O)C=C(C)C(C)C)(OC5)C(=O)OC)O)O)C)O	5281304	0.06	0.159150767357	0.078912891307
1	bruceantin	CC1=C(C(=O)CC2(C1CC3C45C2C(C(C(C4C(C(=O)O3)OC(=O)C=C(C)C(C)C)(OC5)C(=O)OC)O)O)C)O	5281304	0.06	0.247205312286	0.103936817057
1	bruceantin	CC1=C(C(=O)CC2(C1CC3C45C2C(C(C(C4C(C(=O)O3)OC(=O)C=C(C)C(C)C)(OC5)C(=O)OC)O)O)C)O	5281304	0.06	0.267138696119	0.0962142852886
1	bruceantin	CC1=C(C(=O)CC2(C1CC3C45C2C(C(C(C4C(C(=O)O3)OC(=O)C=C(C)C(C)C)(OC5)C(=O)OC)O)O)C)O	5281304	0.06	0.240329396614	0.118091999283
1	bruceantin	CC1=C(C(=O)CC2(C1CC3C45C2C(C(C(C4C(C(=O)O3)OC(=O)C=C(C)C(C)C)(OC5)C(=O)OC)O)O)C)O	5281304	0.06	0.286278556034	0.0937956565959
1	bruceantin	CC1=C(C(=O)CC2(C1CC3C45C2C(C(C(C4C(C(=O)O3)OC(=O)C=C(C)C(C)C)(OC5)C(=O)OC)O)O)C)O	5281304	0.06	0.0583152260178	0.0951024815057
1	bruceantin	CC1=C(C(=O)CC2(C1CC3C45C2C(C(C(C4C(C(=O)O3)OC(=O)C=C(C)C(C)C)(OC5)C(=O)OC)O)O)C)O	5281304	0.06	0.198810985908	0.114954632429
1	bruceantin	CC1=C(C(=O)CC2(C1CC3C45C2C(C(C(C4C(C(=O)O3)OC(=O)C=C(C)C(C)C)(OC5)C(=O)OC)O)O)C)O	5281304	0.06	0.289548336412	0.113559024596
1	bruceantin	CC1=C(C(=O)CC2(C1CC3C45C2C(C(C(C4C(C(=O)O3)OC(=O)C=C(C)C(C)C)(OC5)C(=O)OC)O)O)C)O	5281304	0.06	0.187944205342	0.107901858345
1	bruceantin	CC1=C(C(=O)CC2(C1CC3C45C2C(C(C(C4C(C(=O)O3)OC(=O)C=C(C)C(C)C)(OC5)C(=O)OC)O)O)C)O	5281304	0.06	0.175892317602	0.0961994939927
1	bruceantin	CC1=C(C(=O)CC2(C1CC3C45C2C(C(C(C4C(C(=O)O3)OC(=O)C=C(C)C(C)C)(OC5)C(=O)OC)O)O)C)O	5281304	0.06	0.235054484039	0.0882706880722
1	bruceantin	CC1=C(C(=O)CC2(C1CC3C45C2C(C(C(C4C(C(=O)O3)OC(=O)C=C(C)C(C)C)(OC5)C(=O)OC)O)O)C)O	5281304	0.06	0.0272833352992	0.0829887656853
1	bruceantin	CC1=C(C(=O)CC2(C1CC3C45C2C(C(C(C4C(C(=O)O3)OC(=O)C=C(C)C(C)C)(OC5)C(=O)OC)O)O)C)O	5281304	0.06	0.132330884451	0.109560786646
1	bruceantin	CC1=C(C(=O)CC2(C1CC3C45C2C(C(C(C4C(C(=O)O3)OC(=O)C=C(C)C(C)C)(OC5)C(=O)OC)O)O)C)O	5281304	0.06	0.079453316225	0.0669435164665
1	bruceantin	CC1=C(C(=O)CC2(C1CC3C45C2C(C(C(C4C(C(=O)O3)OC(=O)C=C(C)C(C)C)(OC5)C(=O)OC)O)O)C)O	5281304	0.06	0.130090103537	0.10267567208
1	bruceantin	CC1=C(C(=O)CC2(C1CC3C45C2C(C(C(C4C(C(=O)O3)OC(=O)C=C(C)C(C)C)(OC5)C(=O)OC)O)O)C)O	5281304	0.06	0.0649031245277	0.104898127135
1	bruceantin	CC1=C(C(=O)CC2(C1CC3C45C2C(C(C(C4C(C(=O)O3)OC(=O)C=C(C)C(C)C)(OC5)C(=O)OC)O)O)C)O	5281304	0.06	0.208958626383	0.105674395818
1	bruceantin	CC1=C(C(=O)CC2(C1CC3C45C2C(C(C(C4C(C(=O)O3)OC(=O)C=C(C)C(C)C)(OC5)C(=O)OC)O)O)C)O	5281304	0.06	0.121524779345	0.0932904353251
1	bruceantin	CC1=C(C(=O)CC2(C1CC3C45C2C(C(C(C4C(C(=O)O3)OC(=O)C=C(C)C(C)C)(OC5)C(=O)OC)O)O)C)O	5281304	0.06	0.181566137379	0.11111677464
1	bruceantin	CC1=C(C(=O)CC2(C1CC3C45C2C(C(C(C4C(C(=O)O3)OC(=O)C=C(C)C(C)C)(OC5)C(=O)OC)O)O)C)O	5281304	0.06	0.00988442349062	0.0923305328666
1	DDD107498	C1CCN(C1)CCNC(=O)C2=CC(=NC3=C2C=C(C=C3)F)C4=CC=C(C=C4)CN5CCOCC5	71748268	1.5	0.354314773976	0.114648916985
1	DDD107498	C1CCN(C1)CCNC(=O)C2=CC(=NC3=C2C=C(C=C3)F)C4=CC=C(C=C4)CN5CCOCC5	71748268	1.5	0.424615228793	0.10276456911
1	DDD107498	C1CCN(C1)CCNC(=O)C2=CC(=NC3=C2C=C(C=C3)F)C4=CC=C(C=C4)CN5CCOCC5	71748268	1.5	0.385295090355	0.100803058572
1	DDD107498	C1CCN(C1)CCNC(=O)C2=CC(=NC3=C2C=C(C=C3)F)C4=CC=C(C=C4)CN5CCOCC5	71748268	1.5	0.298177944657	0.146654188156
1	DDD107498	C1CCN(C1)CCNC(=O)C2=CC(=NC3=C2C=C(C=C3)F)C4=CC=C(C=C4)CN5CCOCC5	71748268	1.5	0.157225575409	0.10629138263
1	DDD107498	C1CCN(C1)CCNC(=O)C2=CC(=NC3=C2C=C(C=C3)F)C4=CC=C(C=C4)CN5CCOCC5	71748268	1.5	0.302802521849	0.12119315251
1	DDD107498	C1CCN(C1)CCNC(=O)C2=CC(=NC3=C2C=C(C=C3)F)C4=CC=C(C=C4)CN5CCOCC5	71748268	1.5	0.228641734126	0.117234319852
1	DDD107498	C1CCN(C1)CCNC(=O)C2=CC(=NC3=C2C=C(C=C3)F)C4=CC=C(C=C4)CN5CCOCC5	71748268	1.5	0.165141306371	0.108782979135
1	DDD107498	C1CCN(C1)CCNC(=O)C2=CC(=NC3=C2C=C(C=C3)F)C4=CC=C(C=C4)CN5CCOCC5	71748268	1.5	0.232994112801	0.092066909386
1	DDD107498	C1CCN(C1)CCNC(=O)C2=CC(=NC3=C2C=C(C=C3)F)C4=CC=C(C=C4)CN5CCOCC5	71748268	1.5	0.224857584635	0.116088762546
1	DDD107498	C1CCN(C1)CCNC(=O)C2=CC(=NC3=C2C=C(C=C3)F)C4=CC=C(C=C4)CN5CCOCC5	71748268	1.5	0.186423615923	0.0802945680491
1	DDD107498	C1CCN(C1)CCNC(=O)C2=CC(=NC3=C2C=C(C=C3)F)C4=CC=C(C=C4)CN5CCOCC5	71748268	1.5	0.230248401713	0.0850570665876
1	DDD107498	C1CCN(C1)CCNC(=O)C2=CC(=NC3=C2C=C(C=C3)F)C4=CC=C(C=C4)CN5CCOCC5	71748268	1.5	0.225541068031	0.103386605315
1	DDD107498	C1CCN(C1)CCNC(=O)C2=CC(=NC3=C2C=C(C=C3)F)C4=CC=C(C=C4)CN5CCOCC5	71748268	1.5	0.359299076097	0.123019179747
1	DDD107498	C1CCN(C1)CCNC(=O)C2=CC(=NC3=C2C=C(C=C3)F)C4=CC=C(C=C4)CN5CCOCC5	71748268	1.5	0.296341922936	0.110736677308
1	DDD107498	C1CCN(C1)CCNC(=O)C2=CC(=NC3=C2C=C(C=C3)F)C4=CC=C(C=C4)CN5CCOCC5	71748268	1.5	0.163779705238	0.0863185476884
1	DDD107498	C1CCN(C1)CCNC(=O)C2=CC(=NC3=C2C=C(C=C3)F)C4=CC=C(C=C4)CN5CCOCC5	71748268	1.5	0.291482539078	0.0793490488188
1	DDD107498	C1CCN(C1)CCNC(=O)C2=CC(=NC3=C2C=C(C=C3)F)C4=CC=C(C=C4)CN5CCOCC5	71748268	1.5	0.229990185547	0.0770599484944
1	DDD107498	C1CCN(C1)CCNC(=O)C2=CC(=NC3=C2C=C(C=C3)F)C4=CC=C(C=C4)CN5CCOCC5	71748268	1.5	0.192640247535	0.118446413476
1	DDD107498	C1CCN(C1)CCNC(=O)C2=CC(=NC3=C2C=C(C=C3)F)C4=CC=C(C=C4)CN5CCOCC5	71748268	1.5	0.298388430087	0.115741739832
1	DDD107498	C1CCN(C1)CCNC(=O)C2=CC(=NC3=C2C=C(C=C3)F)C4=CC=C(C=C4)CN5CCOCC5	71748268	1.5	0.199023237553	0.108584742287
1	DDD107498	C1CCN(C1)CCNC(=O)C2=CC(=NC3=C2C=C(C=C3)F)C4=CC=C(C=C4)CN5CCOCC5	71748268	1.5	0.187083143167	0.080824528453
1	DDD107498	C1CCN(C1)CCNC(=O)C2=CC(=NC3=C2C=C(C=C3)F)C4=CC=C(C=C4)CN5CCOCC5	71748268	1.5	0.210041332089	0.0978542534268
1	DDD107498	C1CCN(C1)CCNC(=O)C2=CC(=NC3=C2C=C(C=C3)F)C4=CC=C(C=C4)CN5CCOCC5	71748268	1.5	0.264041445821	0.0913098562008
1	DDD107498	C1CCN(C1)CCNC(=O)C2=CC(=NC3=C2C=C(C=C3)F)C4=CC=C(C=C4)CN5CCOCC5	71748268	1.5	0.261685138219	0.100925669438
1	DDD107498	C1CCN(C1)CCNC(=O)C2=CC(=NC3=C2C=C(C=C3)F)C4=CC=C(C=C4)CN5CCOCC5	71748268	1.5	0.325551639721	0.118719586381
1	DDD107498	C1CCN(C1)CCNC(=O)C2=CC(=NC3=C2C=C(C=C3)F)C4=CC=C(C=C4)CN5CCOCC5	71748268	1.5	0.239152319404	0.133947972738
1	DDD107498	C1CCN(C1)CCNC(=O)C2=CC(=NC3=C2C=C(C=C3)F)C4=CC=C(C=C4)CN5CCOCC5	71748268	1.5	0.164968173503	0.132198078086
1	DDD107498	C1CCN(C1)CCNC(=O)C2=CC(=NC3=C2C=C(C=C3)F)C4=CC=C(C=C4)CN5CCOCC5	71748268	1.5	0.0682370771142	0.106302542156
1	DDD107498	C1CCN(C1)CCNC(=O)C2=CC(=NC3=C2C=C(C=C3)F)C4=CC=C(C=C4)CN5CCOCC5	71748268	1.5	0.194706062268	0.105357386678
1	DDD107498	C1CCN(C1)CCNC(=O)C2=CC(=NC3=C2C=C(C=C3)F)C4=CC=C(C=C4)CN5CCOCC5	71748268	1.5	0.142585538802	0.0645262243731
1	DDD107498	C1CCN(C1)CCNC(=O)C2=CC(=NC3=C2C=C(C=C3)F)C4=CC=C(C=C4)CN5CCOCC5	71748268	1.5	0.373155561795	0.0911589292754
1	DDD107498	C1CCN(C1)CCNC(=O)C2=CC(=NC3=C2C=C(C=C3)F)C4=CC=C(C=C4)CN5CCOCC5	71748268	1.5	0.269220030511	0.0965150278627
1	DDD107498	C1CCN(C1)CCNC(=O)C2=CC(=NC3=C2C=C(C=C3)F)C4=CC=C(C=C4)CN5CCOCC5	71748268	1.5	0.220908945984	0.104207263865
1	DDD107498	C1CCN(C1)CCNC(=O)C2=CC(=NC3=C2C=C(C=C3)F)C4=CC=C(C=C4)CN5CCOCC5	71748268	1.5	0.260426374163	0.0888521199924
1	DDD107498	C1CCN(C1)CCNC(=O)C2=CC(=NC3=C2C=C(C=C3)F)C4=CC=C(C=C4)CN5CCOCC5	71748268	1.5	0.196983082407	0.0961544046037
1	DDD107498	C1CCN(C1)CCNC(=O)C2=CC(=NC3=C2C=C(C=C3)F)C4=CC=C(C=C4)CN5CCOCC5	71748268	1.5	0.189991583735	0.118527305584
1	DDD107498	C1CCN(C1)CCNC(=O)C2=CC(=NC3=C2C=C(C=C3)F)C4=CC=C(C=C4)CN5CCOCC5	71748268	1.5	0.0999929979026	0.0893975030386
1	DDD107498	C1CCN(C1)CCNC(=O)C2=CC(=NC3=C2C=C(C=C3)F)C4=CC=C(C=C4)CN5CCOCC5	71748268	1.5	0.229134613772	0.112761827617
1	DDD107498	C1CCN(C1)CCNC(=O)C2=CC(=NC3=C2C=C(C=C3)F)C4=CC=C(C=C4)CN5CCOCC5	71748268	1.5	0.023721471538	0.0536245750923
1	DDD107498	C1CCN(C1)CCNC(=O)C2=CC(=NC3=C2C=C(C=C3)F)C4=CC=C(C=C4)CN5CCOCC5	71748268	1.5	0.25401118816	0.091415150793
1	DDD107498	C1CCN(C1)CCNC(=O)C2=CC(=NC3=C2C=C(C=C3)F)C4=CC=C(C=C4)CN5CCOCC5	71748268	1.5	0.177399777952	0.149589358774
1	DDD107498	C1CCN(C1)CCNC(=O)C2=CC(=NC3=C2C=C(C=C3)F)C4=CC=C(C=C4)CN5CCOCC5	71748268	1.5	0.176236239347	0.0918721306796
1	DDD107498	C1CCN(C1)CCNC(=O)C2=CC(=NC3=C2C=C(C=C3)F)C4=CC=C(C=C4)CN5CCOCC5	71748268	1.5	0.283478091839	0.141931799317
1	DDD107498	C1CCN(C1)CCNC(=O)C2=CC(=NC3=C2C=C(C=C3)F)C4=CC=C(C=C4)CN5CCOCC5	71748268	1.5	0.189260215312	0.0784521143311
1	DDD107498	C1CCN(C1)CCNC(=O)C2=CC(=NC3=C2C=C(C=C3)F)C4=CC=C(C=C4)CN5CCOCC5	71748268	1.5	0.185851154756	0.0987793626266
1	DDD107498	C1CCN(C1)CCNC(=O)C2=CC(=NC3=C2C=C(C=C3)F)C4=CC=C(C=C4)CN5CCOCC5	71748268	1.5	0.221539622577	0.0951829514281
1	DDD107498	C1CCN(C1)CCNC(=O)C2=CC(=NC3=C2C=C(C=C3)F)C4=CC=C(C=C4)CN5CCOCC5	71748268	1.5	0.195769005111	0.0399917755882
1	DDD107498	C1CCN(C1)CCNC(=O)C2=CC(=NC3=C2C=C(C=C3)F)C4=CC=C(C=C4)CN5CCOCC5	71748268	1.5	0.121236725399	0.0734821819261
1	DDD107498	C1CCN(C1)CCNC(=O)C2=CC(=NC3=C2C=C(C=C3)F)C4=CC=C(C=C4)CN5CCOCC5	71748268	1.5	0.326830927891	0.0991277029485
1	DDD107498	C1CCN(C1)CCNC(=O)C2=CC(=NC3=C2C=C(C=C3)F)C4=CC=C(C=C4)CN5CCOCC5	71748268	1.5	0.202345463032	0.10014033988
1	DDD107498	C1CCN(C1)CCNC(=O)C2=CC(=NC3=C2C=C(C=C3)F)C4=CC=C(C=C4)CN5CCOCC5	71748268	1.5	0.189888142651	0.118465843503
1	DDD107498	C1CCN(C1)CCNC(=O)C2=CC(=NC3=C2C=C(C=C3)F)C4=CC=C(C=C4)CN5CCOCC5	71748268	1.5	0.138453605244	0.0617451310924
1	DDD107498	C1CCN(C1)CCNC(=O)C2=CC(=NC3=C2C=C(C=C3)F)C4=CC=C(C=C4)CN5CCOCC5	71748268	1.5	0.234300429769	0.102151470897
1	DDD107498	C1CCN(C1)CCNC(=O)C2=CC(=NC3=C2C=C(C=C3)F)C4=CC=C(C=C4)CN5CCOCC5	71748268	1.5	0.361134500813	0.110675815892
1	DDD107498	C1CCN(C1)CCNC(=O)C2=CC(=NC3=C2C=C(C=C3)F)C4=CC=C(C=C4)CN5CCOCC5	71748268	1.5	0.240528273727	0.126380275265
1	DDD107498	C1CCN(C1)CCNC(=O)C2=CC(=NC3=C2C=C(C=C3)F)C4=CC=C(C=C4)CN5CCOCC5	71748268	1.5	0.298439597105	0.0799637634734
1	DDD107498	C1CCN(C1)CCNC(=O)C2=CC(=NC3=C2C=C(C=C3)F)C4=CC=C(C=C4)CN5CCOCC5	71748268	1.5	0.231745540752	0.123072099523
1	DDD107498	C1CCN(C1)CCNC(=O)C2=CC(=NC3=C2C=C(C=C3)F)C4=CC=C(C=C4)CN5CCOCC5	71748268	1.5	0.177809373177	0.125476824042
1	DDD107498	C1CCN(C1)CCNC(=O)C2=CC(=NC3=C2C=C(C=C3)F)C4=CC=C(C=C4)CN5CCOCC5	71748268	1.5	0.184747838406	0.0920142927287
1	DDD107498	C1CCN(C1)CCNC(=O)C2=CC(=NC3=C2C=C(C=C3)F)C4=CC=C(C=C4)CN5CCOCC5	71748268	1.5	0.104324331331	0.110508989664
1	DDD107498	C1CCN(C1)CCNC(=O)C2=CC(=NC3=C2C=C(C=C3)F)C4=CC=C(C=C4)CN5CCOCC5	71748268	1.5	0.174088610268	0.0963712147328
1	DDD107498	C1CCN(C1)CCNC(=O)C2=CC(=NC3=C2C=C(C=C3)F)C4=CC=C(C=C4)CN5CCOCC5	71748268	1.5	0.270177930294	0.128538636132
1	DDD107498	C1CCN(C1)CCNC(=O)C2=CC(=NC3=C2C=C(C=C3)F)C4=CC=C(C=C4)CN5CCOCC5	71748268	1.5	0.161843073307	0.11211634828
1	DDD107498	C1CCN(C1)CCNC(=O)C2=CC(=NC3=C2C=C(C=C3)F)C4=CC=C(C=C4)CN5CCOCC5	71748268	1.5	0.146127145242	0.107519779487
1	DDD107498	C1CCN(C1)CCNC(=O)C2=CC(=NC3=C2C=C(C=C3)F)C4=CC=C(C=C4)CN5CCOCC5	71748268	1.5	0.220763201835	0.0985288273975
1	DDD107498	C1CCN(C1)CCNC(=O)C2=CC(=NC3=C2C=C(C=C3)F)C4=CC=C(C=C4)CN5CCOCC5	71748268	1.5	0.223995873871	0.0968642662191
1	DDD107498	C1CCN(C1)CCNC(=O)C2=CC(=NC3=C2C=C(C=C3)F)C4=CC=C(C=C4)CN5CCOCC5	71748268	1.5	0.276454937401	0.067802046923
1	DDD107498	C1CCN(C1)CCNC(=O)C2=CC(=NC3=C2C=C(C=C3)F)C4=CC=C(C=C4)CN5CCOCC5	71748268	0.17	0.172166586193	0.082948914499
1	DDD107498	C1CCN(C1)CCNC(=O)C2=CC(=NC3=C2C=C(C=C3)F)C4=CC=C(C=C4)CN5CCOCC5	71748268	0.17	0.174090591351	0.0840459701527
1	DDD107498	C1CCN(C1)CCNC(=O)C2=CC(=NC3=C2C=C(C=C3)F)C4=CC=C(C=C4)CN5CCOCC5	71748268	0.17	0.295098708468	0.0716965951301
1	DDD107498	C1CCN(C1)CCNC(=O)C2=CC(=NC3=C2C=C(C=C3)F)C4=CC=C(C=C4)CN5CCOCC5	71748268	0.17	0.215625819605	0.0734800945826
1	DDD107498	C1CCN(C1)CCNC(=O)C2=CC(=NC3=C2C=C(C=C3)F)C4=CC=C(C=C4)CN5CCOCC5	71748268	0.17	0.174072587384	0.107285089428
1	DDD107498	C1CCN(C1)CCNC(=O)C2=CC(=NC3=C2C=C(C=C3)F)C4=CC=C(C=C4)CN5CCOCC5	71748268	0.17	0.15301035274	0.0601831222227
1	DDD107498	C1CCN(C1)CCNC(=O)C2=CC(=NC3=C2C=C(C=C3)F)C4=CC=C(C=C4)CN5CCOCC5	71748268	0.17	0.170689171291	0.0800303866628
1	DDD107498	C1CCN(C1)CCNC(=O)C2=CC(=NC3=C2C=C(C=C3)F)C4=CC=C(C=C4)CN5CCOCC5	71748268	0.17	0.170499366744	0.0742127037476
1	DDD107498	C1CCN(C1)CCNC(=O)C2=CC(=NC3=C2C=C(C=C3)F)C4=CC=C(C=C4)CN5CCOCC5	71748268	0.17	0.216394403823	0.0980375600135
1	DDD107498	C1CCN(C1)CCNC(=O)C2=CC(=NC3=C2C=C(C=C3)F)C4=CC=C(C=C4)CN5CCOCC5	71748268	0.17	0.224640646912	0.0805983490518
1	DDD107498	C1CCN(C1)CCNC(=O)C2=CC(=NC3=C2C=C(C=C3)F)C4=CC=C(C=C4)CN5CCOCC5	71748268	0.17	0.120420789309	0.0360901832047
1	DDD107498	C1CCN(C1)CCNC(=O)C2=CC(=NC3=C2C=C(C=C3)F)C4=CC=C(C=C4)CN5CCOCC5	71748268	0.17	0.255632695586	0.0882079579243
1	DDD107498	C1CCN(C1)CCNC(=O)C2=CC(=NC3=C2C=C(C=C3)F)C4=CC=C(C=C4)CN5CCOCC5	71748268	0.17	0.264614110401	0.0712779772232
1	DDD107498	C1CCN(C1)CCNC(=O)C2=CC(=NC3=C2C=C(C=C3)F)C4=CC=C(C=C4)CN5CCOCC5	71748268	0.17	0.279382273502	0.0883312444848
1	DDD107498	C1CCN(C1)CCNC(=O)C2=CC(=NC3=C2C=C(C=C3)F)C4=CC=C(C=C4)CN5CCOCC5	71748268	0.17	0.190601909648	0.096407566649
1	DDD107498	C1CCN(C1)CCNC(=O)C2=CC(=NC3=C2C=C(C=C3)F)C4=CC=C(C=C4)CN5CCOCC5	71748268	0.17	0.198500092669	0.0777860108341
1	DDD107498	C1CCN(C1)CCNC(=O)C2=CC(=NC3=C2C=C(C=C3)F)C4=CC=C(C=C4)CN5CCOCC5	71748268	0.17	0.199264582005	0.0705206481504
1	DDD107498	C1CCN(C1)CCNC(=O)C2=CC(=NC3=C2C=C(C=C3)F)C4=CC=C(C=C4)CN5CCOCC5	71748268	0.17	0.091947303215	0.0881423561261
1	DDD107498	C1CCN(C1)CCNC(=O)C2=CC(=NC3=C2C=C(C=C3)F)C4=CC=C(C=C4)CN5CCOCC5	71748268	0.17	0.246145482878	0.0654135832607
1	DDD107498	C1CCN(C1)CCNC(=O)C2=CC(=NC3=C2C=C(C=C3)F)C4=CC=C(C=C4)CN5CCOCC5	71748268	0.17	0.225753650461	0.0541680692188
1	DDD107498	C1CCN(C1)CCNC(=O)C2=CC(=NC3=C2C=C(C=C3)F)C4=CC=C(C=C4)CN5CCOCC5	71748268	0.17	0.260706292901	0.0959253860298
1	DDD107498	C1CCN(C1)CCNC(=O)C2=CC(=NC3=C2C=C(C=C3)F)C4=CC=C(C=C4)CN5CCOCC5	71748268	0.17	0.206076713457	0.0730882105564
1	DDD107498	C1CCN(C1)CCNC(=O)C2=CC(=NC3=C2C=C(C=C3)F)C4=CC=C(C=C4)CN5CCOCC5	71748268	0.17	0.306953150095	0.0897592315563
1	DDD107498	C1CCN(C1)CCNC(=O)C2=CC(=NC3=C2C=C(C=C3)F)C4=CC=C(C=C4)CN5CCOCC5	71748268	0.17	0.21927450031	0.0466499177374
1	DDD107498	C1CCN(C1)CCNC(=O)C2=CC(=NC3=C2C=C(C=C3)F)C4=CC=C(C=C4)CN5CCOCC5	71748268	0.17	0.160764820043	0.0515276221935
1	DDD107498	C1CCN(C1)CCNC(=O)C2=CC(=NC3=C2C=C(C=C3)F)C4=CC=C(C=C4)CN5CCOCC5	71748268	0.17	0.228072334434	0.089546023584
1	DDD107498	C1CCN(C1)CCNC(=O)C2=CC(=NC3=C2C=C(C=C3)F)C4=CC=C(C=C4)CN5CCOCC5	71748268	0.17	0.247656889028	0.114520891383
1	DDD107498	C1CCN(C1)CCNC(=O)C2=CC(=NC3=C2C=C(C=C3)F)C4=CC=C(C=C4)CN5CCOCC5	71748268	0.17	0.222778742409	0.0924597156557
1	DDD107498	C1CCN(C1)CCNC(=O)C2=CC(=NC3=C2C=C(C=C3)F)C4=CC=C(C=C4)CN5CCOCC5	71748268	0.17	0.299624276692	0.0775782323418
1	DDD107498	C1CCN(C1)CCNC(=O)C2=CC(=NC3=C2C=C(C=C3)F)C4=CC=C(C=C4)CN5CCOCC5	71748268	0.17	0.229995476828	0.0628008094295
1	DDD107498	C1CCN(C1)CCNC(=O)C2=CC(=NC3=C2C=C(C=C3)F)C4=CC=C(C=C4)CN5CCOCC5	71748268	0.17	0.192222231624	0.071697057968
1	DDD107498	C1CCN(C1)CCNC(=O)C2=CC(=NC3=C2C=C(C=C3)F)C4=CC=C(C=C4)CN5CCOCC5	71748268	0.17	0.252319606222	0.0474272883287
1	DDD107498	C1CCN(C1)CCNC(=O)C2=CC(=NC3=C2C=C(C=C3)F)C4=CC=C(C=C4)CN5CCOCC5	71748268	0.17	0.256564097267	0.0639405544032
1	DDD107498	C1CCN(C1)CCNC(=O)C2=CC(=NC3=C2C=C(C=C3)F)C4=CC=C(C=C4)CN5CCOCC5	71748268	0.17	0.190632556843	0.106230276215
1	DDD107498	C1CCN(C1)CCNC(=O)C2=CC(=NC3=C2C=C(C=C3)F)C4=CC=C(C=C4)CN5CCOCC5	71748268	0.17	0.0914752876444	0.0862892671069
1	DDD107498	C1CCN(C1)CCNC(=O)C2=CC(=NC3=C2C=C(C=C3)F)C4=CC=C(C=C4)CN5CCOCC5	71748268	0.17	0.351925223892	0.0738071969408
1	DDD107498	C1CCN(C1)CCNC(=O)C2=CC(=NC3=C2C=C(C=C3)F)C4=CC=C(C=C4)CN5CCOCC5	71748268	0.17	0.310933666927	0.0914059263799
1	DDD107498	C1CCN(C1)CCNC(=O)C2=CC(=NC3=C2C=C(C=C3)F)C4=CC=C(C=C4)CN5CCOCC5	71748268	0.17	0.0622590648738	0.037650273328
1	DDD107498	C1CCN(C1)CCNC(=O)C2=CC(=NC3=C2C=C(C=C3)F)C4=CC=C(C=C4)CN5CCOCC5	71748268	0.17	0.217393848179	0.0875509662258
1	DDD107498	C1CCN(C1)CCNC(=O)C2=CC(=NC3=C2C=C(C=C3)F)C4=CC=C(C=C4)CN5CCOCC5	71748268	0.17	0.173610712461	0.0515459582446
1	DDD107498	C1CCN(C1)CCNC(=O)C2=CC(=NC3=C2C=C(C=C3)F)C4=CC=C(C=C4)CN5CCOCC5	71748268	0.17	0.187826316102	0.0898068959999
1	DDD107498	C1CCN(C1)CCNC(=O)C2=CC(=NC3=C2C=C(C=C3)F)C4=CC=C(C=C4)CN5CCOCC5	71748268	0.17	0.208622395538	0.0666980245746
1	DDD107498	C1CCN(C1)CCNC(=O)C2=CC(=NC3=C2C=C(C=C3)F)C4=CC=C(C=C4)CN5CCOCC5	71748268	0.17	0.202604055525	0.0758890123587
1	DDD107498	C1CCN(C1)CCNC(=O)C2=CC(=NC3=C2C=C(C=C3)F)C4=CC=C(C=C4)CN5CCOCC5	71748268	0.17	0.187252712448	0.0933784892395
1	DDD107498	C1CCN(C1)CCNC(=O)C2=CC(=NC3=C2C=C(C=C3)F)C4=CC=C(C=C4)CN5CCOCC5	71748268	0.17	0.220926276557	0.0774754165428
1	DDD107498	C1CCN(C1)CCNC(=O)C2=CC(=NC3=C2C=C(C=C3)F)C4=CC=C(C=C4)CN5CCOCC5	71748268	0.17	0.172421747553	0.0565345585343
1	DDD107498	C1CCN(C1)CCNC(=O)C2=CC(=NC3=C2C=C(C=C3)F)C4=CC=C(C=C4)CN5CCOCC5	71748268	0.17	0.279891676734	0.105337236767
1	DDD107498	C1CCN(C1)CCNC(=O)C2=CC(=NC3=C2C=C(C=C3)F)C4=CC=C(C=C4)CN5CCOCC5	71748268	0.17	0.267136642696	0.103853028745
1	DDD107498	C1CCN(C1)CCNC(=O)C2=CC(=NC3=C2C=C(C=C3)F)C4=CC=C(C=C4)CN5CCOCC5	71748268	0.17	0.136557638456	0.0425540373087
1	DDD107498	C1CCN(C1)CCNC(=O)C2=CC(=NC3=C2C=C(C=C3)F)C4=CC=C(C=C4)CN5CCOCC5	71748268	0.17	0.230053058493	0.0810105610917
1	DDD107498	C1CCN(C1)CCNC(=O)C2=CC(=NC3=C2C=C(C=C3)F)C4=CC=C(C=C4)CN5CCOCC5	71748268	0.17	0.19426763925	0.0595141662657
1	DDD107498	C1CCN(C1)CCNC(=O)C2=CC(=NC3=C2C=C(C=C3)F)C4=CC=C(C=C4)CN5CCOCC5	71748268	0.17	0.177636328261	0.0939824411862
1	DDD107498	C1CCN(C1)CCNC(=O)C2=CC(=NC3=C2C=C(C=C3)F)C4=CC=C(C=C4)CN5CCOCC5	71748268	0.17	0.152511309898	0.0566543784531
1	DDD107498	C1CCN(C1)CCNC(=O)C2=CC(=NC3=C2C=C(C=C3)F)C4=CC=C(C=C4)CN5CCOCC5	71748268	0.17	0.186056520075	0.0708976644698
1	DDD107498	C1CCN(C1)CCNC(=O)C2=CC(=NC3=C2C=C(C=C3)F)C4=CC=C(C=C4)CN5CCOCC5	71748268	0.17	0.160819468779	0.075152896149
1	DDD107498	C1CCN(C1)CCNC(=O)C2=CC(=NC3=C2C=C(C=C3)F)C4=CC=C(C=C4)CN5CCOCC5	71748268	0.17	0.134574513018	0.0547656876524
1	DDD107498	C1CCN(C1)CCNC(=O)C2=CC(=NC3=C2C=C(C=C3)F)C4=CC=C(C=C4)CN5CCOCC5	71748268	0.17	0.25115976774	0.110826023521
1	DDD107498	C1CCN(C1)CCNC(=O)C2=CC(=NC3=C2C=C(C=C3)F)C4=CC=C(C=C4)CN5CCOCC5	71748268	0.17	0.130435025355	0.0522374069196
1	DDD107498	C1CCN(C1)CCNC(=O)C2=CC(=NC3=C2C=C(C=C3)F)C4=CC=C(C=C4)CN5CCOCC5	71748268	0.17	0.169153442055	0.0626306337044
1	DDD107498	C1CCN(C1)CCNC(=O)C2=CC(=NC3=C2C=C(C=C3)F)C4=CC=C(C=C4)CN5CCOCC5	71748268	0.17	0.209610662076	0.0875682917539
1	DDD107498	C1CCN(C1)CCNC(=O)C2=CC(=NC3=C2C=C(C=C3)F)C4=CC=C(C=C4)CN5CCOCC5	71748268	0.17	0.256187779949	0.0553350911326
1	DDD107498	C1CCN(C1)CCNC(=O)C2=CC(=NC3=C2C=C(C=C3)F)C4=CC=C(C=C4)CN5CCOCC5	71748268	0.17	0.209566673899	0.0598250648963
1	DDD107498	C1CCN(C1)CCNC(=O)C2=CC(=NC3=C2C=C(C=C3)F)C4=CC=C(C=C4)CN5CCOCC5	71748268	0.17	0.283216699971	0.0825799735703
1	DDD107498	C1CCN(C1)CCNC(=O)C2=CC(=NC3=C2C=C(C=C3)F)C4=CC=C(C=C4)CN5CCOCC5	71748268	0.17	0.236398670132	0.0714258457362
1	DDD107498	C1CCN(C1)CCNC(=O)C2=CC(=NC3=C2C=C(C=C3)F)C4=CC=C(C=C4)CN5CCOCC5	71748268	0.17	0.192251899743	0.0863232518932
1	DDD107498	C1CCN(C1)CCNC(=O)C2=CC(=NC3=C2C=C(C=C3)F)C4=CC=C(C=C4)CN5CCOCC5	71748268	0.17	0.235214647076	0.0863570575344
1	DDD107498	C1CCN(C1)CCNC(=O)C2=CC(=NC3=C2C=C(C=C3)F)C4=CC=C(C=C4)CN5CCOCC5	71748268	0.17	0.161794957796	0.0934502985176
1	DDD107498	C1CCN(C1)CCNC(=O)C2=CC(=NC3=C2C=C(C=C3)F)C4=CC=C(C=C4)CN5CCOCC5	71748268	0.17	0.14594299536	0.0617224308009
1	DDD107498	C1CCN(C1)CCNC(=O)C2=CC(=NC3=C2C=C(C=C3)F)C4=CC=C(C=C4)CN5CCOCC5	71748268	0.17	0.194391260174	0.0785861166789
1	DDD107498	C1CCN(C1)CCNC(=O)C2=CC(=NC3=C2C=C(C=C3)F)C4=CC=C(C=C4)CN5CCOCC5	71748268	0.17	0.158429148167	0.0629903214962
1	DDD107498	C1CCN(C1)CCNC(=O)C2=CC(=NC3=C2C=C(C=C3)F)C4=CC=C(C=C4)CN5CCOCC5	71748268	0.17	0.154880287022	0.0499508422936
1	DDD107498	C1CCN(C1)CCNC(=O)C2=CC(=NC3=C2C=C(C=C3)F)C4=CC=C(C=C4)CN5CCOCC5	71748268	0.17	0.126774892433	0.0746215145862
1	DDD107498	C1CCN(C1)CCNC(=O)C2=CC(=NC3=C2C=C(C=C3)F)C4=CC=C(C=C4)CN5CCOCC5	71748268	0.17	0.175405868861	0.0500827794965
1	DDD107498	C1CCN(C1)CCNC(=O)C2=CC(=NC3=C2C=C(C=C3)F)C4=CC=C(C=C4)CN5CCOCC5	71748268	0.17	0.193873342222	0.0674555220757
1	DDD107498	C1CCN(C1)CCNC(=O)C2=CC(=NC3=C2C=C(C=C3)F)C4=CC=C(C=C4)CN5CCOCC5	71748268	0.17	0.164543436466	0.0731464005102
1	DDD107498	C1CCN(C1)CCNC(=O)C2=CC(=NC3=C2C=C(C=C3)F)C4=CC=C(C=C4)CN5CCOCC5	71748268	0.17	0.139039871719	0.0832567894647
2	anisomycin	CC(=O)OC1C(CNC1CC2=CC=C(C=C2)OC)O	253602	3333	0.00244755790308	0.00158360152777
2	anisomycin	CC(=O)OC1C(CNC1CC2=CC=C(C=C2)OC)O	253602	3333	0.00917803488006	0.004069471072
2	anisomycin	CC(=O)OC1C(CNC1CC2=CC=C(C=C2)OC)O	253602	3333	0.00677844156203	0.00245789547884
2	anisomycin	CC(=O)OC1C(CNC1CC2=CC=C(C=C2)OC)O	253602	3333	0.0041604998343	0.00106429084685
2	anisomycin	CC(=O)OC1C(CNC1CC2=CC=C(C=C2)OC)O	253602	3333	0.00396473305783	0.00147026749414
2	anisomycin	CC(=O)OC1C(CNC1CC2=CC=C(C=C2)OC)O	253602	3333	0.00405603194863	0.00256759364276
2	anisomycin	CC(=O)OC1C(CNC1CC2=CC=C(C=C2)OC)O	253602	3333	0.00829593413467	0.00208355266191
2	anisomycin	CC(=O)OC1C(CNC1CC2=CC=C(C=C2)OC)O	253602	3333	0.00350007815852	0.000929121153169
2	anisomycin	CC(=O)OC1C(CNC1CC2=CC=C(C=C2)OC)O	253602	3333	0.00410822732832	0.00156570743011
2	anisomycin	CC(=O)OC1C(CNC1CC2=CC=C(C=C2)OC)O	253602	3333	0.00584135426178	0.00149580858022
2	anisomycin	CC(=O)OC1C(CNC1CC2=CC=C(C=C2)OC)O	253602	3333	0.00379019192725	0.00191944752973
2	anisomycin	CC(=O)OC1C(CNC1CC2=CC=C(C=C2)OC)O	253602	3333	0.00275862132232	0.00175713486344
2	anisomycin	CC(=O)OC1C(CNC1CC2=CC=C(C=C2)OC)O	253602	3333	0.00762092859907	0.00178998549768
2	anisomycin	CC(=O)OC1C(CNC1CC2=CC=C(C=C2)OC)O	253602	3333	0.00318325642789	0.00144954504741
2	anisomycin	CC(=O)OC1C(CNC1CC2=CC=C(C=C2)OC)O	253602	3333	0.00433363103102	0.00137483851192
2	anisomycin	CC(=O)OC1C(CNC1CC2=CC=C(C=C2)OC)O	253602	3333	0.00197509064394	0.00109026891761
2	anisomycin	CC(=O)OC1C(CNC1CC2=CC=C(C=C2)OC)O	253602	3333	0.00224711518107	0.000959814789408
2	anisomycin	CC(=O)OC1C(CNC1CC2=CC=C(C=C2)OC)O	253602	3333	0.00537619944478	0.00173766953103
2	anisomycin	CC(=O)OC1C(CNC1CC2=CC=C(C=C2)OC)O	253602	3333	0.00645156705562	0.00185418752044
2	anisomycin	CC(=O)OC1C(CNC1CC2=CC=C(C=C2)OC)O	253602	3333	0.0118956236873	0.0019214302075
2	anisomycin	CC(=O)OC1C(CNC1CC2=CC=C(C=C2)OC)O	253602	3333	0.00325216270807	0.00172668150386
2	anisomycin	CC(=O)OC1C(CNC1CC2=CC=C(C=C2)OC)O	253602	3333	0.00267103906208	0.00120582158104
2	anisomycin	CC(=O)OC1C(CNC1CC2=CC=C(C=C2)OC)O	253602	3333	0.0104862297697	0.0020721228683
2	anisomycin	CC(=O)OC1C(CNC1CC2=CC=C(C=C2)OC)O	253602	3333	0.0104900728157	0.0016114236906
2	anisomycin	CC(=O)OC1C(CNC1CC2=CC=C(C=C2)OC)O	253602	3333	0.00450384652017	0.00270620174594
2	anisomycin	CC(=O)OC1C(CNC1CC2=CC=C(C=C2)OC)O	253602	3333	0.0153384170245	0.00198975266108
2	anisomycin	CC(=O)OC1C(CNC1CC2=CC=C(C=C2)OC)O	253602	3333	0.0047240733837	0.0017831916401
2	anisomycin	CC(=O)OC1C(CNC1CC2=CC=C(C=C2)OC)O	253602	3333	0.00220761817868	0.00197122112582
2	anisomycin	CC(=O)OC1C(CNC1CC2=CC=C(C=C2)OC)O	253602	3333	0.00602377159877	0.00257284473489
2	anisomycin	CC(=O)OC1C(CNC1CC2=CC=C(C=C2)OC)O	253602	3333	0.00212408128235	0.00202275784025
2	anisomycin	CC(=O)OC1C(CNC1CC2=CC=C(C=C2)OC)O	253602	3333	0.0134246875713	0.00145608079258
2	anisomycin	CC(=O)OC1C(CNC1CC2=CC=C(C=C2)OC)O	253602	3333	0.00548083846879	0.00144030611456
2	anisomycin	CC(=O)OC1C(CNC1CC2=CC=C(C=C2)OC)O	253602	3333	0.0039887371848	0.00212799535066
2	anisomycin	CC(=O)OC1C(CNC1CC2=CC=C(C=C2)OC)O	253602	3333	0.000929481953195	0.000791972120987
2	anisomycin	CC(=O)OC1C(CNC1CC2=CC=C(C=C2)OC)O	253602	3333	0.00547389091931	0.00145542485569
2	anisomycin	CC(=O)OC1C(CNC1CC2=CC=C(C=C2)OC)O	253602	3333	0.00523981879851	0.00127252043616
2	anisomycin	CC(=O)OC1C(CNC1CC2=CC=C(C=C2)OC)O	253602	3333	0.00385239595149	0.00140170459358
2	anisomycin	CC(=O)OC1C(CNC1CC2=CC=C(C=C2)OC)O	253602	3333	0.00287904072655	0.00186858536267
2	anisomycin	CC(=O)OC1C(CNC1CC2=CC=C(C=C2)OC)O	253602	3333	0.00830849986611	0.00178092205289
2	anisomycin	CC(=O)OC1C(CNC1CC2=CC=C(C=C2)OC)O	253602	3333	0.00135187722586	0.00113615321693
2	anisomycin	CC(=O)OC1C(CNC1CC2=CC=C(C=C2)OC)O	253602	3333	0.00509383901875	0.00133062303726
2	anisomycin	CC(=O)OC1C(CNC1CC2=CC=C(C=C2)OC)O	253602	3333	0.00220291129962	0.00152337993047
2	anisomycin	CC(=O)OC1C(CNC1CC2=CC=C(C=C2)OC)O	253602	3333	0.00356025948528	0.00244614839793
2	anisomycin	CC(=O)OC1C(CNC1CC2=CC=C(C=C2)OC)O	253602	3333	0.0055838266357	0.0013218807048
2	anisomycin	CC(=O)OC1C(CNC1CC2=CC=C(C=C2)OC)O	253602	3333	0.000869472578941	0.00411966759207
2	anisomycin	CC(=O)OC1C(CNC1CC2=CC=C(C=C2)OC)O	253602	3333	0.00464476696949	0.00296767903119
2	anisomycin	CC(=O)OC1C(CNC1CC2=CC=C(C=C2)OC)O	253602	3333	0.0046316722546	0.00209568416607
2	anisomycin	CC(=O)OC1C(CNC1CC2=CC=C(C=C2)OC)O	253602	3333	0.00697085059777	0.00170350652227
2	anisomycin	CC(=O)OC1C(CNC1CC2=CC=C(C=C2)OC)O	253602	3333	0.00144888256045	0.000643654584793
2	anisomycin	CC(=O)OC1C(CNC1CC2=CC=C(C=C2)OC)O	253602	3333	0.00482250742763	0.0012313696092
2	anisomycin	CC(=O)OC1C(CNC1CC2=CC=C(C=C2)OC)O	253602	3333	0.006228932244	0.00163186374571
2	anisomycin	CC(=O)OC1C(CNC1CC2=CC=C(C=C2)OC)O	253602	3333	0.00603642584729	0.00174485782036
2	anisomycin	CC(=O)OC1C(CNC1CC2=CC=C(C=C2)OC)O	253602	3333	0.00156126143207	0.00136071344551
2	anisomycin	CC(=O)OC1C(CNC1CC2=CC=C(C=C2)OC)O	253602	3333	0.00498693003773	0.000962401324443
2	anisomycin	CC(=O)OC1C(CNC1CC2=CC=C(C=C2)OC)O	253602	3333	0.00327670067703	0.00196048269353
2	anisomycin	CC(=O)OC1C(CNC1CC2=CC=C(C=C2)OC)O	253602	3333	0.00657728409041	0.00381101270588
2	anisomycin	CC(=O)OC1C(CNC1CC2=CC=C(C=C2)OC)O	253602	3333	0.00528549600677	0.00256576232749
2	anisomycin	CC(=O)OC1C(CNC1CC2=CC=C(C=C2)OC)O	253602	3333	0.00195940985535	0.00145602371829
2	anisomycin	CC(=O)OC1C(CNC1CC2=CC=C(C=C2)OC)O	253602	3333	0.00330190639381	0.00102402050903
2	anisomycin	CC(=O)OC1C(CNC1CC2=CC=C(C=C2)OC)O	253602	3333	0.00868034054858	0.00184964983058
2	anisomycin	CC(=O)OC1C(CNC1CC2=CC=C(C=C2)OC)O	253602	3333	0.00567223303718	0.00206064371799
2	anisomycin	CC(=O)OC1C(CNC1CC2=CC=C(C=C2)OC)O	253602	3333	0.00602943870854	0.00268341700338
2	anisomycin	CC(=O)OC1C(CNC1CC2=CC=C(C=C2)OC)O	253602	3333	0.0019247292001	0.00152031802749
2	anisomycin	CC(=O)OC1C(CNC1CC2=CC=C(C=C2)OC)O	253602	3333	0.00319302004699	0.00131465552388
2	anisomycin	CC(=O)OC1C(CNC1CC2=CC=C(C=C2)OC)O	253602	3333	0.00492632548771	0.0010726822347
2	anisomycin	CC(=O)OC1C(CNC1CC2=CC=C(C=C2)OC)O	253602	3333	0.00257239039468	0.00141335828529
2	anisomycin	CC(=O)OC1C(CNC1CC2=CC=C(C=C2)OC)O	253602	3333	0.00724576142701	0.00355267352313
2	anisomycin	CC(=O)OC1C(CNC1CC2=CC=C(C=C2)OC)O	253602	3333	0.00180565323875	0.00177213207855
2	anisomycin	CC(=O)OC1C(CNC1CC2=CC=C(C=C2)OC)O	253602	3333	0.00219015074392	0.000974306076148
2	anisomycin	CC(=O)OC1C(CNC1CC2=CC=C(C=C2)OC)O	253602	3333	0.0104244814595	0.00231686053427
2	anisomycin	CC(=O)OC1C(CNC1CC2=CC=C(C=C2)OC)O	253602	3333	0.00238408513215	0.00105953278448
2	anisomycin	CC(=O)OC1C(CNC1CC2=CC=C(C=C2)OC)O	253602	3333	0.00143027136831	0.00187808942999
2	anisomycin	CC(=O)OC1C(CNC1CC2=CC=C(C=C2)OC)O	253602	3333	0.00618025281327	0.00138645285239
2	anisomycin	CC(=O)OC1C(CNC1CC2=CC=C(C=C2)OC)O	253602	3333	0.00339227503744	0.00182616174691
2	anisomycin	CC(=O)OC1C(CNC1CC2=CC=C(C=C2)OC)O	253602	3333	0.00135309613221	0.0010308813127
2	anisomycin	CC(=O)OC1C(CNC1CC2=CC=C(C=C2)OC)O	253602	3333	0.00429149030449	0.00131098796048
2	anisomycin	CC(=O)OC1C(CNC1CC2=CC=C(C=C2)OC)O	253602	3333	0.00490264055005	0.00172121940244
2	anisomycin	CC(=O)OC1C(CNC1CC2=CC=C(C=C2)OC)O	253602	3333	0.00176084957084	0.00113457938734
2	anisomycin	CC(=O)OC1C(CNC1CC2=CC=C(C=C2)OC)O	253602	3333	0.00438095645834	0.00139730759706
2	anisomycin	CC(=O)OC1C(CNC1CC2=CC=C(C=C2)OC)O	253602	3333	0.00495504220102	0.00333050491185
2	anisomycin	CC(=O)OC1C(CNC1CC2=CC=C(C=C2)OC)O	253602	3333	0.0124500817847	0.00241803971777
2	anisomycin	CC(=O)OC1C(CNC1CC2=CC=C(C=C2)OC)O	253602	3333	0.00501767696003	0.00113275794448
2	anisomycin	CC(=O)OC1C(CNC1CC2=CC=C(C=C2)OC)O	253602	3333	0.00645287845009	0.00197286358
2	anisomycin	CC(=O)OC1C(CNC1CC2=CC=C(C=C2)OC)O	253602	3333	0.00516869590304	0.00167375670097
2	anisomycin	CC(=O)OC1C(CNC1CC2=CC=C(C=C2)OC)O	253602	3333	0.00726761115467	0.00173695681083
2	bruceantin	CC1=C(C(=O)CC2(C1CC3C45C2C(C(C(C4C(C(=O)O3)OC(=O)C=C(C)C(C)C)(OC5)C(=O)OC)O)O)C)O	5281304	123	0.000919953368309	0.000925945045002
2	bruceantin	CC1=C(C(=O)CC2(C1CC3C45C2C(C(C(C4C(C(=O)O3)OC(=O)C=C(C)C(C)C)(OC5)C(=O)OC)O)O)C)O	5281304	123	0.00111590547585	0.00111522360804
2	bruceantin	CC1=C(C(=O)CC2(C1CC3C45C2C(C(C(C4C(C(=O)O3)OC(=O)C=C(C)C(C)C)(OC5)C(=O)OC)O)O)C)O	5281304	123	0.00273785669027	0.0019773827028
2	bruceantin	CC1=C(C(=O)CC2(C1CC3C45C2C(C(C(C4C(C(=O)O3)OC(=O)C=C(C)C(C)C)(OC5)C(=O)OC)O)O)C)O	5281304	123	0.00185499781606	0.0013612883694
2	bruceantin	CC1=C(C(=O)CC2(C1CC3C45C2C(C(C(C4C(C(=O)O3)OC(=O)C=C(C)C(C)C)(OC5)C(=O)OC)O)O)C)O	5281304	123	0.000861840917353	0.00134786795899
2	bruceantin	CC1=C(C(=O)CC2(C1CC3C45C2C(C(C(C4C(C(=O)O3)OC(=O)C=C(C)C(C)C)(OC5)C(=O)OC)O)O)C)O	5281304	123	0.00080746674899	0.00220377653079
2	bruceantin	CC1=C(C(=O)CC2(C1CC3C45C2C(C(C(C4C(C(=O)O3)OC(=O)C=C(C)C(C)C)(OC5)C(=O)OC)O)O)C)O	5281304	123	0.00155249239429	0.00218438064566
2	bruceantin	CC1=C(C(=O)CC2(C1CC3C45C2C(C(C(C4C(C(=O)O3)OC(=O)C=C(C)C(C)C)(OC5)C(=O)OC)O)O)C)O	5281304	123	0.000467111123172	0.000620550157957
2	bruceantin	CC1=C(C(=O)CC2(C1CC3C45C2C(C(C(C4C(C(=O)O3)OC(=O)C=C(C)C(C)C)(OC5)C(=O)OC)O)O)C)O	5281304	123	0.00120687924808	0.00116288978442
2	bruceantin	CC1=C(C(=O)CC2(C1CC3C45C2C(C(C(C4C(C(=O)O3)OC(=O)C=C(C)C(C)C)(OC5)C(=O)OC)O)O)C)O	5281304	123	0.000753591230237	0.000711030368147
2	bruceantin	CC1=C(C(=O)CC2(C1CC3C45C2C(C(C(C4C(C(=O)O3)OC(=O)C=C(C)C(C)C)(OC5)C(=O)OC)O)O)C)O	5281304	123	0.000883818000228	0.00199683480916
2	bruceantin	CC1=C(C(=O)CC2(C1CC3C45C2C(C(C(C4C(C(=O)O3)OC(=O)C=C(C)C(C)C)(OC5)C(=O)OC)O)O)C)O	5281304	123	0.000732494689753	0.000585393202928
2	bruceantin	CC1=C(C(=O)CC2(C1CC3C45C2C(C(C(C4C(C(=O)O3)OC(=O)C=C(C)C(C)C)(OC5)C(=O)OC)O)O)C)O	5281304	123	0.000976225365738	0.00179876910186
2	bruceantin	CC1=C(C(=O)CC2(C1CC3C45C2C(C(C(C4C(C(=O)O3)OC(=O)C=C(C)C(C)C)(OC5)C(=O)OC)O)O)C)O	5281304	123	0.000997931433681	0.00121146221958
2	bruceantin	CC1=C(C(=O)CC2(C1CC3C45C2C(C(C(C4C(C(=O)O3)OC(=O)C=C(C)C(C)C)(OC5)C(=O)OC)O)O)C)O	5281304	123	0.000397852235222	0.00093270798137
2	bruceantin	CC1=C(C(=O)CC2(C1CC3C45C2C(C(C(C4C(C(=O)O3)OC(=O)C=C(C)C(C)C)(OC5)C(=O)OC)O)O)C)O	5281304	123	0.000468941867774	0.000725227501363
2	bruceantin	CC1=C(C(=O)CC2(C1CC3C45C2C(C(C(C4C(C(=O)O3)OC(=O)C=C(C)C(C)C)(OC5)C(=O)OC)O)O)C)O	5281304	123	0.00371642579116	0.00123774999702
2	bruceantin	CC1=C(C(=O)CC2(C1CC3C45C2C(C(C(C4C(C(=O)O3)OC(=O)C=C(C)C(C)C)(OC5)C(=O)OC)O)O)C)O	5281304	123	0.000370823400878	0.000513266604527
2	bruceantin	CC1=C(C(=O)CC2(C1CC3C45C2C(C(C(C4C(C(=O)O3)OC(=O)C=C(C)C(C)C)(OC5)C(=O)OC)O)O)C)O	5281304	123	0.000384929540346	0.00235011640914
2	bruceantin	CC1=C(C(=O)CC2(C1CC3C45C2C(C(C(C4C(C(=O)O3)OC(=O)C=C(C)C(C)C)(OC5)C(=O)OC)O)O)C)O	5281304	123	0.0106140491413	0.00362801289439
2	bruceantin	CC1=C(C(=O)CC2(C1CC3C45C2C(C(C(C4C(C(=O)O3)OC(=O)C=C(C)C(C)C)(OC5)C(=O)OC)O)O)C)O	5281304	123	0.000822733010961	0.00261630746416
2	bruceantin	CC1=C(C(=O)CC2(C1CC3C45C2C(C(C(C4C(C(=O)O3)OC(=O)C=C(C)C(C)C)(OC5)C(=O)OC)O)O)C)O	5281304	123	0.000691536794347	0.00106619619958
2	bruceantin	CC1=C(C(=O)CC2(C1CC3C45C2C(C(C(C4C(C(=O)O3)OC(=O)C=C(C)C(C)C)(OC5)C(=O)OC)O)O)C)O	5281304	123	0.000481915431889	0.0027346002422
2	bruceantin	CC1=C(C(=O)CC2(C1CC3C45C2C(C(C(C4C(C(=O)O3)OC(=O)C=C(C)C(C)C)(OC5)C(=O)OC)O)O)C)O	5281304	123	0.000837589437368	0.000717331497395
2	bruceantin	CC1=C(C(=O)CC2(C1CC3C45C2C(C(C(C4C(C(=O)O3)OC(=O)C=C(C)C(C)C)(OC5)C(=O)OC)O)O)C)O	5281304	123	0.000894973845617	0.00139287420036
2	bruceantin	CC1=C(C(=O)CC2(C1CC3C45C2C(C(C(C4C(C(=O)O3)OC(=O)C=C(C)C(C)C)(OC5)C(=O)OC)O)O)C)O	5281304	123	0.00124366624197	0.00152969983865
2	bruceantin	CC1=C(C(=O)CC2(C1CC3C45C2C(C(C(C4C(C(=O)O3)OC(=O)C=C(C)C(C)C)(OC5)C(=O)OC)O)O)C)O	5281304	123	0.00129961461372	0.00428903447461
2	bruceantin	CC1=C(C(=O)CC2(C1CC3C45C2C(C(C(C4C(C(=O)O3)OC(=O)C=C(C)C(C)C)(OC5)C(=O)OC)O)O)C)O	5281304	123	0.00173801938925	0.00100914767202
2	bruceantin	CC1=C(C(=O)CC2(C1CC3C45C2C(C(C(C4C(C(=O)O3)OC(=O)C=C(C)C(C)C)(OC5)C(=O)OC)O)O)C)O	5281304	123	0.000719900736125	0.00123492834455
2	bruceantin	CC1=C(C(=O)CC2(C1CC3C45C2C(C(C(C4C(C(=O)O3)OC(=O)C=C(C)C(C)C)(OC5)C(=O)OC)O)O)C)O	5281304	123	0.000893140041312	0.00120930675281
2	bruceantin	CC1=C(C(=O)CC2(C1CC3C45C2C(C(C(C4C(C(=O)O3)OC(=O)C=C(C)C(C)C)(OC5)C(=O)OC)O)O)C)O	5281304	123	0.000708496784699	0.000788116625354
2	bruceantin	CC1=C(C(=O)CC2(C1CC3C45C2C(C(C(C4C(C(=O)O3)OC(=O)C=C(C)C(C)C)(OC5)C(=O)OC)O)O)C)O	5281304	123	0.000269207480437	0.000925055839576
2	bruceantin	CC1=C(C(=O)CC2(C1CC3C45C2C(C(C(C4C(C(=O)O3)OC(=O)C=C(C)C(C)C)(OC5)C(=O)OC)O)O)C)O	5281304	123	0.00122427349475	0.00130320761546
2	bruceantin	CC1=C(C(=O)CC2(C1CC3C45C2C(C(C(C4C(C(=O)O3)OC(=O)C=C(C)C(C)C)(OC5)C(=O)OC)O)O)C)O	5281304	123	0.000753656877666	0.00073940726296
2	bruceantin	CC1=C(C(=O)CC2(C1CC3C45C2C(C(C(C4C(C(=O)O3)OC(=O)C=C(C)C(C)C)(OC5)C(=O)OC)O)O)C)O	5281304	123	0.00820902403613	0.00202951553167
2	bruceantin	CC1=C(C(=O)CC2(C1CC3C45C2C(C(C(C4C(C(=O)O3)OC(=O)C=C(C)C(C)C)(OC5)C(=O)OC)O)O)C)O	5281304	123	0.00351749844654	0.00148714722858
2	bruceantin	CC1=C(C(=O)CC2(C1CC3C45C2C(C(C(C4C(C(=O)O3)OC(=O)C=C(C)C(C)C)(OC5)C(=O)OC)O)O)C)O	5281304	123	0.000915759095248	0.00143162462992
2	bruceantin	CC1=C(C(=O)CC2(C1CC3C45C2C(C(C(C4C(C(=O)O3)OC(=O)C=C(C)C(C)C)(OC5)C(=O)OC)O)O)C)O	5281304	123	0.00150946581546	0.00148990523979
2	bruceantin	CC1=C(C(=O)CC2(C1CC3C45C2C(C(C(C4C(C(=O)O3)OC(=O)C=C(C)C(C)C)(OC5)C(=O)OC)O)O)C)O	5281304	123	0.000415944328035	0.000890897906403
2	bruceantin	CC1=C(C(=O)CC2(C1CC3C45C2C(C(C(C4C(C(=O)O3)OC(=O)C=C(C)C(C)C)(OC5)C(=O)OC)O)O)C)O	5281304	123	0.00224698814186	0.00124117959673
2	bruceantin	CC1=C(C(=O)CC2(C1CC3C45C2C(C(C(C4C(C(=O)O3)OC(=O)C=C(C)C(C)C)(OC5)C(=O)OC)O)O)C)O	5281304	123	0.00168645376132	0.00163144776982
2	bruceantin	CC1=C(C(=O)CC2(C1CC3C45C2C(C(C(C4C(C(=O)O3)OC(=O)C=C(C)C(C)C)(OC5)C(=O)OC)O)O)C)O	5281304	123	0.0036460859567	0.00222826021466
2	bruceantin	CC1=C(C(=O)CC2(C1CC3C45C2C(C(C(C4C(C(=O)O3)OC(=O)C=C(C)C(C)C)(OC5)C(=O)OC)O)O)C)O	5281304	123	0.000601076273871	0.00343757294495
2	bruceantin	CC1=C(C(=O)CC2(C1CC3C45C2C(C(C(C4C(C(=O)O3)OC(=O)C=C(C)C(C)C)(OC5)C(=O)OC)O)O)C)O	5281304	123	0.000326999773867	0.00115228869813
2	bruceantin	CC1=C(C(=O)CC2(C1CC3C45C2C(C(C(C4C(C(=O)O3)OC(=O)C=C(C)C(C)C)(OC5)C(=O)OC)O)O)C)O	5281304	123	0.000549486454795	0.00183581002758
2	bruceantin	CC1=C(C(=O)CC2(C1CC3C45C2C(C(C(C4C(C(=O)O3)OC(=O)C=C(C)C(C)C)(OC5)C(=O)OC)O)O)C)O	5281304	123	0.00129493575985	0.000924251832898
2	bruceantin	CC1=C(C(=O)CC2(C1CC3C45C2C(C(C(C4C(C(=O)O3)OC(=O)C=C(C)C(C)C)(OC5)C(=O)OC)O)O)C)O	5281304	123	0.0012683616459	0.00124750802783
2	bruceantin	CC1=C(C(=O)CC2(C1CC3C45C2C(C(C(C4C(C(=O)O3)OC(=O)C=C(C)C(C)C)(OC5)C(=O)OC)O)O)C)O	5281304	123	0.000896835699677	0.000915396897052
2	bruceantin	CC1=C(C(=O)CC2(C1CC3C45C2C(C(C(C4C(C(=O)O3)OC(=O)C=C(C)C(C)C)(OC5)C(=O)OC)O)O)C)O	5281304	123	0.000380995741684	0.00097690348385
2	bruceantin	CC1=C(C(=O)CC2(C1CC3C45C2C(C(C(C4C(C(=O)O3)OC(=O)C=C(C)C(C)C)(OC5)C(=O)OC)O)O)C)O	5281304	123	0.00181711067132	0.00119523279595
2	bruceantin	CC1=C(C(=O)CC2(C1CC3C45C2C(C(C(C4C(C(=O)O3)OC(=O)C=C(C)C(C)C)(OC5)C(=O)OC)O)O)C)O	5281304	123	0.00040691419831	0.000890989243195
[truncated: 8,462 more rows]
