# Supplementary material for: Differential effects of translation inhibitors on Plasmodium berghei liver stage parasites
Source: Life Sci Alliance. 2024 Apr 4;7(6):e202302540. doi: 10.26508/lsa.202302540 (PMC10994859; doi:10.26508/lsa.202302540)
Supplement: Supplementary file 3 [file LSA-2023-02540_SdataF2_F3_FS2_FS3_FS4.csv]

Exp number	Drug	SMILES	CID	Molarity(nM)	translation EC50 multiplier	HPI Fixed	Intensity_MeanIntensity_OPPinEEF	Intensity_MeanIntensity_OPPinHepNuc	AreaShape_Area_um^2
1	n/a				control	24	0.294091100779	0.0616266749985	14.855499676036771
1	n/a				control	24	0.380867233505	0.0906250217523	5.930609103437306
1	n/a				control	24	0.2277206491	0.0587486128854	14.874817620999107
1	n/a				control	24	0.350812473904	0.102457635325	5.215845139830856
1	n/a				control	24	0.181277600875	0.0341482627131	14.675198856388297
1	n/a				control	24	0.385336064783	0.10986255926	8.21656592398046
1	n/a				control	24	0.216557704534	0.0497112458505	13.393775173886642
1	n/a				control	24	0.264355317005	0.0612061816206	9.581700701318905
1	n/a				control	24	0.330407888562	0.035213364126	20.728154944587068
1	n/a				control	24	0.268749889843	0.0848510147852	6.239696222834691
1	n/a				control	24	0.251989856209	0.10056069483	10.927517533695015
1	n/a				control	24	0.192596677524	0.072722928005	21.822838492452806
1	n/a				control	24	0.335958745982	0.0767141519754	11.429784102715765
1	n/a				control	24	0.314477326561	0.0803551630359	7.90103948959563
1	n/a				control	24	0.221243019249	0.094903110124	14.572169816589168
1	n/a				control	24	0.247818687764	0.101737697375	9.253295636959185
1	n/a				control	24	0.209485619005	0.0889647453695	15.782761034228923
1	n/a				control	24	0.272563257148	0.120350991742	18.886510858177655
1	n/a				control	24	0.281154098142	0.106562070606	17.669480325550456
1	n/a				control	24	0.311598004393	0.0719887374351	10.051770695402427
1	n/a				control	24	0.260680909088	0.0826235015827	15.454355969869201
1	n/a				control	24	0.214501066662	0.074638418183	12.563103540506173
1	n/a				control	24	0.24881477356	0.07276872747	19.259991127449496
1	n/a				control	24	0.252741033381	0.0783624171251	16.69070444745874
1	n/a				control	24	0.253070814756	0.084776287957	13.464607638748543
1	n/a				control	24	0.165887637539	0.0535759668409	20.200131115616536
1	n/a				control	24	0.339236847516	0.0848148687501	18.641816888654727
1	n/a				control	24	0.286864813305	0.0723636091841	16.50396431282282
1	n/a				control	24	0.183923435471	0.033114321509	6.278332112759363
1	n/a				control	24	0.141901531633	0.0800839904993	11.957807931686295
1	n/a				control	24	0.31326373643	0.0703286211196	11.56500971745212
1	n/a				control	24	0.302028967021	0.0554353804597	15.042239810672692
1	n/a				control	24	0.230285295912	0.0936858539392	9.749122890992489
1	n/a				control	24	0.271043224448	0.0886628890778	13.670665718346799
1	n/a				control	24	0.216454363884	0.0804897551243	16.3172241781869
1	n/a				control	24	0.297810700898	0.0598976721244	13.271428189125178
1	n/a				control	24	0.147044649702	0.0587427335898	19.74937906649535
1	n/a				control	24	0.226049826564	0.0678224368826	11.36539095284131
1	n/a				control	24	0.259875651042	0.0745300891585	16.285027603249674
1	n/a				control	24	0.317019769701	0.0683197894167	11.809703686975048
1	n/a				control	24	0.236407636905	0.0574085612156	18.397122919131796
1	n/a				control	24	0.332812757377	0.0887491971886	16.252831028312446
1	n/a				control	24	0.116467707726	0.0236472367153	25.235675435798917
1	n/a				control	24	0.20154180534	0.0642790475387	14.84262104606188
1	n/a				control	24	0.227384806057	0.093525276956	8.660878658114198
1	n/a				control	24	0.256868249312	0.0515375441553	12.241137791133898
1	n/a				control	24	0.329217271519	0.0640193386746	16.323663493174347
1	n/a				control	24	0.233214070531	0.0549386906599	13.226352984213058
1	n/a				control	24	0.312215460247	0.0920390607993	18.397122919131796
1	n/a				control	24	0.264101202844	0.0799223379803	15.280494465208173
1	n/a				control	24	0.265450319868	0.088845881768	17.167213756529705
1	n/a				control	24	0.249419423383	0.043558103517	14.720274061300417
1	n/a				control	24	0.253031624688	0.0960400900744	15.68617130941724
1	n/a				control	24	0.305424852292	0.0624794707107	15.917986648965279
1	n/a				control	24	0.249947889513	0.0898756259273	21.06943863892168
1	n/a				control	24	0.132763609858	0.0586884128419	13.477486268723434
1	n/a				control	24	0.256741157401	0.0477493362639	14.72671337628786
1	n/a				control	24	0.216831997532	0.0729817271184	16.954716361944005
1	n/a				control	24	0.232429008645	0.0342905624085	13.451729008773652
1	n/a				control	24	0.273728450521	0.0403070976783	19.704303861583234
1	n/a				control	24	0.204263009208	0.0466909561242	19.530442356922205
1	n/a				control	24	0.212932201995	0.0302844683763	3.6060163929694804
1	n/a				control	24	0.255345208304	0.0702858795499	7.836646339721175
1	n/a				control	24	0.269134917817	0.067327117384	19.916801256168934
1	n/a				control	24	0.265272996406	0.0257068627603	8.648000028139307
1	n/a				control	24	0.177712025227	0.0519635834115	9.349885361770868
1	n/a				control	24	0.164498496917	0.0368128331316	17.84978114519893
1	n/a				control	24	0.254235275421	0.0446313148704	13.000976959652467
1	n/a				control	24	0.133561881813	0.0239468814574	3.7798778976305094
1	n/a				control	24	0.263851618733	0.0452258950833	27.00648705734643
1	n/a				control	24	0.289423211463	0.0548443536079	15.183904740396493
1	n/a				control	24	0.202163683303	0.0538049539776	13.793012703108264
1	n/a				control	24	0.215090127187	0.0675964006995	16.381617328061356
1	n/a				control	24	0.227745415942	0.0589713289577	17.66304101056301
1	n/a				control	24	0.231159919348	0.0161566447009	14.84262104606188
1	n/a				control	24	0.245018920067	0.0601974512278	16.156241303500764
1	n/a				control	24	0.215049038547	0.0393609679004	27.714811705965438
1	n/a				control	24	0.220412492078	0.0663175535667	18.596741683742607
1	n/a				control	24	0.173740571482	0.03027493423	27.663297186065872
1	n/a				control	24	0.211166972723	0.0444688432045	14.803985156137207
1	n/a				control	24	0.21540639169	0.0410570588163	19.0346151028889
1	n/a				control	24	0.239727522687	0.0296838907866	17.605087175676
1	n/a				control	24	0.276318555068	0.0467565337565	8.24232318393024
1	n/a				control	24	0.342262109944	0.0607274368467	6.419997042483164
1	n/a				control	24	0.226700820616	0.044533471234	18.448637439031362
1	n/a				control	24	0.185244229872	0.0541587276274	12.453635185719598
1	n/a				control	24	0.241696260631	0.0463934762686	15.834275554128489
1	n/a				control	24	0.16479970432	0.0486892746136	15.821396924153596
1	n/a				control	24	0.208765607419	0.0590183688611	9.382081936708095
1	n/a				control	24	0.183981923723	0.0266373643299	16.30434554821201
1	n/a				control	24	0.169595890999	0.0369702188327	18.596741683742607
1	n/a				control	24	0.128632353326	0.0177741225297	17.740312790412357
1	n/a				control	24	0.217900152117	0.0539499707023	20.61224727481305
1	n/a				control	24	0.296629999725	0.0694393128214	10.161239050189
1	n/a				control	24	0.221120331418	0.0362093013359	17.238046221391606
1	n/a				control	24	0.0984239342356	0.0731263188969	5.576446779127804
1	n/a				control	24	0.250571942711	0.025852335494	10.998349998556916
1	n/a				control	24	0.241182829894	0.0582256940242	22.962597245230658
1	n/a				control	24	0.193090009148	0.0553562343393	14.205128862304777
1	n/a				control	24	0.358606494647	0.0834331709785	20.05202687090529
1	n/a				control	24	0.211909437638	0.0220102615393	11.5907669774019
1	n/a				control	24	0.173872948719	0.0520629643469	11.275240543017071
1	n/a				control	24	0.137946603465	0.0511276418881	4.7071392558226615
1	n/a				control	24	0.167474189171	0.038346315963	17.411907726052636
1	n/a				control	24	0.194597908754	0.0419493420814	25.609155705070755
1	n/a				control	24	0.0834514194696	0.0416084740264	15.248297890270948
1	n/a				control	24	0.234073611551	0.0583903467572	15.480113229818985
1	n/a				control	24	0.215817470447	0.040708414308	8.094218939218996
1	n/a				control	24	0.225098776161	0.0434365996045	11.300997802966855
1	n/a				control	24	0.16409785311	0.040071209577	12.170305326271997
1	n/a				control	24	0.241916266671	0.0538001532514	13.000976959652467
1	n/a				control	24	0.304138676231	0.0624364176639	13.780134073133372
1	n/a				control	24	0.245593721904	0.0589364422755	6.9480208714536955
1	n/a				control	24	0.220606789371	0.0421886960342	10.702141509134423
1	n/a				control	24	0.209549006814	0.0649710198494	12.891508604865894
1	n/a				control	24	0.200965055235	0.0516575459343	8.944208517561801
1	n/a				control	24	0.257982341645	0.0541074252426	11.056303833443925
1	n/a				control	24	0.188007706398	0.052862041008	23.05274765505489
1	n/a				control	24	0.207861129097	0.0521919826185	11.384708897803646
1	n/a				control	24	0.275481085804	0.0447313762641	17.521376080839207
1	n/a				control	24	0.208366760931	0.0400178188107	10.830927808883333
1	n/a				control	24	0.270071414479	0.0413664018616	12.447195870732155
1	n/a				control	24	0.184528265517	0.0493291876371	9.040798242373484
1	n/a				control	24	0.413945416996	0.0701553053911	19.060372362838685
1	n/a				control	24	0.164355873306	0.0561482210959	18.223261414470766
1	n/a				control	24	0.234140672596	0.0271183303278	22.09328972192551
1	n/a				control	24	0.215230606615	0.075536166849	14.153614342405211
1	n/a				control	24	0.247796190683	0.0646149050915	16.838808692169987
1	n/a				control	24	0.260252939199	0.043681369938	19.929679886143827
1	n/a				control	24	0.105102499614	0.0310123906427	11.867657521862059
1	n/a				control	24	0.219537834352	0.0471907970501	17.51493676585176
1	n/a				control	24	0.227608956809	0.040892086259	14.668759541400851
1	n/a				control	24	0.236092834158	0.0328215184825	11.89341478181184
1	n/a				control	24	0.291486834098	0.0831183439932	12.318409570983246
1	n/a				control	24	0.277689157488	0.0729637749118	13.303624764062405
1	n/a				control	24	0.163168245203	0.0465240134849	5.92416978844986
1	n/a				control	24	0.307090836769	0.0405590086055	13.35513928396197
1	n/a				control	24	0.208844593344	0.0735126089274	13.207035039250723
1	n/a				control	24	0.194561918736	0.0584541102987	16.549039517734936
1	n/a				control	24	0.234181531188	0.0472635072638	10.360857814799811
1	n/a				control	24	0.282585122389	0.0480012101723	12.92370517980312
1	n/a				control	24	0.165658641354	0.0296840964697	12.331288200958134
1	n/a				control	24	0.134022049039	0.0387318290593	5.853337323587961
1	n/a				control	24	0.156896512556	0.0544664705172	17.939931555023165
1	n/a				control	24	0.154733023201	0.0354813121292	13.477486268723434
2	n/a				control	24	0.170395492682	0.0832043175724	26.49134185835079
2	n/a				control	24	0.362258048009	0.0756583878512	20.161495225691866
2	n/a				control	24	0.26099534418	0.100979359284	15.402841449969639
2	n/a				control	24	0.204433342718	0.038064562229	14.069903247568421
2	n/a				control	24	0.174816714748	0.0446835674026	15.280494465208173
2	n/a				control	24	0.182452762164	0.0587504407368	22.820932315506855
2	n/a				control	24	0.180271970931	0.0561289868014	21.114513843833798
2	n/a				control	24	0.181578503746	0.0912181578844	18.6096203137175
2	n/a				control	24	0.202620350231	0.091325520607	16.169119933475653
2	n/a				control	24	0.0898900092403	0.0664982623687	18.55166647883049
2	n/a				control	24	0.197184470336	0.0544845083167	21.739127397616013
2	n/a				control	24	0.126215713138	0.0540514666383	24.340610652543994
2	n/a				control	24	0.3600837181	0.0976984993912	16.60699335262195
2	n/a				control	24	0.0925486877131	0.0563389317834	13.522561473635552
2	n/a				control	24	0.0722911500931	0.047856319002	17.186531701492044
2	n/a				control	24	0.281434214639	0.0899272968591	20.206570430603982
2	n/a				control	24	0.213976608425	0.0762616404329	24.256899557707204
2	n/a				control	24	0.222658982459	0.117350303365	20.142177280729527
2	n/a				control	24	0.266713983705	0.0890372051242	25.944000084417926
2	n/a				control	24	0.147131136052	0.0594027572978	17.482740190914537
2	n/a				control	24	0.28608347678	0.0817160558598	12.112351491384988
2	n/a				control	24	0.103464285067	0.0534089561891	29.820467706860114
2	n/a				control	24	0.116220492408	0.0915324925695	14.237325437242003
2	n/a				control	24	0.130234014793	0.0441812212529	24.392125172443556
2	n/a				control	24	0.174820764	0.0767073092511	12.189623271234336
2	n/a				control	24	0.0700224547827	0.0661390304178	28.114049235187057
2	n/a				control	24	0.223641717713	0.0693010510189	23.851222713498135
2	n/a				control	24	0.164813790021	0.0772881530773	15.042239810672692
2	n/a				control	24	0.1425283195	0.0747629153389	26.388312818551665
2	n/a				control	24	0.162160186272	0.0533423074862	26.890579387572412
2	n/a				control	24	0.197917130414	0.0778031552038	20.81186603942386
2	n/a				control	24	0.0882805360773	0.0743093746506	20.882698504285763
2	n/a				control	24	0.117104795464	0.0570553318526	19.820211531357252
2	n/a				control	24	0.0636262893677	0.0198449035995	17.70167690048768
2	n/a				control	24	0.148077269251	0.0761019769465	25.85384967459369
2	n/a				control	24	0.199569569847	0.0660003148514	27.28337760180659
2	n/a				control	24	0.272789284314	0.0688195236259	21.436479593206077
2	n/a				control	24	0.218313022257	0.0752160668664	24.50159352723013
2	n/a				control	24	0.162340786872	0.0825849516938	11.796825057000158
2	n/a				control	24	0.227812072714	0.0787564538176	16.69070444745874
2	n/a				control	24	0.151083934764	0.0342238780083	18.532348533868152
2	n/a				control	24	0.0397989567141	0.0510254759355	32.10642452740327
2	n/a				control	24	0.217882109128	0.0827476664383	21.44291890819352
2	n/a				control	24	0.1453953502	0.0857933026319	25.96331802938026
2	n/a				control	24	0.155163222271	0.0874363904563	20.599368644838158
2	n/a				control	24	0.14655297576	0.0804502222131	23.361834774452277
2	n/a				control	24	0.124421525305	0.0484209046984	16.780854857282975
2	n/a				control	24	0.207834157339	0.0698149832982	14.797545841149761
2	n/a				control	24	0.129133015809	0.0583089858592	27.689054446015653
2	n/a				control	24	0.159194899957	0.0786788111685	23.580771484025423
2	n/a				control	24	0.153880388309	0.069700449447	13.902481057894837
2	n/a				control	24	0.174305289539	0.0674687618551	13.393775173886642
2	n/a				control	24	0.153212511424	0.0538333955871	27.148151987070232
2	n/a				control	24	0.171764772775	0.0362454427972	20.850501929348532
2	n/a				control	24	0.176668226335	0.0840558473285	18.77704250339108
2	n/a				control	24	0.0434672672033	0.0613017708261	45.416488606453115
2	n/a				control	24	0.176944119703	0.0608495318991	19.12476551271314
2	n/a				control	24	0.221499731747	0.0710922657069	20.753912204536853
2	n/a				control	24	0.171834952015	0.0592419158054	21.4686761681433
2	n/a				control	24	0.150367423681	0.0590695250635	25.39665831048506
2	n/a				control	24	0.122552647666	0.0379175772747	24.89439174146431
2	n/a				control	24	0.093267401976	0.0418988894035	16.111166098588644
2	n/a				control	24	0.146561280585	0.0580272816439	19.53688167190965
2	n/a				control	24	0.139658157642	0.0522008047936	14.617245021501287
2	n/a				control	24	0.150529244163	0.0369127610483	12.994537644665021
2	n/a				control	24	0.117086818762	0.0409545214992	13.316503394037296
2	n/a				control	24	0.175530182503	0.0567471931374	12.756282990129538
2	n/a				control	24	0.119626706146	0.0596756002501	19.884604681231707
2	n/a				control	24	0.171644981992	0.0523381541226	16.323663493174347
2	n/a				control	24	0.194764792834	0.073972107388	21.481554798118193
2	n/a				control	24	0.17504418715	0.0591580494965	25.90536419449325
2	n/a				control	24	0.202084859212	0.0714388788631	8.98928372247392
2	n/a				control	24	0.147022285717	0.0520179787859	24.913709686426646
2	n/a				control	24	0.172621589109	0.0658893263631	15.093754330572255
2	n/a				control	24	0.202625545551	0.0866746404125	18.210382784495877
2	n/a				control	24	0.176755107427	0.0583525018305	20.49633960503903
2	n/a				control	24	0.131735869925	0.0229309330816	14.378990366965803
2	n/a				control	24	0.213935608957	0.0436182260919	17.48917950590198
2	n/a				control	24	0.0181770180089	0.0276048032671	14.230886122254557
2	n/a				control	24	0.0785043231725	0.0516225758226	23.780390248636234
2	n/a				control	24	0.0808600860388	0.0280512710042	10.959714108632243
2	n/a				control	24	0.170395492682	0.0832043175724	26.49134185835079
2	n/a				control	24	0.362258048009	0.0756583878512	20.161495225691866
2	n/a				control	24	0.26099534418	0.100979359284	15.402841449969639
2	n/a				control	24	0.204433342718	0.038064562229	14.069903247568421
2	n/a				control	24	0.174816714748	0.0446835674026	15.280494465208173
2	n/a				control	24	0.182452762164	0.0587504407368	22.820932315506855
2	n/a				control	24	0.180271970931	0.0561289868014	21.114513843833798
2	n/a				control	24	0.181578503746	0.0912181578844	18.6096203137175
2	n/a				control	24	0.202620350231	0.091325520607	16.169119933475653
2	n/a				control	24	0.0898900092403	0.0664982623687	18.55166647883049
2	n/a				control	24	0.197184470336	0.0544845083167	21.739127397616013
2	n/a				control	24	0.126215713138	0.0540514666383	24.340610652543994
2	n/a				control	24	0.3600837181	0.0976984993912	16.60699335262195
2	n/a				control	24	0.0925486877131	0.0563389317834	13.522561473635552
2	n/a				control	24	0.0722911500931	0.047856319002	17.186531701492044
2	n/a				control	24	0.281434214639	0.0899272968591	20.206570430603982
2	n/a				control	24	0.213976608425	0.0762616404329	24.256899557707204
2	n/a				control	24	0.222658982459	0.117350303365	20.142177280729527
2	n/a				control	24	0.266713983705	0.0890372051242	25.944000084417926
2	n/a				control	24	0.147131136052	0.0594027572978	17.482740190914537
2	n/a				control	24	0.28608347678	0.0817160558598	12.112351491384988
2	n/a				control	24	0.103464285067	0.0534089561891	29.820467706860114
2	n/a				control	24	0.116220492408	0.0915324925695	14.237325437242003
2	n/a				control	24	0.130234014793	0.0441812212529	24.392125172443556
2	n/a				control	24	0.174820764	0.0767073092511	12.189623271234336
2	n/a				control	24	0.0700224547827	0.0661390304178	28.114049235187057
2	n/a				control	24	0.223641717713	0.0693010510189	23.851222713498135
2	n/a				control	24	0.164813790021	0.0772881530773	15.042239810672692
2	n/a				control	24	0.1425283195	0.0747629153389	26.388312818551665
2	n/a				control	24	0.162160186272	0.0533423074862	26.890579387572412
2	n/a				control	24	0.197917130414	0.0778031552038	20.81186603942386
2	n/a				control	24	0.0882805360773	0.0743093746506	20.882698504285763
2	n/a				control	24	0.117104795464	0.0570553318526	19.820211531357252
2	n/a				control	24	0.0636262893677	0.0198449035995	17.70167690048768
2	n/a				control	24	0.148077269251	0.0761019769465	25.85384967459369
2	n/a				control	24	0.199569569847	0.0660003148514	27.28337760180659
2	n/a				control	24	0.272789284314	0.0688195236259	21.436479593206077
2	n/a				control	24	0.218313022257	0.0752160668664	24.50159352723013
2	n/a				control	24	0.162340786872	0.0825849516938	11.796825057000158
2	n/a				control	24	0.227812072714	0.0787564538176	16.69070444745874
2	n/a				control	24	0.151083934764	0.0342238780083	18.532348533868152
2	n/a				control	24	0.0397989567141	0.0510254759355	32.10642452740327
2	n/a				control	24	0.217882109128	0.0827476664383	21.44291890819352
2	n/a				control	24	0.1453953502	0.0857933026319	25.96331802938026
2	n/a				control	24	0.155163222271	0.0874363904563	20.599368644838158
2	n/a				control	24	0.14655297576	0.0804502222131	23.361834774452277
2	n/a				control	24	0.124421525305	0.0484209046984	16.780854857282975
2	n/a				control	24	0.207834157339	0.0698149832982	14.797545841149761
2	n/a				control	24	0.129133015809	0.0583089858592	27.689054446015653
2	n/a				control	24	0.159194899957	0.0786788111685	23.580771484025423
2	n/a				control	24	0.153880388309	0.069700449447	13.902481057894837
2	n/a				control	24	0.174305289539	0.0674687618551	13.393775173886642
2	n/a				control	24	0.153212511424	0.0538333955871	27.148151987070232
2	n/a				control	24	0.171764772775	0.0362454427972	20.850501929348532
2	n/a				control	24	0.176668226335	0.0840558473285	18.77704250339108
2	n/a				control	24	0.0434672672033	0.0613017708261	45.416488606453115
2	n/a				control	24	0.176944119703	0.0608495318991	19.12476551271314
2	n/a				control	24	0.221499731747	0.0710922657069	20.753912204536853
2	n/a				control	24	0.171834952015	0.0592419158054	21.4686761681433
2	n/a				control	24	0.150367423681	0.0590695250635	25.39665831048506
2	n/a				control	24	0.122552647666	0.0379175772747	24.89439174146431
2	n/a				control	24	0.093267401976	0.0418988894035	16.111166098588644
2	n/a				control	24	0.146561280585	0.0580272816439	19.53688167190965
2	n/a				control	24	0.139658157642	0.0522008047936	14.617245021501287
2	n/a				control	24	0.150529244163	0.0369127610483	12.994537644665021
2	n/a				control	24	0.117086818762	0.0409545214992	13.316503394037296
2	n/a				control	24	0.175530182503	0.0567471931374	12.756282990129538
2	n/a				control	24	0.119626706146	0.0596756002501	19.884604681231707
2	n/a				control	24	0.171644981992	0.0523381541226	16.323663493174347
2	n/a				control	24	0.194764792834	0.073972107388	21.481554798118193
2	n/a				control	24	0.17504418715	0.0591580494965	25.90536419449325
2	n/a				control	24	0.202084859212	0.0714388788631	8.98928372247392
2	n/a				control	24	0.147022285717	0.0520179787859	24.913709686426646
2	n/a				control	24	0.172621589109	0.0658893263631	15.093754330572255
2	n/a				control	24	0.202625545551	0.0866746404125	18.210382784495877
2	n/a				control	24	0.176755107427	0.0583525018305	20.49633960503903
2	n/a				control	24	0.131735869925	0.0229309330816	14.378990366965803
2	n/a				control	24	0.213935608957	0.0436182260919	17.48917950590198
2	n/a				control	24	0.0181770180089	0.0276048032671	14.230886122254557
2	n/a				control	24	0.0785043231725	0.0516225758226	23.780390248636234
2	n/a				control	24	0.0808600860388	0.0280512710042	10.959714108632243
2	n/a				control	24	0.132544453338	0.0542073725112	18.15886826459631
2	n/a				control	24	0.262186745803	0.102178735481	16.697143762446185
2	n/a				control	24	0.316204164755	0.102175646434	17.759630735374692
2	n/a				control	24	0.213821496377	0.0703651593845	14.366111736990913
2	n/a				control	24	0.222349756501	0.067963962338	10.611991099310186
2	n/a				control	24	0.199983178338	0.102682059582	32.331800551963866
2	n/a				control	24	0.171231680304	0.045756410448	15.763443089266588
2	n/a				control	24	0.0579072851064	0.0566788811299	24.656137086928826
2	n/a				control	24	0.1927206302	0.0773375257138	20.831183984386197
2	n/a				control	24	0.151417313335	0.0719329967955	21.655416302779223
2	n/a				control	24	0.193450280543	0.0606958852663	24.076598738058728
2	n/a				control	24	0.198292772192	0.0783853013594	17.79182731031192
2	n/a				control	24	0.304281476118	0.0647026692535	17.4634222459522
2	n/a				control	24	0.268078793829	0.0782702358939	13.831648593032936
2	n/a				control	24	0.25214172552	0.0845959097696	25.66067022497032
2	n/a				control	24	0.142490399894	0.0368313213257	21.90011027230215
2	n/a				control	24	0.177377372997	0.0744392599616	18.48083401396859
2	n/a				control	24	0.140403760948	0.061776859008	27.32845280671871
2	n/a				control	24	0.0642384826413	0.0670546873802	16.793733487257867
2	n/a				control	24	0.252590174596	0.0650550350227	17.186531701492044
2	n/a				control	24	0.165190371641	0.0495953897792	21.417161648243738
2	n/a				control	24	0.20673107205	0.070170855397	18.545227163843045
2	n/a				control	24	0.112999478677	0.0649318341658	11.584327662414458
2	n/a				control	24	0.115815184147	0.0669319689224	24.083038053046174
2	n/a				control	24	0.314340766059	0.0849183704456	13.374457228924305
2	n/a				control	24	0.251747881101	0.0711372093726	20.689519054662394
2	n/a				control	24	0.211586234983	0.0775616366985	19.87816536624426
2	n/a				control	24	0.224204958402	0.0421595483489	21.178906993708253
2	n/a				control	24	0.146109727799	0.0628936398827	18.63537757366728
2	n/a				control	24	0.188757709428	0.0676841929607	30.54167098545401
2	n/a				control	24	0.110855065918	0.0907470305794	14.218007492279666
2	n/a				control	24	0.137631931428	0.0758654051995	28.35230388972254
2	n/a				control	24	0.130531889652	0.0698762124904	14.688077486363188
2	n/a				control	24	0.121543103316	0.0566557781898	18.880071543190212
2	n/a				control	24	0.0267666316925	0.0365789311504	9.993816860515418
2	n/a				control	24	0.240190400327	0.0409227217839	15.956622538889953
2	n/a				control	24	0.147746798585	0.0530170295631	18.403562234119242
2	n/a				control	24	0.252513509267	0.0531488473279	17.38615046610285
2	n/a				control	24	0.185326974338	0.058762521233	18.628938258679835
2	n/a				control	24	0.206535193198	0.0111690326779	29.247368672977466
2	n/a				control	24	0.187258968986	0.0795778155918	12.556664225518727
2	n/a				control	24	0.198907580043	0.0781163359892	17.97856744494784
2	n/a				control	24	0.230292547818	0.0486913512073	16.01457637377696
2	n/a				control	24	0.077075077711	0.0306278850516	25.13264639599979
2	n/a				control	24	0.217382425605	0.0678927885635	24.456518322318015
2	n/a				control	24	0.116400516394	0.0541577409086	24.75272681174051
2	n/a				control	24	0.168866999521	0.0633344796339	14.617245021501287
2	n/a				control	24	0.133217956513	0.0609063568419	21.024363434009558
2	n/a				control	24	0.132544453338	0.0542073725112	18.15886826459631
2	n/a				control	24	0.262186745803	0.102178735481	16.697143762446185
2	n/a				control	24	0.316204164755	0.102175646434	17.759630735374692
2	n/a				control	24	0.213821496377	0.0703651593845	14.366111736990913
2	n/a				control	24	0.222349756501	0.067963962338	10.611991099310186
2	n/a				control	24	0.199983178338	0.102682059582	32.331800551963866
2	n/a				control	24	0.171231680304	0.045756410448	15.763443089266588
2	n/a				control	24	0.0579072851064	0.0566788811299	24.656137086928826
2	n/a				control	24	0.1927206302	0.0773375257138	20.831183984386197
2	n/a				control	24	0.151417313335	0.0719329967955	21.655416302779223
2	n/a				control	24	0.193450280543	0.0606958852663	24.076598738058728
2	n/a				control	24	0.198292772192	0.0783853013594	17.79182731031192
2	n/a				control	24	0.304281476118	0.0647026692535	17.4634222459522
2	n/a				control	24	0.268078793829	0.0782702358939	13.831648593032936
2	n/a				control	24	0.25214172552	0.0845959097696	25.66067022497032
2	n/a				control	24	0.142490399894	0.0368313213257	21.90011027230215
2	n/a				control	24	0.177377372997	0.0744392599616	18.48083401396859
2	n/a				control	24	0.140403760948	0.061776859008	27.32845280671871
2	n/a				control	24	0.0642384826413	0.0670546873802	16.793733487257867
2	n/a				control	24	0.252590174596	0.0650550350227	17.186531701492044
2	n/a				control	24	0.165190371641	0.0495953897792	21.417161648243738
2	n/a				control	24	0.20673107205	0.070170855397	18.545227163843045
2	n/a				control	24	0.112999478677	0.0649318341658	11.584327662414458
2	n/a				control	24	0.115815184147	0.0669319689224	24.083038053046174
2	n/a				control	24	0.314340766059	0.0849183704456	13.374457228924305
2	n/a				control	24	0.251747881101	0.0711372093726	20.689519054662394
2	n/a				control	24	0.211586234983	0.0775616366985	19.87816536624426
2	n/a				control	24	0.224204958402	0.0421595483489	21.178906993708253
2	n/a				control	24	0.146109727799	0.0628936398827	18.63537757366728
2	n/a				control	24	0.188757709428	0.0676841929607	30.54167098545401
2	n/a				control	24	0.110855065918	0.0907470305794	14.218007492279666
2	n/a				control	24	0.137631931428	0.0758654051995	28.35230388972254
2	n/a				control	24	0.130531889652	0.0698762124904	14.688077486363188
2	n/a				control	24	0.121543103316	0.0566557781898	18.880071543190212
2	n/a				control	24	0.0267666316925	0.0365789311504	9.993816860515418
2	n/a				control	24	0.240190400327	0.0409227217839	15.956622538889953
2	n/a				control	24	0.147746798585	0.0530170295631	18.403562234119242
2	n/a				control	24	0.252513509267	0.0531488473279	17.38615046610285
2	n/a				control	24	0.185326974338	0.058762521233	18.628938258679835
2	n/a				control	24	0.206535193198	0.0111690326779	29.247368672977466
2	n/a				control	24	0.187258968986	0.0795778155918	12.556664225518727
2	n/a				control	24	0.198907580043	0.0781163359892	17.97856744494784
2	n/a				control	24	0.230292547818	0.0486913512073	16.01457637377696
2	n/a				control	24	0.077075077711	0.0306278850516	25.13264639599979
2	n/a				control	24	0.217382425605	0.0678927885635	24.456518322318015
2	n/a				control	24	0.116400516394	0.0541577409086	24.75272681174051
2	n/a				control	24	0.168866999521	0.0633344796339	14.617245021501287
2	n/a				control	24	0.133217956513	0.0609063568419	21.024363434009558
2	n/a				control	24	0.239322348497	0.060888820047	21.217542883632927
2	n/a				control	24	0.262613779367	0.104851007258	18.24901867442055
2	n/a				control	24	0.184649044028	0.0778312864982	14.559291186614278
2	n/a				control	24	0.157083293648	0.0651741010911	8.35823085370426
2	n/a				control	24	0.0660029794358	0.03563453509	18.712649353516625
2	n/a				control	24	0.195979737087	0.115653627494	24.784923386677736
2	n/a				control	24	0.250994494438	0.0763581758359	15.956622538889953
2	n/a				control	24	0.179932141695	0.0452368327335	14.797545841149761
2	n/a				control	24	0.0155658296888	0.0130014788463	12.69832915524253
2	n/a				control	24	0.169577859936	0.0383754785399	21.674734247741558
2	n/a				control	24	0.1685678523	0.0723580552807	15.389962819994746
2	n/a				control	24	0.101622209017	0.0461161355874	19.144083457675475
2	n/a				control	24	0.297217163242	0.0836446212137	16.91608047201933
2	n/a				control	24	0.225233638199	0.0570947301915	27.94018773052603
2	n/a				control	24	0.309718513187	0.0851906315418	14.153614342405211
2	n/a				control	24	0.227930991376	0.0801127361095	11.803264371987604
2	n/a				control	24	0.140026470478	0.0630114030122	18.08803579973441
2	n/a				control	24	0.111758148902	0.0638159878291	17.40546841106519
2	n/a				control	24	0.191405904418	0.0858731141674	13.322942709024742
2	n/a				control	24	0.252011446583	0.0505595372151	16.87100526710721
2	n/a				control	24	0.216541884466	0.088712479406	18.487273328956036
2	n/a				control	24	0.228010200756	0.0858755952481	27.251181026869364
2	n/a				control	24	0.221270881315	0.075595219342	25.57695913013353
2	n/a				control	24	0.0687368843739	0.0363901147872	21.745566712603456
2	n/a				control	24	0.242324719501	0.0681707534167	14.578609131576615
2	n/a				control	24	0.234568692832	0.0189848901425	17.682358955525345
2	n/a				control	24	0.0280152427622	0.0571582342351	14.791106526162316
2	n/a				control	24	0.17667878717	0.060076774809	16.181998563450545
2	n/a				control	24	0.179020592499	0.0301550825125	20.52209686498881
2	n/a				control	24	0.185335219403	0.0556726182328	26.633006788074592
2	n/a				control	24	0.194086556483	0.0876051880957	17.824023885249147
2	n/a				control	24	0.151755428086	0.0610141698656	14.488458721752377
2	n/a				control	24	0.207419594871	0.0585682344205	21.880792327339815
2	n/a				control	24	0.108884934273	0.0840936714263	21.275496718519936
2	n/a				control	24	0.207665273245	0.0403811690702	26.246647888827862
2	n/a				control	24	0.242945267362	0.0701428595908	15.209662000346274
2	n/a				control	24	0.177952765387	0.0542992104599	11.487737937602773
2	n/a				control	24	0.193522355089	0.0523628397008	19.047493732863792
2	n/a				control	24	0.207398694121	0.130423454633	12.324848885970688
2	n/a				control	24	0.251284020226	0.0734416697478	22.769417795607293
2	n/a				control	24	0.269882998589	0.0897521560543	14.121417767467983
2	n/a				control	24	0.139288919466	0.0410878186427	18.828557023290646
2	n/a				control	24	0.239322348497	0.060888820047	21.217542883632927
2	n/a				control	24	0.262613779367	0.104851007258	18.24901867442055
2	n/a				control	24	0.184649044028	0.0778312864982	14.559291186614278
2	n/a				control	24	0.157083293648	0.0651741010911	8.35823085370426
2	n/a				control	24	0.0660029794358	0.03563453509	18.712649353516625
2	n/a				control	24	0.195979737087	0.115653627494	24.784923386677736
2	n/a				control	24	0.250994494438	0.0763581758359	15.956622538889953
2	n/a				control	24	0.179932141695	0.0452368327335	14.797545841149761
2	n/a				control	24	0.0155658296888	0.0130014788463	12.69832915524253
2	n/a				control	24	0.169577859936	0.0383754785399	21.674734247741558
2	n/a				control	24	0.1685678523	0.0723580552807	15.389962819994746
2	n/a				control	24	0.101622209017	0.0461161355874	19.144083457675475
2	n/a				control	24	0.297217163242	0.0836446212137	16.91608047201933
2	n/a				control	24	0.225233638199	0.0570947301915	27.94018773052603
2	n/a				control	24	0.309718513187	0.0851906315418	14.153614342405211
2	n/a				control	24	0.227930991376	0.0801127361095	11.803264371987604
2	n/a				control	24	0.140026470478	0.0630114030122	18.08803579973441
2	n/a				control	24	0.111758148902	0.0638159878291	17.40546841106519
2	n/a				control	24	0.191405904418	0.0858731141674	13.322942709024742
2	n/a				control	24	0.252011446583	0.0505595372151	16.87100526710721
2	n/a				control	24	0.216541884466	0.088712479406	18.487273328956036
2	n/a				control	24	0.228010200756	0.0858755952481	27.251181026869364
2	n/a				control	24	0.221270881315	0.075595219342	25.57695913013353
2	n/a				control	24	0.0687368843739	0.0363901147872	21.745566712603456
2	n/a				control	24	0.242324719501	0.0681707534167	14.578609131576615
2	n/a				control	24	0.234568692832	0.0189848901425	17.682358955525345
2	n/a				control	24	0.0280152427622	0.0571582342351	14.791106526162316
2	n/a				control	24	0.17667878717	0.060076774809	16.181998563450545
2	n/a				control	24	0.179020592499	0.0301550825125	20.52209686498881
2	n/a				control	24	0.185335219403	0.0556726182328	26.633006788074592
2	n/a				control	24	0.194086556483	0.0876051880957	17.824023885249147
2	n/a				control	24	0.151755428086	0.0610141698656	14.488458721752377
2	n/a				control	24	0.207419594871	0.0585682344205	21.880792327339815
2	n/a				control	24	0.108884934273	0.0840936714263	21.275496718519936
2	n/a				control	24	0.207665273245	0.0403811690702	26.246647888827862
2	n/a				control	24	0.242945267362	0.0701428595908	15.209662000346274
2	n/a				control	24	0.177952765387	0.0542992104599	11.487737937602773
2	n/a				control	24	0.193522355089	0.0523628397008	19.047493732863792
2	n/a				control	24	0.207398694121	0.130423454633	12.324848885970688
2	n/a				control	24	0.251284020226	0.0734416697478	22.769417795607293
2	n/a				control	24	0.269882998589	0.0897521560543	14.121417767467983
2	n/a				control	24	0.139288919466	0.0410878186427	18.828557023290646
2	n/a				control	24	0.257875932131	0.0741338300271	12.46651381569449
2	n/a				control	24	0.145572297219	0.076892592597	17.160774441542262
2	n/a				control	24	0.235561956174	0.077354416654	10.547597949435731
2	n/a				control	24	0.176772504983	0.0976858108373	7.533998535311236
2	n/a				control	24	0.206806377873	0.0258996228284	13.29718544907496
2	n/a				control	24	0.186031095971	0.0814012991097	20.28384221045333
2	n/a				control	24	0.153041201732	0.0313489809325	21.017924119022116
2	n/a				control	24	0.174087891835	0.0443589090144	15.589581584605558
2	n/a				control	24	0.160686177419	0.0551276497488	11.674478072238694
2	n/a				control	24	0.323125179749	0.067955964498	12.679011210280192
2	n/a				control	24	0.257875932131	0.0741338300271	12.46651381569449
2	n/a				control	24	0.145572297219	0.076892592597	17.160774441542262
2	n/a				control	24	0.235561956174	0.077354416654	10.547597949435731
2	n/a				control	24	0.176772504983	0.0976858108373	7.533998535311236
2	n/a				control	24	0.206806377873	0.0258996228284	13.29718544907496
2	n/a				control	24	0.186031095971	0.0814012991097	20.28384221045333
2	n/a				control	24	0.153041201732	0.0313489809325	21.017924119022116
2	n/a				control	24	0.174087891835	0.0443589090144	15.589581584605558
2	n/a				control	24	0.160686177419	0.0551276497488	11.674478072238694
2	n/a				control	24	0.323125179749	0.067955964498	12.679011210280192
3	n/a				control	24	0.240972997982	0.0584624117307	16.697143762446185
3	n/a				control	24	0.212300402053	0.081721320546	20.99860617405978
3	n/a				control	24	0.172025715388	0.0315296196125	27.508753626367184
3	n/a				control	24	0.276409967947	0.0530106466589	15.750564459291695
3	n/a				control	24	0.115038389211	0.0911248864065	17.90129566509849
3	n/a				control	24	0.121197340148	0.041601988275	22.634192180870937
3	n/a				control	24	0.194415837658	0.0366312655423	48.76493239992478
3	n/a				control	24	0.240667783297	0.0480971767258	24.47583626728035
3	n/a				control	24	0.192623531196	0.045531971028	15.724807199341914
3	n/a				control	24	0.190894792944	0.054029052102	25.886046249530914
3	n/a				control	24	0.176909613139	0.0968379633397	25.229236120811475
3	n/a				control	24	0.108406385925	0.0253283839385	31.172723854223673
3	n/a				control	24	0.177182067668	0.0692376626531	24.057280793096393
3	n/a				control	24	0.166793021153	0.0750759589938	29.839785651822453
3	n/a				control	24	0.186022347777	0.0580767346945	24.88795242647686
3	n/a				control	24	0.0432777503782	0.0485625972852	23.38115271941461
3	n/a				control	24	0.160127366949	0.0459774752568	17.167213756529705
3	n/a				control	24	0.186332570002	0.0206742812305	26.008393234292377
3	n/a				control	24	0.228249590904	0.049326059974	16.838808692169987
3	n/a				control	24	0.0503692576694	0.0565418863567	28.693587584057152
3	n/a				control	24	0.246288194619	0.0851550240575	27.051562262258553
3	n/a				control	24	0.123352357826	0.0438301074616	13.290746134087513
3	n/a				control	24	0.21214685384	0.0594455377326	22.318665746486108
3	n/a				control	24	0.207148312369	0.0421265368475	22.93040067029343
3	n/a				control	24	0.139876888884	0.0147510447297	20.79898740944897
3	n/a				control	24	0.231483877154	0.0213607172038	21.404283018268845
3	n/a				control	24	0.136432653244	0.0380919927189	45.91231586048642
3	n/a				control	24	0.143770002297	0.0508281751246	22.975475875205547
3	n/a				control	24	0.425792498573	0.0577923223906	19.395216742185852
3	n/a				control	24	0.0885375926214	0.0820584819945	42.33205672746673
3	n/a				control	24	0.159505255758	0.0613540383411	25.78301720973179
3	n/a				control	24	0.320576298408	0.0738641285192	21.977382052151494
3	n/a				control	24	0.159201495506	0.0780144643165	22.711463960720284
3	n/a				control	24	0.238183417365	0.0851626568242	20.599368644838158
3	n/a				control	24	0.24697016696	0.0394966277253	34.54048559265767
3	n/a				control	24	0.302070686658	0.124870752758	21.996699997113833
3	n/a				control	24	0.375996170044	0.0942373944333	23.715997098761783
3	n/a				control	24	0.351120211068	0.0930989374827	27.57958609122908
3	n/a				control	24	0.201417868578	0.107188684765	31.275752894022798
3	n/a				control	24	0.15512787782	0.0709314534517	24.87507379650197
3	n/a				control	24	0.325476723712	0.0654901091815	27.45079979148017
3	n/a				control	24	0.334142446796	0.0886844738194	10.785852603971215
3	n/a				control	24	0.196023863743	0.0920978495246	26.130740219053845
3	n/a				control	24	0.15098159844	0.0619223819703	27.72125102095288
3	n/a				control	24	0.254355098424	0.0428321796899	21.72624876764112
3	n/a				control	24	0.196544800402	0.074801612152	21.05656000894679
3	n/a				control	24	0.22498873795	0.0584307913368	16.078969523651416
3	n/a				control	24	0.228670288983	0.0433855563101	29.749635241998213
3	n/a				control	24	0.166018473124	0.0899329891648	22.15768287179997
3	n/a				control	24	0.249884927037	0.0782692638911	19.652789341683672
3	n/a				control	24	0.170810330134	0.114568557306	28.62275511919525
3	n/a				control	24	0.214472572195	0.0795708806842	19.659228656671115
3	n/a				control	24	0.223952402488	0.0756965163108	25.944000084417926
3	n/a				control	24	0.039838995918	0.0202375266107	29.105703743253663
3	n/a				control	24	0.177616123482	0.0935270650966	19.504685096972423
3	n/a				control	24	0.202807211107	0.0177164570387	12.176744641259443
3	n/a				control	24	0.150809018017	0.0555409794896	21.719809452653674
3	n/a				control	24	0.157937855849	0.0507147064893	23.77395093364879
3	n/a				control	24	0.339768080846	0.0164029825893	22.846689575456637
3	n/a				control	24	0.199912994262	0.0548655324564	20.406189195214793
3	n/a				control	24	0.0845247338523	0.0488038744429	19.060372362838685
3	n/a				control	24	0.236450632428	0.0596838992148	25.757259949782004
3	n/a				control	24	0.110766211221	0.0523713226113	20.470582345089248
3	n/a				control	24	0.11823998695	0.0566271105647	22.363740951398224
3	n/a				control	24	0.049202535458	0.0352212819953	20.161495225691866
3	n/a				control	24	0.181365244962	0.0314648647085	16.65850787252151
3	n/a				control	24	0.132253602494	0.0566312455372	9.929423710640963
3	n/a				control	24	0.214151215329	0.0475787158571	26.6201281580997
3	n/a				control	24	0.140268394958	0.0480927583255	28.700026899044598
3	n/a				control	24	0.221847232025	0.0436231633325	15.81495760916615
3	n/a				control	24	0.243534063597	0.0359231984417	20.676640424687502
3	n/a				control	24	0.210337650961	0.0891974521327	15.757003774279141
3	n/a				control	24	0.227734859937	0.0296111888546	33.458680674766825
3	n/a				control	24	0.340805574952	0.095427761118	21.507312058067978
3	n/a				control	24	0.210961479435	0.0397382049282	30.309855645905976
3	n/a				control	24	0.107187924231	0.0430740603722	32.318921921988974
3	n/a				control	24	0.13623924629	0.0492670866771	13.200595724263277
3	n/a				control	24	0.173949848522	0.0786956457427	9.723365631042707
3	n/a				control	24	0.157385964507	0.0367096640247	16.536160887760047
3	n/a				control	24	0.145043498653	0.0470695131909	14.114978452480539
3	n/a				control	24	0.228913014442	0.0560304176284	21.681173562729004
3	n/a				control	24	0.198709738839	0.0593187638971	13.941116947819511
3	n/a				control	24	0.173245582083	0.0816113507908	20.444825085139467
3	n/a				control	24	0.146311756579	0.0632746041597	22.53760245605925
3	n/a				control	24	0.00444160282612	0.0639818492119	6.626055122081421
3	n/a				control	24	0.209772298225	0.0175109001993	18.10735374469675
3	n/a				control	24	0.245437881983	0.0571735165569	24.224702982769976
3	n/a				control	24	0.184001699698	0.0654660394541	18.860753598227873
3	n/a				control	24	0.184073658479	0.097407110362	29.8462249668099
3	n/a				control	24	0.0769787299924	0.0621639222498	18.603180998730053
3	n/a				control	24	0.324554766387	0.0974132266211	18.99597921296423
3	n/a				control	24	0.191088887523	0.0611449214362	21.378525758319068
3	n/a				control	24	0.121926426195	0.0439235639032	18.171746894571204
3	n/a				control	24	0.212222483748	0.0676218942337	19.955437146093608
3	n/a				control	24	0.199646946114	0.0557884565185	12.704768470229975
3	n/a				control	24	0.249174360795	0.0807878803897	28.35230388972254
3	n/a				control	24	0.1615849486	0.0600066638074	9.942302340615853
3	n/a				control	24	0.0954535423069	0.0498487260134	18.242579359433105
3	n/a				control	24	0.169186997841	0.0670006883262	22.775857110594735
3	n/a				control	24	0.0761623274503	0.0484025917839	15.512309804756214
3	n/a				control	24	0.12025218697	0.051019478971	25.00386009625088
3	n/a				control	24	0.152740354334	0.082563467905	27.68261513102821
3	n/a				control	24	0.110873377677	0.0299339531553	23.233048474703367
3	n/a				control	24	0.0920707414735	0.0564711527908	16.645629242546622
3	n/a				control	24	0.0821536463808	0.0377929528658	25.24855406577381
3	n/a				control	24	0.165686111755	0.0606226690888	18.48083401396859
3	n/a				control	24	0.232809466319	0.0505091499148	19.07969030780102
3	n/a				control	24	0.151918551244	0.0488401313377	18.500151958930925
3	n/a				control	24	0.100012865428	0.0441719723635	26.43338802346378
3	n/a				control	24	0.102097365356	0.0280992592851	22.524723826084365
3	n/a				control	24	0.203553940986	0.0768308767974	30.007207841496033
3	n/a				control	24	0.181270642939	0.0733879338258	19.994073036018282
3	n/a				control	24	0.0759404733058	0.062805002647	24.012205588184276
3	n/a				control	24	0.0820514702358	0.0470225238353	25.53188392522141
3	n/a				control	24	0.181403058005	0.0456606138003	17.057745401743134
3	n/a				control	24	0.0197952086712	0.0179421613183	21.38496507330651
3	n/a				control	24	0.210047025872	0.0696982683652	16.639189927559176
3	n/a				control	24	0.0303931201528	0.0402019869159	29.215172098040238
3	n/a				control	24	0.145807259505	0.0474484547854	26.75535377283606
3	n/a				control	24	0.19114280461	0.0520137754321	26.484902543363347
3	n/a				control	24	0.188067908204	0.0803498713881	18.055839224797186
3	n/a				control	24	0.152156109046	0.046074790386	11.481298622615329
3	n/a				control	24	0.166943992502	0.0893101045469	28.049656085312602
1	anisomycin	CC(=O)OC1C(CNC1CC2=CC=C(C=C2)OC)O	253602	1309	5x	28	0.00843907672944	0.00235065274889	21.558826577967537
1	anisomycin	CC(=O)OC1C(CNC1CC2=CC=C(C=C2)OC)O	253602	1309	5x	28	0.000868938977264	0.000491134207442	27.405724586568052
1	anisomycin	CC(=O)OC1C(CNC1CC2=CC=C(C=C2)OC)O	253602	1309	5x	28	0.00346226833224	0.00113484676508	22.15124355681252
1	anisomycin	CC(=O)OC1C(CNC1CC2=CC=C(C=C2)OC)O	253602	1309	5x	28	0.000591875455808	0.00273963829748	21.636098357816888
1	anisomycin	CC(=O)OC1C(CNC1CC2=CC=C(C=C2)OC)O	253602	1309	5x	28	0.00338166233853	0.00209247617993	20.502778920026476
1	anisomycin	CC(=O)OC1C(CNC1CC2=CC=C(C=C2)OC)O	253602	1309	5x	28	0.00737249733198	0.00144876606957	17.083502661692915
1	anisomycin	CC(=O)OC1C(CNC1CC2=CC=C(C=C2)OC)O	253602	1309	5x	28	0.00122839591596	0.000481036894141	21.835717122427692
1	anisomycin	CC(=O)OC1C(CNC1CC2=CC=C(C=C2)OC)O	253602	1309	5x	28	0.000767794894485	0.000108594198292	24.36636791249378
1	anisomycin	CC(=O)OC1C(CNC1CC2=CC=C(C=C2)OC)O	253602	1309	5x	28	0.00483166961978	0.00254309056627	31.913245077779905
1	anisomycin	CC(=O)OC1C(CNC1CC2=CC=C(C=C2)OC)O	253602	1309	5x	28	0.00444529369229	0.000590134833417	26.04058980922961
1	anisomycin	CC(=O)OC1C(CNC1CC2=CC=C(C=C2)OC)O	253602	1309	5x	28	0.00208357239291	0.00131518092824	15.81495760916615
1	anisomycin	CC(=O)OC1C(CNC1CC2=CC=C(C=C2)OC)O	253602	1309	5x	28	0.00655757778011	0.00161685656325	28.416697039596997
1	anisomycin	CC(=O)OC1C(CNC1CC2=CC=C(C=C2)OC)O	253602	1309	5x	28	0.0114839249361	0.000919602114845	20.734594259574514
1	anisomycin	CC(=O)OC1C(CNC1CC2=CC=C(C=C2)OC)O	253602	1309	5x	28	0.00812611157564	0.00184047607055	14.694516801350634
1	anisomycin	CC(=O)OC1C(CNC1CC2=CC=C(C=C2)OC)O	253602	1309	5x	28	0.00652376345009	0.00247431563085	17.07706334670547
1	anisomycin	CC(=O)OC1C(CNC1CC2=CC=C(C=C2)OC)O	253602	1309	5x	28	0.0052612149036	0.00149065707658	30.503035095529338
1	anisomycin	CC(=O)OC1C(CNC1CC2=CC=C(C=C2)OC)O	253602	1309	5x	28	0.00560676588068	0.0010834431236	27.309134861756373
1	anisomycin	CC(=O)OC1C(CNC1CC2=CC=C(C=C2)OC)O	253602	1309	5x	28	0.00166336225983	0.00129592034777	50.81263456593245
1	anisomycin	CC(=O)OC1C(CNC1CC2=CC=C(C=C2)OC)O	253602	1309	5x	28	0.00379948371864	0.00158321341824	15.383523505007304
1	anisomycin	CC(=O)OC1C(CNC1CC2=CC=C(C=C2)OC)O	253602	1309	5x	28	0.00442889876285	0.00178864656884	28.04321677032516
1	anisomycin	CC(=O)OC1C(CNC1CC2=CC=C(C=C2)OC)O	253602	1309	5x	28	0.00221568192274	0.00123402968832	31.385221248809373
1	anisomycin	CC(=O)OC1C(CNC1CC2=CC=C(C=C2)OC)O	253602	1309	5x	28	0.0113741191088	0.00261487622788	30.651139340240583
1	anisomycin	CC(=O)OC1C(CNC1CC2=CC=C(C=C2)OC)O	253602	1309	5x	28	0.0107469325529	0.00191015605401	17.566451285751327
1	anisomycin	CC(=O)OC1C(CNC1CC2=CC=C(C=C2)OC)O	253602	1309	5x	28	0.00331720900561	0.000966161735362	21.616780412854546
1	anisomycin	CC(=O)OC1C(CNC1CC2=CC=C(C=C2)OC)O	253602	1309	5x	28	0.00685297856565	0.000489148107797	31.726504943143986
1	anisomycin	CC(=O)OC1C(CNC1CC2=CC=C(C=C2)OC)O	253602	1309	5x	28	0.000954969954119	0.00118704101117	30.96666577462541
1	anisomycin	CC(=O)OC1C(CNC1CC2=CC=C(C=C2)OC)O	253602	1309	5x	28	0.00144877585339	0.000329501990033	30.79924358495183
1	anisomycin	CC(=O)OC1C(CNC1CC2=CC=C(C=C2)OC)O	253602	1309	5x	28	0.0108471724728	0.00238377201447	24.49515421224269
1	anisomycin	CC(=O)OC1C(CNC1CC2=CC=C(C=C2)OC)O	253602	1309	5x	28	0.0117886638931	0.00376530288194	26.214451313890635
1	anisomycin	CC(=O)OC1C(CNC1CC2=CC=C(C=C2)OC)O	253602	1309	5x	28	0.00676092653193	0.00204606769784	18.274775934370332
1	anisomycin	CC(=O)OC1C(CNC1CC2=CC=C(C=C2)OC)O	253602	1309	5x	28	0.00598160334773	0.00225855239947	14.378990366965803
1	anisomycin	CC(=O)OC1C(CNC1CC2=CC=C(C=C2)OC)O	253602	1309	5x	28	0.00695106808859	0.00206284057912	27.032244317296215
1	anisomycin	CC(=O)OC1C(CNC1CC2=CC=C(C=C2)OC)O	253602	1309	5x	28	0.00712429280981	0.00143127110454	16.246391713325
1	anisomycin	CC(=O)OC1C(CNC1CC2=CC=C(C=C2)OC)O	253602	1309	5x	28	0.0052099182793	0.000663480220822	22.131925611850185
1	anisomycin	CC(=O)OC1C(CNC1CC2=CC=C(C=C2)OC)O	253602	1309	5x	28	0.00465521268365	0.0015493701731	20.65088316473772
1	anisomycin	CC(=O)OC1C(CNC1CC2=CC=C(C=C2)OC)O	253602	1309	5x	28	0.00448433146957	0.00173936811088	22.782296425582185
1	anisomycin	CC(=O)OC1C(CNC1CC2=CC=C(C=C2)OC)O	253602	1309	5x	28	0.0018596526904	0.00111886024409	13.18127777930094
1	anisomycin	CC(=O)OC1C(CNC1CC2=CC=C(C=C2)OC)O	253602	1309	5x	28	0.00756487593251	0.00142186967405	31.108330704349214
1	anisomycin	CC(=O)OC1C(CNC1CC2=CC=C(C=C2)OC)O	253602	1309	5x	28	0.0152390106679	0.00208361255589	22.49896656613458
1	anisomycin	CC(=O)OC1C(CNC1CC2=CC=C(C=C2)OC)O	253602	1309	5x	28	0.00139572203427	0.000776761191522	23.522817649138414
1	anisomycin	CC(=O)OC1C(CNC1CC2=CC=C(C=C2)OC)O	253602	1309	5x	28	0.00728526379086	0.0026560517463	38.38475664016263
1	anisomycin	CC(=O)OC1C(CNC1CC2=CC=C(C=C2)OC)O	253602	1309	5x	28	0.014680261359	0.00119320544586	20.219449060578874
1	anisomycin	CC(=O)OC1C(CNC1CC2=CC=C(C=C2)OC)O	253602	1309	5x	28	0.0118102490902	0.00415830132399	17.109259921642696
1	anisomycin	CC(=O)OC1C(CNC1CC2=CC=C(C=C2)OC)O	253602	1309	5x	28	0.00863036902054	0.00140944447918	19.19559797757504
1	anisomycin	CC(=O)OC1C(CNC1CC2=CC=C(C=C2)OC)O	253602	1309	5x	28	0.00938107026146	0.00168899184571	32.96285342073352
1	anisomycin	CC(=O)OC1C(CNC1CC2=CC=C(C=C2)OC)O	253602	1309	5x	28	0.00955495022311	0.00226034188436	25.13264639599979
1	anisomycin	CC(=O)OC1C(CNC1CC2=CC=C(C=C2)OC)O	253602	1309	5x	28	0.0075516262305	0.00208694838887	18.84787496825298
1	anisomycin	CC(=O)OC1C(CNC1CC2=CC=C(C=C2)OC)O	253602	1309	5x	28	0.00349708357636	0.00168379670383	29.48562332751295
1	anisomycin	CC(=O)OC1C(CNC1CC2=CC=C(C=C2)OC)O	253602	1309	5x	28	0.00514975835444	0.00190798410641	29.820467706860114
1	bruceantin	CC1=C(C(=O)CC2(C1CC3C45C2C(C(C(C4C(C(=O)O3)OC(=O)C=C(C)C(C)C)(OC5)C(=O)OC)O)O)C)O	5281304	19	5x	28	0.00224642069593	0.00177245420033	20.322478100378
1	bruceantin	CC1=C(C(=O)CC2(C1CC3C45C2C(C(C(C4C(C(=O)O3)OC(=O)C=C(C)C(C)C)(OC5)C(=O)OC)O)O)C)O	5281304	19	5x	28	0.000358484453625	0.000936502207443	16.50396431282282
1	bruceantin	CC1=C(C(=O)CC2(C1CC3C45C2C(C(C(C4C(C(=O)O3)OC(=O)C=C(C)C(C)C)(OC5)C(=O)OC)O)O)C)O	5281304	19	5x	28	0.000487852459886	0.00635192066284	21.159589048745918
1	bruceantin	CC1=C(C(=O)CC2(C1CC3C45C2C(C(C(C4C(C(=O)O3)OC(=O)C=C(C)C(C)C)(OC5)C(=O)OC)O)O)C)O	5281304	19	5x	28	0.000762144611915	0.00101786352893	14.140735712430322
1	bruceantin	CC1=C(C(=O)CC2(C1CC3C45C2C(C(C(C4C(C(=O)O3)OC(=O)C=C(C)C(C)C)(OC5)C(=O)OC)O)O)C)O	5281304	19	5x	28	0.000780881714013	0.00143858822214	9.652533166180806
1	bruceantin	CC1=C(C(=O)CC2(C1CC3C45C2C(C(C(C4C(C(=O)O3)OC(=O)C=C(C)C(C)C)(OC5)C(=O)OC)O)O)C)O	5281304	19	5x	28	0.00462092931175	0.0145931678298	9.768440835954825
1	bruceantin	CC1=C(C(=O)CC2(C1CC3C45C2C(C(C(C4C(C(=O)O3)OC(=O)C=C(C)C(C)C)(OC5)C(=O)OC)O)O)C)O	5281304	19	5x	28	0.00602630766494	0.00907507453997	12.479392445669381
1	bruceantin	CC1=C(C(=O)CC2(C1CC3C45C2C(C(C(C4C(C(=O)O3)OC(=O)C=C(C)C(C)C)(OC5)C(=O)OC)O)O)C)O	5281304	19	5x	28	0.00414892990454	0.00364980612533	12.633936005368074
1	bruceantin	CC1=C(C(=O)CC2(C1CC3C45C2C(C(C(C4C(C(=O)O3)OC(=O)C=C(C)C(C)C)(OC5)C(=O)OC)O)O)C)O	5281304	19	5x	28	0.000188938250374	0.00558955201245	19.395216742185852
1	bruceantin	CC1=C(C(=O)CC2(C1CC3C45C2C(C(C(C4C(C(=O)O3)OC(=O)C=C(C)C(C)C)(OC5)C(=O)OC)O)O)C)O	5281304	19	5x	28	0.000418120643931	0.00230059026774	24.868634481514526
1	bruceantin	CC1=C(C(=O)CC2(C1CC3C45C2C(C(C(C4C(C(=O)O3)OC(=O)C=C(C)C(C)C)(OC5)C(=O)OC)O)O)C)O	5281304	19	5x	28	0.00115827202423	0.00702269402663	15.312691040145403
1	bruceantin	CC1=C(C(=O)CC2(C1CC3C45C2C(C(C(C4C(C(=O)O3)OC(=O)C=C(C)C(C)C)(OC5)C(=O)OC)O)O)C)O	5281304	19	5x	28	0.000309414525261	0.0095982858557	9.30481015685875
1	bruceantin	CC1=C(C(=O)CC2(C1CC3C45C2C(C(C(C4C(C(=O)O3)OC(=O)C=C(C)C(C)C)(OC5)C(=O)OC)O)O)C)O	5281304	19	5x	28	0.000301935774757	0.0102302619828	19.54976030188454
1	bruceantin	CC1=C(C(=O)CC2(C1CC3C45C2C(C(C(C4C(C(=O)O3)OC(=O)C=C(C)C(C)C)(OC5)C(=O)OC)O)O)C)O	5281304	19	5x	28	0.000156405528537	0.00292171860829	17.43122567101497
1	bruceantin	CC1=C(C(=O)CC2(C1CC3C45C2C(C(C(C4C(C(=O)O3)OC(=O)C=C(C)C(C)C)(OC5)C(=O)OC)O)O)C)O	5281304	19	5x	28	0.000296331546745	0.000496711183132	12.434317240757263
1	bruceantin	CC1=C(C(=O)CC2(C1CC3C45C2C(C(C(C4C(C(=O)O3)OC(=O)C=C(C)C(C)C)(OC5)C(=O)OC)O)O)C)O	5281304	19	5x	28	0.000553028194864	0.00242836708977	22.05465383200084
1	bruceantin	CC1=C(C(=O)CC2(C1CC3C45C2C(C(C(C4C(C(=O)O3)OC(=O)C=C(C)C(C)C)(OC5)C(=O)OC)O)O)C)O	5281304	19	5x	28	0.000169696623495	0.000399082074891	9.098752077260492
1	bruceantin	CC1=C(C(=O)CC2(C1CC3C45C2C(C(C(C4C(C(=O)O3)OC(=O)C=C(C)C(C)C)(OC5)C(=O)OC)O)O)C)O	5281304	19	5x	28	0.00240296295448	0.00331401981782	35.01699490172864
1	bruceantin	CC1=C(C(=O)CC2(C1CC3C45C2C(C(C(C4C(C(=O)O3)OC(=O)C=C(C)C(C)C)(OC5)C(=O)OC)O)O)C)O	5281304	19	5x	28	0.00218131637343	0.0105717863404	18.841435653265535
1	bruceantin	CC1=C(C(=O)CC2(C1CC3C45C2C(C(C(C4C(C(=O)O3)OC(=O)C=C(C)C(C)C)(OC5)C(=O)OC)O)O)C)O	5281304	19	5x	28	0.000624085129846	0.0042253896193	27.843598005714348
1	bruceantin	CC1=C(C(=O)CC2(C1CC3C45C2C(C(C(C4C(C(=O)O3)OC(=O)C=C(C)C(C)C)(OC5)C(=O)OC)O)O)C)O	5281304	19	5x	28	0.000609842670955	0.00208346024062	17.70167690048768
1	bruceantin	CC1=C(C(=O)CC2(C1CC3C45C2C(C(C(C4C(C(=O)O3)OC(=O)C=C(C)C(C)C)(OC5)C(=O)OC)O)O)C)O	5281304	19	5x	28	0.000614734195964	0.00399218012798	22.15124355681252
1	bruceantin	CC1=C(C(=O)CC2(C1CC3C45C2C(C(C(C4C(C(=O)O3)OC(=O)C=C(C)C(C)C)(OC5)C(=O)OC)O)O)C)O	5281304	19	5x	28	0.000719566980998	0.00405742993051	20.49633960503903
1	bruceantin	CC1=C(C(=O)CC2(C1CC3C45C2C(C(C(C4C(C(=O)O3)OC(=O)C=C(C)C(C)C)(OC5)C(=O)OC)O)O)C)O	5281304	19	5x	28	0.0000890200325761	0.00388151401779	16.50396431282282
1	bruceantin	CC1=C(C(=O)CC2(C1CC3C45C2C(C(C(C4C(C(=O)O3)OC(=O)C=C(C)C(C)C)(OC5)C(=O)OC)O)O)C)O	5281304	19	5x	28	0.000340138291413	0.000857655878589	21.616780412854546
1	bruceantin	CC1=C(C(=O)CC2(C1CC3C45C2C(C(C(C4C(C(=O)O3)OC(=O)C=C(C)C(C)C)(OC5)C(=O)OC)O)O)C)O	5281304	19	5x	28	0.0027146793313	0.0139101508035	16.214195138387772
1	bruceantin	CC1=C(C(=O)CC2(C1CC3C45C2C(C(C(C4C(C(=O)O3)OC(=O)C=C(C)C(C)C)(OC5)C(=O)OC)O)O)C)O	5281304	19	5x	28	0.00082615842039	0.000731737902415	16.323663493174347
1	bruceantin	CC1=C(C(=O)CC2(C1CC3C45C2C(C(C(C4C(C(=O)O3)OC(=O)C=C(C)C(C)C)(OC5)C(=O)OC)O)O)C)O	5281304	19	5x	28	0.000741817150609	0.0084487990227	15.917986648965279
1	bruceantin	CC1=C(C(=O)CC2(C1CC3C45C2C(C(C(C4C(C(=O)O3)OC(=O)C=C(C)C(C)C)(OC5)C(=O)OC)O)O)C)O	5281304	19	5x	28	0.0011152416548	0.00852935130663	19.46604920704775
1	bruceantin	CC1=C(C(=O)CC2(C1CC3C45C2C(C(C(C4C(C(=O)O3)OC(=O)C=C(C)C(C)C)(OC5)C(=O)OC)O)O)C)O	5281304	19	5x	28	0.000991238987367	0.00160259389173	26.16937610897852
1	bruceantin	CC1=C(C(=O)CC2(C1CC3C45C2C(C(C(C4C(C(=O)O3)OC(=O)C=C(C)C(C)C)(OC5)C(=O)OC)O)O)C)O	5281304	19	5x	28	0.000644764408731	0.00130775245852	15.628217474530231
1	bruceantin	CC1=C(C(=O)CC2(C1CC3C45C2C(C(C(C4C(C(=O)O3)OC(=O)C=C(C)C(C)C)(OC5)C(=O)OC)O)O)C)O	5281304	19	5x	28	0.00320925642644	0.00963627038116	22.88532546538131
1	bruceantin	CC1=C(C(=O)CC2(C1CC3C45C2C(C(C(C4C(C(=O)O3)OC(=O)C=C(C)C(C)C)(OC5)C(=O)OC)O)O)C)O	5281304	19	5x	28	0.000795769800086	0.000670539747234	22.47964862117224
1	bruceantin	CC1=C(C(=O)CC2(C1CC3C45C2C(C(C(C4C(C(=O)O3)OC(=O)C=C(C)C(C)C)(OC5)C(=O)OC)O)O)C)O	5281304	19	5x	28	0.000148339427552	0.00108228924256	15.80207897919126
1	bruceantin	CC1=C(C(=O)CC2(C1CC3C45C2C(C(C(C4C(C(=O)O3)OC(=O)C=C(C)C(C)C)(OC5)C(=O)OC)O)O)C)O	5281304	19	5x	28	0.000317259435482	0.0010010087912	22.85956820543153
1	DDD107498	C1CCN(C1)CCNC(=O)C2=CC(=NC3=C2C=C(C=C3)F)C4=CC=C(C=C4)CN5CCOCC5	71748268	57	5x	28	0.0403921617185	0.0986933520554	19.478927837022642
1	DDD107498	C1CCN(C1)CCNC(=O)C2=CC(=NC3=C2C=C(C=C3)F)C4=CC=C(C=C4)CN5CCOCC5	71748268	57	5x	28	0.0409119100456	0.0751917865052	26.066347069179386
1	DDD107498	C1CCN(C1)CCNC(=O)C2=CC(=NC3=C2C=C(C=C3)F)C4=CC=C(C=C4)CN5CCOCC5	71748268	57	5x	28	0.0351884589676	0.0728072490749	51.08308579540516
1	DDD107498	C1CCN(C1)CCNC(=O)C2=CC(=NC3=C2C=C(C=C3)F)C4=CC=C(C=C4)CN5CCOCC5	71748268	57	5x	28	0.0207676583825	0.0498331129262	28.38450046465977
1	DDD107498	C1CCN(C1)CCNC(=O)C2=CC(=NC3=C2C=C(C=C3)F)C4=CC=C(C=C4)CN5CCOCC5	71748268	57	5x	28	0.0563731822662	0.0917051022876	30.612503450315913
1	DDD107498	C1CCN(C1)CCNC(=O)C2=CC(=NC3=C2C=C(C=C3)F)C4=CC=C(C=C4)CN5CCOCC5	71748268	57	5x	28	0.0265325722012	0.0684892281416	24.74628749675306
1	DDD107498	C1CCN(C1)CCNC(=O)C2=CC(=NC3=C2C=C(C=C3)F)C4=CC=C(C=C4)CN5CCOCC5	71748268	57	5x	28	0.0302686497903	0.0346372050356	33.96094724378757
1	DDD107498	C1CCN(C1)CCNC(=O)C2=CC(=NC3=C2C=C(C=C3)F)C4=CC=C(C=C4)CN5CCOCC5	71748268	57	5x	28	0.0375064964066	0.035717920169	17.927052925048276
1	DDD107498	C1CCN(C1)CCNC(=O)C2=CC(=NC3=C2C=C(C=C3)F)C4=CC=C(C=C4)CN5CCOCC5	71748268	57	5x	28	0.031833072758	0.0594373362005	32.95641410574608
1	DDD107498	C1CCN(C1)CCNC(=O)C2=CC(=NC3=C2C=C(C=C3)F)C4=CC=C(C=C4)CN5CCOCC5	71748268	57	5x	28	0.0214887073816	0.0417724225313	13.187717094288386
1	DDD107498	C1CCN(C1)CCNC(=O)C2=CC(=NC3=C2C=C(C=C3)F)C4=CC=C(C=C4)CN5CCOCC5	71748268	57	5x	28	0.00730716437581	0.032988978153	29.48562332751295
1	DDD107498	C1CCN(C1)CCNC(=O)C2=CC(=NC3=C2C=C(C=C3)F)C4=CC=C(C=C4)CN5CCOCC5	71748268	57	5x	28	0.0292917165914	0.0541656121278	27.99814156541304
1	DDD107498	C1CCN(C1)CCNC(=O)C2=CC(=NC3=C2C=C(C=C3)F)C4=CC=C(C=C4)CN5CCOCC5	71748268	57	5x	28	0.0313897856731	0.0851411239074	28.04321677032516
1	DDD107498	C1CCN(C1)CCNC(=O)C2=CC(=NC3=C2C=C(C=C3)F)C4=CC=C(C=C4)CN5CCOCC5	71748268	57	5x	28	0.00522595129129	0.0683266547897	20.753912204536853
1	DDD107498	C1CCN(C1)CCNC(=O)C2=CC(=NC3=C2C=C(C=C3)F)C4=CC=C(C=C4)CN5CCOCC5	71748268	57	5x	28	0.0404345731979	0.0879079003748	19.028175787901457
1	DDD107498	C1CCN(C1)CCNC(=O)C2=CC(=NC3=C2C=C(C=C3)F)C4=CC=C(C=C4)CN5CCOCC5	71748268	57	5x	28	0.0401690147346	0.0646205091749	20.560732754913484
1	DDD107498	C1CCN(C1)CCNC(=O)C2=CC(=NC3=C2C=C(C=C3)F)C4=CC=C(C=C4)CN5CCOCC5	71748268	57	5x	28	0.0453364024652	0.0425598121528	18.474394698981143
1	DDD107498	C1CCN(C1)CCNC(=O)C2=CC(=NC3=C2C=C(C=C3)F)C4=CC=C(C=C4)CN5CCOCC5	71748268	57	5x	28	0.0253186415878	0.0515028089034	30.15531208620728
1	DDD107498	C1CCN(C1)CCNC(=O)C2=CC(=NC3=C2C=C(C=C3)F)C4=CC=C(C=C4)CN5CCOCC5	71748268	57	5x	28	0.0286833090548	0.0741869231244	24.456518322318015
1	DDD107498	C1CCN(C1)CCNC(=O)C2=CC(=NC3=C2C=C(C=C3)F)C4=CC=C(C=C4)CN5CCOCC5	71748268	57	5x	28	0.0279049713851	0.0692386073598	20.79898740944897
1	DDD107498	C1CCN(C1)CCNC(=O)C2=CC(=NC3=C2C=C(C=C3)F)C4=CC=C(C=C4)CN5CCOCC5	71748268	57	5x	28	0.0294672935915	0.0672301174466	16.755097597333194
1	DDD107498	C1CCN(C1)CCNC(=O)C2=CC(=NC3=C2C=C(C=C3)F)C4=CC=C(C=C4)CN5CCOCC5	71748268	57	5x	28	0.0141823967412	0.0440677708959	37.05181843776141
1	DDD107498	C1CCN(C1)CCNC(=O)C2=CC(=NC3=C2C=C(C=C3)F)C4=CC=C(C=C4)CN5CCOCC5	71748268	57	5x	28	0.0314625781515	0.0774543768914	23.072065600017233
1	DDD107498	C1CCN(C1)CCNC(=O)C2=CC(=NC3=C2C=C(C=C3)F)C4=CC=C(C=C4)CN5CCOCC5	71748268	57	5x	28	0.0342574844596	0.0591027823945	23.007672450142774
1	DDD107498	C1CCN(C1)CCNC(=O)C2=CC(=NC3=C2C=C(C=C3)F)C4=CC=C(C=C4)CN5CCOCC5	71748268	57	5x	28	0.0295538970694	0.0293210242758	35.97001351987057
1	DDD107498	C1CCN(C1)CCNC(=O)C2=CC(=NC3=C2C=C(C=C3)F)C4=CC=C(C=C4)CN5CCOCC5	71748268	57	5x	28	0.030491049535	0.0859252528767	25.78301720973179
1	DDD107498	C1CCN(C1)CCNC(=O)C2=CC(=NC3=C2C=C(C=C3)F)C4=CC=C(C=C4)CN5CCOCC5	71748268	57	5x	28	0.0165742878655	0.0203932143772	37.86317212617955
1	DDD107498	C1CCN(C1)CCNC(=O)C2=CC(=NC3=C2C=C(C=C3)F)C4=CC=C(C=C4)CN5CCOCC5	71748268	57	5x	28	0.0322297796753	0.073961137061	24.849316536552188
1	DDD107498	C1CCN(C1)CCNC(=O)C2=CC(=NC3=C2C=C(C=C3)F)C4=CC=C(C=C4)CN5CCOCC5	71748268	57	5x	28	0.0213848014283	0.0236645360147	16.394495958036245
1	DDD107498	C1CCN(C1)CCNC(=O)C2=CC(=NC3=C2C=C(C=C3)F)C4=CC=C(C=C4)CN5CCOCC5	71748268	57	5x	28	0.0372871714597	0.0773484769455	19.543320986897097
1	DDD107498	C1CCN(C1)CCNC(=O)C2=CC(=NC3=C2C=C(C=C3)F)C4=CC=C(C=C4)CN5CCOCC5	71748268	57	5x	28	0.032273041538	0.0723601940002	26.916336647522193
1	DDD107498	C1CCN(C1)CCNC(=O)C2=CC(=NC3=C2C=C(C=C3)F)C4=CC=C(C=C4)CN5CCOCC5	71748268	57	5x	28	0.0235448503571	0.0560670048875	33.09163972048243
1	DDD107498	C1CCN(C1)CCNC(=O)C2=CC(=NC3=C2C=C(C=C3)F)C4=CC=C(C=C4)CN5CCOCC5	71748268	57	5x	28	0.0162510077387	0.0426461374904	32.31248260700153
1	DDD107498	C1CCN(C1)CCNC(=O)C2=CC(=NC3=C2C=C(C=C3)F)C4=CC=C(C=C4)CN5CCOCC5	71748268	57	5x	28	0.00514002465705	0.0172599100505	20.702397684637287
1	DDD107498	C1CCN(C1)CCNC(=O)C2=CC(=NC3=C2C=C(C=C3)F)C4=CC=C(C=C4)CN5CCOCC5	71748268	57	5x	28	0.0380416597639	0.0650524106339	17.2509248513665
1	DDD107498	C1CCN(C1)CCNC(=O)C2=CC(=NC3=C2C=C(C=C3)F)C4=CC=C(C=C4)CN5CCOCC5	71748268	57	5x	28	0.0295063837534	0.0786496298223	29.775392501947998
1	DDD107498	C1CCN(C1)CCNC(=O)C2=CC(=NC3=C2C=C(C=C3)F)C4=CC=C(C=C4)CN5CCOCC5	71748268	57	5x	28	0.0171557959418	0.057035302812	21.120953158821244
1	DDD107498	C1CCN(C1)CCNC(=O)C2=CC(=NC3=C2C=C(C=C3)F)C4=CC=C(C=C4)CN5CCOCC5	71748268	57	5x	28	0.019692364861	0.056829532907	37.80521829129254
1	DDD107498	C1CCN(C1)CCNC(=O)C2=CC(=NC3=C2C=C(C=C3)F)C4=CC=C(C=C4)CN5CCOCC5	71748268	57	5x	28	0.030249840249	0.0593052953786	33.25262259516857
1	DDD107498	C1CCN(C1)CCNC(=O)C2=CC(=NC3=C2C=C(C=C3)F)C4=CC=C(C=C4)CN5CCOCC5	71748268	57	5x	28	0.0319932075987	0.0655136690996	30.54167098545401
1	DDD107498	C1CCN(C1)CCNC(=O)C2=CC(=NC3=C2C=C(C=C3)F)C4=CC=C(C=C4)CN5CCOCC5	71748268	57	5x	28	0.0309608368008	0.0434933832714	23.864101343473028
1	DDD107498	C1CCN(C1)CCNC(=O)C2=CC(=NC3=C2C=C(C=C3)F)C4=CC=C(C=C4)CN5CCOCC5	71748268	57	5x	28	0.0196905284488	0.0291747572063	43.11765315593507
1	DDD107498	C1CCN(C1)CCNC(=O)C2=CC(=NC3=C2C=C(C=C3)F)C4=CC=C(C=C4)CN5CCOCC5	71748268	57	5x	28	0.0153779948769	0.0721076711109	19.762257696470243
1	DDD107498	C1CCN(C1)CCNC(=O)C2=CC(=NC3=C2C=C(C=C3)F)C4=CC=C(C=C4)CN5CCOCC5	71748268	57	5x	28	0.0197754380791	0.0542402634338	8.660878658114198
1	DDD107498	C1CCN(C1)CCNC(=O)C2=CC(=NC3=C2C=C(C=C3)F)C4=CC=C(C=C4)CN5CCOCC5	71748268	57	5x	28	0.0132957017126	0.0561886744661	17.972128129960392
1	DDD107498	C1CCN(C1)CCNC(=O)C2=CC(=NC3=C2C=C(C=C3)F)C4=CC=C(C=C4)CN5CCOCC5	71748268	57	5x	28	0.0294275744945	0.0544231640977	28.339425259747653
1	DDD107498	C1CCN(C1)CCNC(=O)C2=CC(=NC3=C2C=C(C=C3)F)C4=CC=C(C=C4)CN5CCOCC5	71748268	57	5x	28	0.0120774885264	0.0272066714646	22.125486296862743
1	DDD107498	C1CCN(C1)CCNC(=O)C2=CC(=NC3=C2C=C(C=C3)F)C4=CC=C(C=C4)CN5CCOCC5	71748268	57	5x	28	0.0249495806615	0.0907766861844	19.646350026696226
1	DDD107498	C1CCN(C1)CCNC(=O)C2=CC(=NC3=C2C=C(C=C3)F)C4=CC=C(C=C4)CN5CCOCC5	71748268	57	5x	28	0.00595266621048	0.0197589535175	26.472023913388455
1	DDD107498	C1CCN(C1)CCNC(=O)C2=CC(=NC3=C2C=C(C=C3)F)C4=CC=C(C=C4)CN5CCOCC5	71748268	57	5x	28	0.0302084297969	0.08765370615	23.34251682948994
1	DDD107498	C1CCN(C1)CCNC(=O)C2=CC(=NC3=C2C=C(C=C3)F)C4=CC=C(C=C4)CN5CCOCC5	71748268	57	5x	28	0.0281272859174	0.0628425628953	23.715997098761783
1	DDD107498	C1CCN(C1)CCNC(=O)C2=CC(=NC3=C2C=C(C=C3)F)C4=CC=C(C=C4)CN5CCOCC5	71748268	57	5x	28	0.0329048088394	0.0737516976628	21.51375137305542
1	DDD107498	C1CCN(C1)CCNC(=O)C2=CC(=NC3=C2C=C(C=C3)F)C4=CC=C(C=C4)CN5CCOCC5	71748268	57	5x	28	0.025433520369	0.0368202086341	18.577423738780272
1	DDD107498	C1CCN(C1)CCNC(=O)C2=CC(=NC3=C2C=C(C=C3)F)C4=CC=C(C=C4)CN5CCOCC5	71748268	57	5x	28	0.0157766099545	0.0349692426167	12.646814635342963
1	DDD107498	C1CCN(C1)CCNC(=O)C2=CC(=NC3=C2C=C(C=C3)F)C4=CC=C(C=C4)CN5CCOCC5	71748268	57	5x	28	0.021197232709	0.0421252877862	20.161495225691866
1	DDD107498	C1CCN(C1)CCNC(=O)C2=CC(=NC3=C2C=C(C=C3)F)C4=CC=C(C=C4)CN5CCOCC5	71748268	57	5x	28	0.0129718205537	0.0202774851815	20.09710207581741
1	DDD107498	C1CCN(C1)CCNC(=O)C2=CC(=NC3=C2C=C(C=C3)F)C4=CC=C(C=C4)CN5CCOCC5	71748268	57	5x	28	0.0335570040502	0.0490014353906	23.8319047685358
1	DDD107498	C1CCN(C1)CCNC(=O)C2=CC(=NC3=C2C=C(C=C3)F)C4=CC=C(C=C4)CN5CCOCC5	71748268	57	5x	28	0.0242978944553	0.0688000931606	21.011484804034673
1	DDD107498	C1CCN(C1)CCNC(=O)C2=CC(=NC3=C2C=C(C=C3)F)C4=CC=C(C=C4)CN5CCOCC5	71748268	57	5x	28	0.0307098077756	0.0653974286095	26.246647888827862
1	DDD107498	C1CCN(C1)CCNC(=O)C2=CC(=NC3=C2C=C(C=C3)F)C4=CC=C(C=C4)CN5CCOCC5	71748268	57	5x	28	0.0240450951215	0.0448617326839	18.113793059684195
1	DDD107498	C1CCN(C1)CCNC(=O)C2=CC(=NC3=C2C=C(C=C3)F)C4=CC=C(C=C4)CN5CCOCC5	71748268	57	5x	28	0.0314991289322	0.0716979415041	20.99860617405978
1	DDD107498	C1CCN(C1)CCNC(=O)C2=CC(=NC3=C2C=C(C=C3)F)C4=CC=C(C=C4)CN5CCOCC5	71748268	57	5x	28	0.0204005032812	0.0378930378851	27.9079911555888
1	DDD107498	C1CCN(C1)CCNC(=O)C2=CC(=NC3=C2C=C(C=C3)F)C4=CC=C(C=C4)CN5CCOCC5	71748268	57	5x	28	0.0189637084865	0.0609522306376	25.499687350284184
1	DDD107498	C1CCN(C1)CCNC(=O)C2=CC(=NC3=C2C=C(C=C3)F)C4=CC=C(C=C4)CN5CCOCC5	71748268	57	5x	28	0.0337304043105	0.0850580895544	34.24427710323518
1	DDD107498	C1CCN(C1)CCNC(=O)C2=CC(=NC3=C2C=C(C=C3)F)C4=CC=C(C=C4)CN5CCOCC5	71748268	57	5x	28	0.019238083024	0.0507824630851	28.178442385061512
1	DDD107498	C1CCN(C1)CCNC(=O)C2=CC(=NC3=C2C=C(C=C3)F)C4=CC=C(C=C4)CN5CCOCC5	71748268	57	5x	28	0.0186052575272	0.0400614997234	23.606528743975208
1	DMSO	CS(=O)C	679	0	control	28	0.166693507428	0.0474434321709	27.000047742358987
1	DMSO	CS(=O)C	679	0	control	28	0.271013214178	0.0509869110837	33.400726839879816
1	DMSO	CS(=O)C	679	0	control	28	0.234560481583	0.092380321942	28.101170605212168
1	DMSO	CS(=O)C	679	0	control	28	0.096604559389	0.0399137807299	50.51642607650996
1	DMSO	CS(=O)C	679	0	control	28	0.246377380951	0.0708110758775	33.32345506003047
1	DMSO	CS(=O)C	679	0	control	28	0.155048938188	0.0355341394076	17.167213756529705
1	DMSO	CS(=O)C	679	0	control	28	0.164114310225	0.0555908550027	17.399029096077744
1	DMSO	CS(=O)C	679	0	control	28	0.246827093409	0.0664505816587	34.25071641822262
1	DMSO	CS(=O)C	679	0	control	28	0.0542650176516	0.0333985943562	15.995258428814624
1	DMSO	CS(=O)C	679	0	control	28	0.162154325625	0.063403515938	26.452705968426116
1	DMSO	CS(=O)C	679	0	control	28	0.18464916287	0.0504698656268	33.12383629541966
1	DMSO	CS(=O)C	679	0	control	28	0.147675460931	0.0599590267842	40.19420415163482
1	DMSO	CS(=O)C	679	0	control	28	0.154459174957	0.0752718184412	43.8002205446043
1	DMSO	CS(=O)C	679	0	control	28	0.240441836178	0.0835780907798	38.7196010195098
1	DMSO	CS(=O)C	679	0	control	28	0.208614043546	0.037341295557	29.292443877889582
1	DMSO	CS(=O)C	679	0	control	28	0.147115066816	0.0362417639593	39.00937019394485
1	DMSO	CS(=O)C	679	0	control	28	0.190923047271	0.0409647134347	35.40335380097536
1	DMSO	CS(=O)C	679	0	control	28	0.181217272558	0.0353125779701	32.96285342073352
1	DMSO	CS(=O)C	679	0	control	28	0.146920649087	0.0414470670986	37.33514829720902
1	DMSO	CS(=O)C	679	0	control	28	0.130572146217	0.0386384379461	23.432667239314178
1	DMSO	CS(=O)C	679	0	control	28	0.188836381773	0.0645822074844	32.138621102340494
1	DMSO	CS(=O)C	679	0	control	28	0.237067712361	0.0984734565851	34.40525997792131
1	DMSO	CS(=O)C	679	0	control	28	0.1350645142	0.0602470892131	28.526165394383572
1	DMSO	CS(=O)C	679	0	control	28	0.0294795673355	0.0758249672857	24.7656054417154
1	DMSO	CS(=O)C	679	0	control	28	0.154562387303	0.0539786811678	40.40670154622052
1	DMSO	CS(=O)C	679	0	control	28	0.185070433557	0.119728738511	35.165099146439886
1	DMSO	CS(=O)C	679	0	control	28	0.150481475089	0.0648328595767	43.71650944976751
1	DMSO	CS(=O)C	679	0	control	28	0.252005160701	0.0792109453254	36.31129721420518
1	DMSO	CS(=O)C	679	0	control	28	0.213836296099	0.0646819248374	32.89202095587162
1	DMSO	CS(=O)C	679	0	control	28	0.0477900502699	0.0336730065227	36.26622200929306
1	DMSO	CS(=O)C	679	0	control	28	0.0972776445872	0.0599423693822	29.343958397789148
1	DMSO	CS(=O)C	679	0	control	28	0.170113785804	0.0824385564433	40.98623989509061
1	DMSO	CS(=O)C	679	0	control	28	0.196412645394	0.0674226893882	60.93523772619678
1	DMSO	CS(=O)C	679	0	control	28	0.234644269772	0.0813394910882	33.143154240381996
1	DMSO	CS(=O)C	679	0	control	28	0.301813766223	0.109950801894	29.607970312274414
1	DMSO	CS(=O)C	679	0	control	28	0.209686724993	0.0647688910907	60.35569937732668
1	DMSO	CS(=O)C	679	0	control	28	0.23642267667	0.0717802441006	32.58293383647423
1	DMSO	CS(=O)C	679	0	control	28	0.190142854067	0.0644485557232	26.098543644116617
1	DMSO	CS(=O)C	679	0	control	28	0.218313264755	0.0832373061986	16.825930062195095
1	DMSO	CS(=O)C	679	0	control	28	0.268255266936	0.0653385994673	33.4844379347166
1	DMSO	CS(=O)C	679	0	control	28	0.167761432955	0.075820334656	37.76658240136786
1	DMSO	CS(=O)C	679	0	control	28	0.23186748737	0.0800157397182	31.694308368206755
1	DMSO	CS(=O)C	679	0	control	28	0.26694175366	0.101467773655	25.70574542988244
1	DMSO	CS(=O)C	679	0	control	28	0.190555590303	0.0708845522893	48.24978720092914
1	DMSO	CS(=O)C	679	0	control	28	0.21069437138	0.0644299696481	26.156497479003626
1	DMSO	CS(=O)C	679	0	control	28	0.176914184645	0.0511209269338	31.307949468960025
1	DMSO	CS(=O)C	679	0	control	28	0.153465120727	0.0813973119305	32.64088767136124
1	LysRS-IN-2	C1CC(CCC1(CNC(=O)C2=CC(=O)C3=C(O2)C=CC(=C3)F)O)(F)F	134158252	33150	5x	28	0.126387345598	0.0387892333485	19.176280032612702
1	LysRS-IN-2	C1CC(CCC1(CNC(=O)C2=CC(=O)C3=C(O2)C=CC(=C3)F)O)(F)F	134158252	33150	5x	28	0.0187739772844	0.0210067489141	13.702862293284026
1	LysRS-IN-2	C1CC(CCC1(CNC(=O)C2=CC(=O)C3=C(O2)C=CC(=C3)F)O)(F)F	134158252	33150	5x	28	0.0163477893289	0.0535471578377	9.324128101821085
1	LysRS-IN-2	C1CC(CCC1(CNC(=O)C2=CC(=O)C3=C(O2)C=CC(=C3)F)O)(F)F	134158252	33150	5x	28	0.0113483881986	0.0467424625673	15.299812410170512
1	LysRS-IN-2	C1CC(CCC1(CNC(=O)C2=CC(=O)C3=C(O2)C=CC(=C3)F)O)(F)F	134158252	33150	5x	28	0.0200039206908	0.0325532856083	16.748658282345747
1	LysRS-IN-2	C1CC(CCC1(CNC(=O)C2=CC(=O)C3=C(O2)C=CC(=C3)F)O)(F)F	134158252	33150	5x	28	0.0104178540331	0.0432861577548	17.92061361006083
1	LysRS-IN-2	C1CC(CCC1(CNC(=O)C2=CC(=O)C3=C(O2)C=CC(=C3)F)O)(F)F	134158252	33150	5x	28	0.010459737682	0.0665541748158	21.108074528846352
1	LysRS-IN-2	C1CC(CCC1(CNC(=O)C2=CC(=O)C3=C(O2)C=CC(=C3)F)O)(F)F	134158252	33150	5x	28	0.0138125608909	0.0418126872445	18.12023237467164
1	LysRS-IN-2	C1CC(CCC1(CNC(=O)C2=CC(=O)C3=C(O2)C=CC(=C3)F)O)(F)F	134158252	33150	5x	28	0.016805782791	0.0584770319586	11.326755062916638
1	LysRS-IN-2	C1CC(CCC1(CNC(=O)C2=CC(=O)C3=C(O2)C=CC(=C3)F)O)(F)F	134158252	33150	5x	28	0.0116515205977	0.040469572244	24.282656817656985
1	LysRS-IN-2	C1CC(CCC1(CNC(=O)C2=CC(=O)C3=C(O2)C=CC(=C3)F)O)(F)F	134158252	33150	5x	28	0.0202334543088	0.0476911421344	13.477486268723434
1	LysRS-IN-2	C1CC(CCC1(CNC(=O)C2=CC(=O)C3=C(O2)C=CC(=C3)F)O)(F)F	134158252	33150	5x	28	0.0190949568759	0.0569523330236	22.840250260469194
1	LysRS-IN-2	C1CC(CCC1(CNC(=O)C2=CC(=O)C3=C(O2)C=CC(=C3)F)O)(F)F	134158252	33150	5x	28	0.00787797181503	0.0286239455772	15.377084190019858
1	LysRS-IN-2	C1CC(CCC1(CNC(=O)C2=CC(=O)C3=C(O2)C=CC(=C3)F)O)(F)F	134158252	33150	5x	28	0.0195003473138	0.0645792317555	60.452289102138366
1	LysRS-IN-2	C1CC(CCC1(CNC(=O)C2=CC(=O)C3=C(O2)C=CC(=C3)F)O)(F)F	134158252	33150	5x	28	0.0223583007632	0.060780028313	23.27168436462804
1	LysRS-IN-2	C1CC(CCC1(CNC(=O)C2=CC(=O)C3=C(O2)C=CC(=C3)F)O)(F)F	134158252	33150	5x	28	0.0158194704679	0.0528098216358	24.611061882016706
1	LysRS-IN-2	C1CC(CCC1(CNC(=O)C2=CC(=O)C3=C(O2)C=CC(=C3)F)O)(F)F	134158252	33150	5x	28	0.0294105972852	0.0680823313403	9.987377545527972
1	LysRS-IN-2	C1CC(CCC1(CNC(=O)C2=CC(=O)C3=C(O2)C=CC(=C3)F)O)(F)F	134158252	33150	5x	28	0.00381067056195	0.0470339348121	25.931121454443034
1	LysRS-IN-2	C1CC(CCC1(CNC(=O)C2=CC(=O)C3=C(O2)C=CC(=C3)F)O)(F)F	134158252	33150	5x	28	0.00737836592308	0.0274332066796	12.112351491384988
1	LysRS-IN-2	C1CC(CCC1(CNC(=O)C2=CC(=O)C3=C(O2)C=CC(=C3)F)O)(F)F	134158252	33150	5x	28	0.0114961032411	0.0314665225038	21.030802748997008
1	LysRS-IN-2	C1CC(CCC1(CNC(=O)C2=CC(=O)C3=C(O2)C=CC(=C3)F)O)(F)F	134158252	33150	5x	28	0.0169251255192	0.0557966235742	16.825930062195095
1	LysRS-IN-2	C1CC(CCC1(CNC(=O)C2=CC(=O)C3=C(O2)C=CC(=C3)F)O)(F)F	134158252	33150	5x	28	0.0134085067113	0.0496359944635	14.449822831827705
1	LysRS-IN-2	C1CC(CCC1(CNC(=O)C2=CC(=O)C3=C(O2)C=CC(=C3)F)O)(F)F	134158252	33150	5x	28	0.0181866459327	0.0598491170457	17.34751457617818
1	LysRS-IN-2	C1CC(CCC1(CNC(=O)C2=CC(=O)C3=C(O2)C=CC(=C3)F)O)(F)F	134158252	33150	5x	28	0.0162446937781	0.067027157891	16.909641157031885
1	LysRS-IN-2	C1CC(CCC1(CNC(=O)C2=CC(=O)C3=C(O2)C=CC(=C3)F)O)(F)F	134158252	33150	5x	28	0.0153777739581	0.03798706475	19.433852632110522
1	LysRS-IN-2	C1CC(CCC1(CNC(=O)C2=CC(=O)C3=C(O2)C=CC(=C3)F)O)(F)F	134158252	33150	5x	28	0.0205802261912	0.065294825572	21.90011027230215
1	LysRS-IN-2	C1CC(CCC1(CNC(=O)C2=CC(=O)C3=C(O2)C=CC(=C3)F)O)(F)F	134158252	33150	5x	28	0.0172168378788	0.0417355324138	15.383523505007304
1	LysRS-IN-2	C1CC(CCC1(CNC(=O)C2=CC(=O)C3=C(O2)C=CC(=C3)F)O)(F)F	134158252	33150	5x	28	0.0112195524102	0.0497800456294	35.0685094216282
1	LysRS-IN-2	C1CC(CCC1(CNC(=O)C2=CC(=O)C3=C(O2)C=CC(=C3)F)O)(F)F	134158252	33150	5x	28	0.0326476533429	0.0684965926782	8.789664957863108
1	LysRS-IN-2	C1CC(CCC1(CNC(=O)C2=CC(=O)C3=C(O2)C=CC(=C3)F)O)(F)F	134158252	33150	5x	28	0.00815588581739	0.0426838871466	10.270707404975575
1	LysRS-IN-2	C1CC(CCC1(CNC(=O)C2=CC(=O)C3=C(O2)C=CC(=C3)F)O)(F)F	134158252	33150	5x	28	0.00255269591128	0.0615181645626	15.280494465208173
1	LysRS-IN-2	C1CC(CCC1(CNC(=O)C2=CC(=O)C3=C(O2)C=CC(=C3)F)O)(F)F	134158252	33150	5x	28	0.0053117497605	0.0442887223988	17.553572655776435
1	MMV019266	CC1=C(SC2=C1C(=NC=N2)SC3=NC4=CC=CC=C4N3)C	934186	2281	5x	28	0.0206549940883	0.0664503016652	18.80923907832831
1	MMV019266	CC1=C(SC2=C1C(=NC=N2)SC3=NC4=CC=CC=C4N3)C	934186	2281	5x	28	0.00402450135966	0.0434381097084	22.878886150393864
1	MMV019266	CC1=C(SC2=C1C(=NC=N2)SC3=NC4=CC=CC=C4N3)C	934186	2281	5x	28	0.00622253034196	0.0506647133717	24.450079007330565
1	MMV019266	CC1=C(SC2=C1C(=NC=N2)SC3=NC4=CC=CC=C4N3)C	934186	2281	5x	28	0.00874472460632	0.0679343596836	22.936839985280873
1	MMV019266	CC1=C(SC2=C1C(=NC=N2)SC3=NC4=CC=CC=C4N3)C	934186	2281	5x	28	0.00462789474924	0.0483707296619	15.705489254379579
1	MMV019266	CC1=C(SC2=C1C(=NC=N2)SC3=NC4=CC=CC=C4N3)C	934186	2281	5x	28	0.00506661829899	0.0718294230631	19.16340140263781
1	MMV019266	CC1=C(SC2=C1C(=NC=N2)SC3=NC4=CC=CC=C4N3)C	934186	2281	5x	28	0.00123165005251	0.0358560110919	10.161239050189
1	MMV019266	CC1=C(SC2=C1C(=NC=N2)SC3=NC4=CC=CC=C4N3)C	934186	2281	5x	28	0.0115242015177	0.0429084569314	19.041054417876346
1	MMV019266	CC1=C(SC2=C1C(=NC=N2)SC3=NC4=CC=CC=C4N3)C	934186	2281	5x	28	0.00430119949913	0.049361445947	21.45579753816841
1	MMV019266	CC1=C(SC2=C1C(=NC=N2)SC3=NC4=CC=CC=C4N3)C	934186	2281	5x	28	0.0110724356794	0.089797344197	38.37831732517519
1	MMV019266	CC1=C(SC2=C1C(=NC=N2)SC3=NC4=CC=CC=C4N3)C	934186	2281	5x	28	0.00771901255333	0.0702897644124	13.490364898698326
1	MMV019266	CC1=C(SC2=C1C(=NC=N2)SC3=NC4=CC=CC=C4N3)C	934186	2281	5x	28	0.00727437006649	0.052241184945	18.319851139282452
1	MMV019266	CC1=C(SC2=C1C(=NC=N2)SC3=NC4=CC=CC=C4N3)C	934186	2281	5x	28	0.0027804756835	0.0518005993649	28.09473129022472
1	MMV019266	CC1=C(SC2=C1C(=NC=N2)SC3=NC4=CC=CC=C4N3)C	934186	2281	5x	28	0.00440809027108	0.039432704565	12.453635185719598
1	MMV019266	CC1=C(SC2=C1C(=NC=N2)SC3=NC4=CC=CC=C4N3)C	934186	2281	5x	28	0.0158759069837	0.0696963994679	10.013134805477755
1	MMV019266	CC1=C(SC2=C1C(=NC=N2)SC3=NC4=CC=CC=C4N3)C	934186	2281	5x	28	0.0132512988388	0.0677822315403	16.5297215727726
1	MMV019266	CC1=C(SC2=C1C(=NC=N2)SC3=NC4=CC=CC=C4N3)C	934186	2281	5x	28	0.00814888507881	0.051495815961	29.52425921743762
1	MMV019266	CC1=C(SC2=C1C(=NC=N2)SC3=NC4=CC=CC=C4N3)C	934186	2281	5x	28	0.00198016526305	0.0376009164354	19.169840717625256
1	MMV019266	CC1=C(SC2=C1C(=NC=N2)SC3=NC4=CC=CC=C4N3)C	934186	2281	5x	28	0.00668066728522	0.0474956592405	16.883883897082104
1	MMV019266	CC1=C(SC2=C1C(=NC=N2)SC3=NC4=CC=CC=C4N3)C	934186	2281	5x	28	0.00479900789826	0.0400259386221	14.321036532078795
1	MMV019266	CC1=C(SC2=C1C(=NC=N2)SC3=NC4=CC=CC=C4N3)C	934186	2281	5x	28	0.028573009651	0.0799900097411	25.1197677660249
1	MMV019266	CC1=C(SC2=C1C(=NC=N2)SC3=NC4=CC=CC=C4N3)C	934186	2281	5x	28	0.00591592071929	0.0627959000422	30.567428245403796
1	MMV019266	CC1=C(SC2=C1C(=NC=N2)SC3=NC4=CC=CC=C4N3)C	934186	2281	5x	28	0.00547561020495	0.058297743905	33.09807903546987
1	MMV019266	CC1=C(SC2=C1C(=NC=N2)SC3=NC4=CC=CC=C4N3)C	934186	2281	5x	28	0.00972693027003	0.0751883456466	32.86626369592184
1	MMV019266	CC1=C(SC2=C1C(=NC=N2)SC3=NC4=CC=CC=C4N3)C	934186	2281	5x	28	0.0145698123508	0.0842902179911	16.774415542295532
1	MMV019266	CC1=C(SC2=C1C(=NC=N2)SC3=NC4=CC=CC=C4N3)C	934186	2281	5x	28	0.008613735609	0.0846784137489	12.962341069727795
1	MMV019266	CC1=C(SC2=C1C(=NC=N2)SC3=NC4=CC=CC=C4N3)C	934186	2281	5x	28	0.00593200627383	0.0305761338056	16.471767737885592
1	MMV019266	CC1=C(SC2=C1C(=NC=N2)SC3=NC4=CC=CC=C4N3)C	934186	2281	5x	28	0.0028327523648	0.0442460572937	30.432202630667437
1	MMV019266	CC1=C(SC2=C1C(=NC=N2)SC3=NC4=CC=CC=C4N3)C	934186	2281	5x	28	0.017638433073	0.0898786660217	20.560732754913484
1	MMV019266	CC1=C(SC2=C1C(=NC=N2)SC3=NC4=CC=CC=C4N3)C	934186	2281	5x	28	0.00922741147828	0.0751861262525	13.709301608271472
1	MMV019266	CC1=C(SC2=C1C(=NC=N2)SC3=NC4=CC=CC=C4N3)C	934186	2281	5x	28	0.00825381487036	0.0369300603168	18.37780497416946
1	MMV019266	CC1=C(SC2=C1C(=NC=N2)SC3=NC4=CC=CC=C4N3)C	934186	2281	5x	28	0.0153013659558	0.0745573177431	24.41788243239334
1	MMV019266	CC1=C(SC2=C1C(=NC=N2)SC3=NC4=CC=CC=C4N3)C	934186	2281	5x	28	0.00976944649103	0.0744861494528	31.50112891858339
1	MMV019266	CC1=C(SC2=C1C(=NC=N2)SC3=NC4=CC=CC=C4N3)C	934186	2281	5x	28	0.00446290211349	0.0944986819754	22.196318761724644
1	MMV019266	CC1=C(SC2=C1C(=NC=N2)SC3=NC4=CC=CC=C4N3)C	934186	2281	5x	28	0.00569337977595	0.0435893939595	17.714555530462572
1	MMV019266	CC1=C(SC2=C1C(=NC=N2)SC3=NC4=CC=CC=C4N3)C	934186	2281	5x	28	0.0143421936035	0.061675478827	20.29672084042822
1	MMV019266	CC1=C(SC2=C1C(=NC=N2)SC3=NC4=CC=CC=C4N3)C	934186	2281	5x	28	0.0147931263028	0.0577654827756	18.500151958930925
1	MMV019266	CC1=C(SC2=C1C(=NC=N2)SC3=NC4=CC=CC=C4N3)C	934186	2281	5x	28	0.0028209998013	0.0874936695168	21.64253767280433
1	MMV019266	CC1=C(SC2=C1C(=NC=N2)SC3=NC4=CC=CC=C4N3)C	934186	2281	5x	28	0.0127104493727	0.0584455490911	23.542135594100753
1	MMV019266	CC1=C(SC2=C1C(=NC=N2)SC3=NC4=CC=CC=C4N3)C	934186	2281	5x	28	0.00674891220896	0.0481311953649	30.419324000692548
1	MMV019266	CC1=C(SC2=C1C(=NC=N2)SC3=NC4=CC=CC=C4N3)C	934186	2281	5x	28	0.00646770456063	0.0810862864428	26.17581542396596
1	MMV019266	CC1=C(SC2=C1C(=NC=N2)SC3=NC4=CC=CC=C4N3)C	934186	2281	5x	28	0.00579060254264	0.0561714794963	34.54692490764511
1	MMV019266	CC1=C(SC2=C1C(=NC=N2)SC3=NC4=CC=CC=C4N3)C	934186	2281	5x	28	0.00291027828499	0.0204730912186	9.633215221218471
1	MMV019266	CC1=C(SC2=C1C(=NC=N2)SC3=NC4=CC=CC=C4N3)C	934186	2281	5x	28	0.00959912338257	0.0579701314917	17.212288961441825
1	MMV019266	CC1=C(SC2=C1C(=NC=N2)SC3=NC4=CC=CC=C4N3)C	934186	2281	5x	28	0.0202622445214	0.0732410066583	12.33772751594558
1	MMV019266	CC1=C(SC2=C1C(=NC=N2)SC3=NC4=CC=CC=C4N3)C	934186	2281	5x	28	0.00526234222443	0.0295765996194	20.55429343992604
1	MMV019266	CC1=C(SC2=C1C(=NC=N2)SC3=NC4=CC=CC=C4N3)C	934186	2281	5x	28	0.0133630807059	0.0785743820354	14.430504886865368
1	MMV019266	CC1=C(SC2=C1C(=NC=N2)SC3=NC4=CC=CC=C4N3)C	934186	2281	5x	28	0.00720470299026	0.0434283981689	21.38496507330651
1	MMV019266	CC1=C(SC2=C1C(=NC=N2)SC3=NC4=CC=CC=C4N3)C	934186	2281	5x	28	0.002826329258	0.0569154445405	39.33133594331712
1	DMSO	CS(=O)C	679	0	control	28	0.313281350469	0.0790178805068	24.205385037807638
1	DMSO	CS(=O)C	679	0	control	28	0.20539231061	0.0784560227381	23.606528743975208
1	DMSO	CS(=O)C	679	0	control	28	0.203146306169	0.0593885361757	24.0444021631215
1	DMSO	CS(=O)C	679	0	control	28	0.153200620747	0.0737794833631	48.10812227120534
1	DMSO	CS(=O)C	679	0	control	28	0.304451257171	0.0800767879548	24.23114229775742
1	DMSO	CS(=O)C	679	0	control	28	0.247874843052	0.0771537845661	26.72315719789883
1	DMSO	CS(=O)C	679	0	control	28	0.225646322454	0.0871106770111	15.937304593927616
1	DMSO	CS(=O)C	679	0	control	28	0.17558764605	0.0609361162726	39.988146072036564
1	DMSO	CS(=O)C	679	0	control	28	0.232757598269	0.0641891142167	28.596997859245473
1	DMSO	CS(=O)C	679	0	control	28	0.115328628026	0.0745481098259	33.39428752489237
1	DMSO	CS(=O)C	679	0	control	28	0.272966328923	0.109883268745	24.939466946376427
1	DMSO	CS(=O)C	679	0	control	28	0.278916885124	0.113480144434	29.00911401844198
1	DMSO	CS(=O)C	679	0	control	28	0.146740155729	0.0884118248053	20.65088316473772
1	DMSO	CS(=O)C	679	0	control	28	0.104998879394	0.0437057816676	25.01029941123833
1	DMSO	CS(=O)C	679	0	control	28	0.226767430779	0.035820770569	21.430040278218627
1	DMSO	CS(=O)C	679	0	control	28	0.221396117252	0.037808231216	29.936375376634132
1	DMSO	CS(=O)C	679	0	control	28	0.273187808298	0.0256431549261	25.300068585673376
1	DMSO	CS(=O)C	679	0	control	28	0.017417435493	0.0649113250396	20.61224727481305
1	DMSO	CS(=O)C	679	0	control	28	0.0135769482362	0.0831191888514	16.581236092672167
1	DMSO	CS(=O)C	679	0	control	28	0.179121811167	0.0686116908148	29.76895318696055
1	DMSO	CS(=O)C	679	0	control	28	0.175656723226	0.068544480702	29.1958541530779
1	DMSO	CS(=O)C	679	0	control	28	0.16718869093	0.0486583139453	25.712184744869887
1	DMSO	CS(=O)C	679	0	control	28	0.329434755568	0.0437718668164	14.894135565961443
1	DMSO	CS(=O)C	679	0	control	28	0.0677611382019	0.0538102328357	42.525236177090086
1	DMSO	CS(=O)C	679	0	control	28	0.12396789567	0.0350864732357	61.91401360428849
1	DMSO	CS(=O)C	679	0	control	28	0.278371861125	0.0813014615548	47.528583922335244
1	DMSO	CS(=O)C	679	0	control	28	0.236975806823	0.0812854026527	31.655672478282085
1	DMSO	CS(=O)C	679	0	control	28	0.277220556013	0.0917322574677	31.797337408005887
1	DMSO	CS(=O)C	679	0	control	28	0.0827655328913	0.0467597099758	35.686683660422965
1	DMSO	CS(=O)C	679	0	control	28	0.237724123284	0.0812966594915	42.88583781638704
1	DMSO	CS(=O)C	679	0	control	28	0.204178459232	0.0570394740572	25.82165309965646
1	DMSO	CS(=O)C	679	0	control	28	0.138773440117	0.0665369765286	50.96717812563114
1	DMSO	CS(=O)C	679	0	control	28	0.0562416222521	0.0320872894966	25.737942004819665
1	DMSO	CS(=O)C	679	0	control	28	0.15420417326	0.0686999246159	20.55429343992604
1	DMSO	CS(=O)C	679	0	control	28	0.159189314496	0.0894577507448	55.12053629253349
1	DMSO	CS(=O)C	679	0	control	28	0.226448392697	0.0906457288516	37.25787651735967
1	DMSO	CS(=O)C	679	0	control	28	0.185707367543	0.0800270196139	36.4272048839792
1	DMSO	CS(=O)C	679	0	control	28	0.333091652963	0.109240821013	42.62182590190177
1	DMSO	CS(=O)C	679	0	control	28	0.327693263237	0.0795691861307	27.495874996392292
1	DMSO	CS(=O)C	679	0	control	28	0.129331002101	0.0924175461667	30.02652578645837
1	DMSO	CS(=O)C	679	0	control	28	0.162538223934	0.0909719965654	24.61750119700415
1	DMSO	CS(=O)C	679	0	control	28	0.146461142534	0.069281187482	27.437921161505283
1	DMSO	CS(=O)C	679	0	control	28	0.129340882284	0.0808771857984	25.43529420040973
1	DMSO	CS(=O)C	679	0	control	28	0.241452015357	0.0806691840452	28.648512379145032
1	DMSO	CS(=O)C	679	0	control	28	0.231473235032	0.0871629931558	61.20568895566949
1	DMSO	CS(=O)C	679	0	control	28	0.0944366455078	0.0922008718956	29.775392501947998
1	DMSO	CS(=O)C	679	0	control	28	0.106643389034	0.0729628278273	30.25834112600641
1	DMSO	CS(=O)C	679	0	control	28	0.133377708644	0.0597558967316	32.647326986348695
1	DMSO	CS(=O)C	679	0	control	28	0.0454593398748	0.0496308532747	30.792804269964385
1	DMSO	CS(=O)C	679	0	control	28	0.209815770864	0.0475898221358	22.003139312101275
1	DMSO	CS(=O)C	679	0	control	28	0.170706769371	0.0665727198401	34.54048559265767
1	DMSO	CS(=O)C	679	0	control	28	0.309594542747	0.0959296875748	39.0737633438193
1	DMSO	CS(=O)C	679	0	control	28	0.116315322714	0.0697502162026	40.46465538110753
1	DMSO	CS(=O)C	679	0	control	28	0.20361225398	0.0680013695131	48.40433076062783
1	DMSO	CS(=O)C	679	0	control	28	0.168572521474	0.100617650086	43.98696067924021
1	DMSO	CS(=O)C	679	0	control	28	0.0683991688738	0.0881352602977	43.149849730872305
1	DMSO	CS(=O)C	679	0	control	28	0.190556919769	0.0687973923789	26.81330760772307
1	DMSO	CS(=O)C	679	0	control	28	0.298401339489	0.111291178859	34.95260175185418
1	DMSO	CS(=O)C	679	0	control	28	0.200785156991	0.0622978498213	25.673548854945214
1	DMSO	CS(=O)C	679	0	control	28	0.19539935405	0.0518522371983	40.08473579684824
1	DMSO	CS(=O)C	679	0	control	28	0.21534855624	0.0846802799649	29.64016688721164
1	DMSO	CS(=O)C	679	0	control	28	0.279267240429	0.116725735093	27.180348562007463
1	DMSO	CS(=O)C	679	0	control	28	0.11227171775	0.0741189265724	21.114513843833798
1	DMSO	CS(=O)C	679	0	control	28	0.156913157925	0.0635052418739	21.06943863892168
1	DMSO	CS(=O)C	679	0	control	28	0.162868197634	0.083974658908	32.467026166700215
1	DMSO	CS(=O)C	679	0	control	28	0.197348919091	0.0403979581478	34.907526546942066
1	DMSO	CS(=O)C	679	0	control	28	0.168850307479	0.0464984016607	34.965480381829074
1	DMSO	CS(=O)C	679	0	control	28	0.226793051313	0.0519621473018	25.24855406577381
1	DMSO	CS(=O)C	679	0	control	28	0.255166497272	0.10853077184	32.31248260700153
1	DMSO	CS(=O)C	679	0	control	28	0.220109945684	0.0866656552298	36.29841858423029
1	DMSO	CS(=O)C	679	0	control	28	0.168784768839	0.0876988607314	26.401191448526554
1	DMSO	CS(=O)C	679	0	control	28	0.271925630768	0.0822695420609	29.550016477387402
1	DMSO	CS(=O)C	679	0	control	28	0.254304038154	0.0497794096218	21.017924119022116
1	DMSO	CS(=O)C	679	0	control	28	0.142836689329	0.0841747231052	48.30774103581615
1	DMSO	CS(=O)C	679	0	control	28	0.166488565108	0.0882389504427	25.686427484920106
1	DMSO	CS(=O)C	679	0	control	28	0.211182004445	0.0645646263659	33.162472185344335
1	DMSO	CS(=O)C	679	0	control	28	0.155135038302	0.104944184679	22.840250260469194
1	anisomycin	CC(=O)OC1C(CNC1CC2=CC=C(C=C2)OC)O	253602	1309	5x	28	0.0053224093278	0.00176305587053	18.191064839533542
1	anisomycin	CC(=O)OC1C(CNC1CC2=CC=C(C=C2)OC)O	253602	1309	5x	28	0.00150314920699	0.000771408613053	21.288375348494828
1	anisomycin	CC(=O)OC1C(CNC1CC2=CC=C(C=C2)OC)O	253602	1309	5x	28	0.00578389514494	0.000727569194835	21.745566712603456
1	anisomycin	CC(=O)OC1C(CNC1CC2=CC=C(C=C2)OC)O	253602	1309	5x	28	0.0103833347286	0.00285752870264	22.44101273124757
1	anisomycin	CC(=O)OC1C(CNC1CC2=CC=C(C=C2)OC)O	253602	1309	5x	28	0.00395221909264	0.000742199854295	16.922519787006777
1	anisomycin	CC(=O)OC1C(CNC1CC2=CC=C(C=C2)OC)O	253602	1309	5x	28	0.00137221948539	0.000555329326602	21.893670957314708
1	anisomycin	CC(=O)OC1C(CNC1CC2=CC=C(C=C2)OC)O	253602	1309	5x	28	0.0116993436458	0.00183786966385	24.08947736803362
1	anisomycin	CC(=O)OC1C(CNC1CC2=CC=C(C=C2)OC)O	253602	1309	5x	28	0.00300384407009	0.00121656354067	22.37018026638567
1	anisomycin	CC(=O)OC1C(CNC1CC2=CC=C(C=C2)OC)O	253602	1309	5x	28	0.00204082406977	0.000801128249539	19.730061121533016
1	anisomycin	CC(=O)OC1C(CNC1CC2=CC=C(C=C2)OC)O	253602	1309	5x	28	0.0118983729786	0.00179863555217	16.20131650841288
1	anisomycin	CC(=O)OC1C(CNC1CC2=CC=C(C=C2)OC)O	253602	1309	5x	28	0.00275280947536	0.0011173831314	24.971663521313655
1	anisomycin	CC(=O)OC1C(CNC1CC2=CC=C(C=C2)OC)O	253602	1309	5x	28	0.00485485192113	0.00094427680999	28.023898825362824
1	anisomycin	CC(=O)OC1C(CNC1CC2=CC=C(C=C2)OC)O	253602	1309	5x	28	0.00586174411191	0.00198063237814	35.22949229631433
1	anisomycin	CC(=O)OC1C(CNC1CC2=CC=C(C=C2)OC)O	253602	1309	5x	28	0.00907264773585	0.0016556764023	28.378061149672323
1	anisomycin	CC(=O)OC1C(CNC1CC2=CC=C(C=C2)OC)O	253602	1309	5x	28	0.00353513322917	0.000840147469867	18.56454510880538
1	anisomycin	CC(=O)OC1C(CNC1CC2=CC=C(C=C2)OC)O	253602	1309	5x	28	0.00334126450799	0.000965895813361	22.40881615631034
1	anisomycin	CC(=O)OC1C(CNC1CC2=CC=C(C=C2)OC)O	253602	1309	5x	28	0.0101610923014	0.00269895580263	34.836694082080164
1	anisomycin	CC(=O)OC1C(CNC1CC2=CC=C(C=C2)OC)O	253602	1309	5x	28	0.00418403783979	0.00165722996945	18.50659127391837
1	anisomycin	CC(=O)OC1C(CNC1CC2=CC=C(C=C2)OC)O	253602	1309	5x	28	0.000393556607683	0.00141804421581	8.15861208909345
1	anisomycin	CC(=O)OC1C(CNC1CC2=CC=C(C=C2)OC)O	253602	1309	5x	28	0.00228305880337	0.000813160344051	19.156962087650367
1	anisomycin	CC(=O)OC1C(CNC1CC2=CC=C(C=C2)OC)O	253602	1309	5x	28	0.0013751650058	0.000997798433593	19.704303861583234
1	anisomycin	CC(=O)OC1C(CNC1CC2=CC=C(C=C2)OC)O	253602	1309	5x	28	0.00839456016855	0.00167290909862	23.08494422999212
1	anisomycin	CC(=O)OC1C(CNC1CC2=CC=C(C=C2)OC)O	253602	1309	5x	28	0.00688305829975	0.00181293923867	23.34251682948994
1	anisomycin	CC(=O)OC1C(CNC1CC2=CC=C(C=C2)OC)O	253602	1309	5x	28	0.0110306138506	0.00157203702471	25.197039545874247
1	anisomycin	CC(=O)OC1C(CNC1CC2=CC=C(C=C2)OC)O	253602	1309	5x	28	0.000692912715858	0.00139468081391	20.419067825189686
1	anisomycin	CC(=O)OC1C(CNC1CC2=CC=C(C=C2)OC)O	253602	1309	5x	28	0.0054537214787	0.000837546791689	18.068717854772075
1	anisomycin	CC(=O)OC1C(CNC1CC2=CC=C(C=C2)OC)O	253602	1309	5x	28	0.00288504088435	0.000739890180841	25.164842970937016
1	anisomycin	CC(=O)OC1C(CNC1CC2=CC=C(C=C2)OC)O	253602	1309	5x	28	0.00572243457137	0.00186096788938	34.2764736781724
1	anisomycin	CC(=O)OC1C(CNC1CC2=CC=C(C=C2)OC)O	253602	1309	5x	28	0.00365798459167	0.00101803375883	18.641816888654727
1	anisomycin	CC(=O)OC1C(CNC1CC2=CC=C(C=C2)OC)O	253602	1309	5x	28	0.00678008252924	0.00252074884603	8.313155648792142
1	anisomycin	CC(=O)OC1C(CNC1CC2=CC=C(C=C2)OC)O	253602	1309	5x	28	0.00404662067917	0.00101059515346	20.30959947040311
1	anisomycin	CC(=O)OC1C(CNC1CC2=CC=C(C=C2)OC)O	253602	1309	5x	28	0.00144928806233	0.000882325009099	11.082061093393706
1	anisomycin	CC(=O)OC1C(CNC1CC2=CC=C(C=C2)OC)O	253602	1309	5x	28	0.00168710623305	0.00170993928212	24.462957637305458
1	anisomycin	CC(=O)OC1C(CNC1CC2=CC=C(C=C2)OC)O	253602	1309	5x	28	0.0103360002514	0.00172819231542	16.297906233224563
1	anisomycin	CC(=O)OC1C(CNC1CC2=CC=C(C=C2)OC)O	253602	1309	5x	28	0.000846868914356	0.00142163886638	34.41169929290876
1	anisomycin	CC(=O)OC1C(CNC1CC2=CC=C(C=C2)OC)O	253602	1309	5x	28	0.00609937552335	0.00123872647189	21.475115483130747
1	anisomycin	CC(=O)OC1C(CNC1CC2=CC=C(C=C2)OC)O	253602	1309	5x	28	0.0234114603728	0.00262878209754	27.508753626367184
1	anisomycin	CC(=O)OC1C(CNC1CC2=CC=C(C=C2)OC)O	253602	1309	5x	28	0.000692698890216	0.000515648692376	10.27714671996302
1	bruceantin	CC1=C(C(=O)CC2(C1CC3C45C2C(C(C(C4C(C(=O)O3)OC(=O)C=C(C)C(C)C)(OC5)C(=O)OC)O)O)C)O	5281304	19	5x	28	0.000143219563753	0.000196292876984	14.121417767467983
1	bruceantin	CC1=C(C(=O)CC2(C1CC3C45C2C(C(C(C4C(C(=O)O3)OC(=O)C=C(C)C(C)C)(OC5)C(=O)OC)O)O)C)O	5281304	19	5x	28	0.000374602195148	0.00030355152244	19.060372362838685
1	bruceantin	CC1=C(C(=O)CC2(C1CC3C45C2C(C(C(C4C(C(=O)O3)OC(=O)C=C(C)C(C)C)(OC5)C(=O)OC)O)O)C)O	5281304	19	5x	28	0.000680963993073	0.00965201509372	11.275240543017071
1	bruceantin	CC1=C(C(=O)CC2(C1CC3C45C2C(C(C(C4C(C(=O)O3)OC(=O)C=C(C)C(C)C)(OC5)C(=O)OC)O)O)C)O	5281304	19	5x	28	0.000378143484723	0.00129764017427	14.939210770873562
1	bruceantin	CC1=C(C(=O)CC2(C1CC3C45C2C(C(C(C4C(C(=O)O3)OC(=O)C=C(C)C(C)C)(OC5)C(=O)OC)O)O)C)O	5281304	19	5x	28	0.000390996865997	0.00192071307887	10.882442328782899
1	bruceantin	CC1=C(C(=O)CC2(C1CC3C45C2C(C(C(C4C(C(=O)O3)OC(=O)C=C(C)C(C)C)(OC5)C(=O)OC)O)O)C)O	5281304	19	5x	28	0.000106415236468	0.000537766437979	14.803985156137207
1	bruceantin	CC1=C(C(=O)CC2(C1CC3C45C2C(C(C(C4C(C(=O)O3)OC(=O)C=C(C)C(C)C)(OC5)C(=O)OC)O)O)C)O	5281304	19	5x	28	0.00133929723781	0.00462497597632	16.793733487257867
1	bruceantin	CC1=C(C(=O)CC2(C1CC3C45C2C(C(C(C4C(C(=O)O3)OC(=O)C=C(C)C(C)C)(OC5)C(=O)OC)O)O)C)O	5281304	19	5x	28	0.000241361762478	0.00538894797222	24.134552572945736
1	bruceantin	CC1=C(C(=O)CC2(C1CC3C45C2C(C(C(C4C(C(=O)O3)OC(=O)C=C(C)C(C)C)(OC5)C(=O)OC)O)O)C)O	5281304	19	5x	28	0.000964497265063	0.00557056431171	15.241858575283501
1	bruceantin	CC1=C(C(=O)CC2(C1CC3C45C2C(C(C(C4C(C(=O)O3)OC(=O)C=C(C)C(C)C)(OC5)C(=O)OC)O)O)C)O	5281304	19	5x	28	0.000176197903578	0.00200528845413	13.020294904614804
1	bruceantin	CC1=C(C(=O)CC2(C1CC3C45C2C(C(C(C4C(C(=O)O3)OC(=O)C=C(C)C(C)C)(OC5)C(=O)OC)O)O)C)O	5281304	19	5x	28	0.000196348888592	0.0106966298886	18.783481818378526
1	bruceantin	CC1=C(C(=O)CC2(C1CC3C45C2C(C(C(C4C(C(=O)O3)OC(=O)C=C(C)C(C)C)(OC5)C(=O)OC)O)O)C)O	5281304	19	5x	28	0.00226341485977	0.00667294124569	16.156241303500764
1	bruceantin	CC1=C(C(=O)CC2(C1CC3C45C2C(C(C(C4C(C(=O)O3)OC(=O)C=C(C)C(C)C)(OC5)C(=O)OC)O)O)C)O	5281304	19	5x	28	0.000492546616531	0.0104616940492	19.041054417876346
1	bruceantin	CC1=C(C(=O)CC2(C1CC3C45C2C(C(C(C4C(C(=O)O3)OC(=O)C=C(C)C(C)C)(OC5)C(=O)OC)O)O)C)O	5281304	19	5x	28	0.000268801172629	0.000295285162675	9.800637410892053
1	bruceantin	CC1=C(C(=O)CC2(C1CC3C45C2C(C(C(C4C(C(=O)O3)OC(=O)C=C(C)C(C)C)(OC5)C(=O)OC)O)O)C)O	5281304	19	5x	28	0.000225788454128	0.00222217407768	23.175094639816358
1	bruceantin	CC1=C(C(=O)CC2(C1CC3C45C2C(C(C(C4C(C(=O)O3)OC(=O)C=C(C)C(C)C)(OC5)C(=O)OC)O)O)C)O	5281304	19	5x	28	0.000410688630985	0.00060322064408	15.460795284856648
1	bruceantin	CC1=C(C(=O)CC2(C1CC3C45C2C(C(C(C4C(C(=O)O3)OC(=O)C=C(C)C(C)C)(OC5)C(=O)OC)O)O)C)O	5281304	19	5x	28	0.0011077897817	0.0072938554266	34.88820860197973
1	bruceantin	CC1=C(C(=O)CC2(C1CC3C45C2C(C(C(C4C(C(=O)O3)OC(=O)C=C(C)C(C)C)(OC5)C(=O)OC)O)O)C)O	5281304	19	5x	28	0.000559385845269	0.0004104354967	25.995514604317485
1	bruceantin	CC1=C(C(=O)CC2(C1CC3C45C2C(C(C(C4C(C(=O)O3)OC(=O)C=C(C)C(C)C)(OC5)C(=O)OC)O)O)C)O	5281304	19	5x	28	0.00239620204568	0.00929654231016	22.56979903099648
1	bruceantin	CC1=C(C(=O)CC2(C1CC3C45C2C(C(C(C4C(C(=O)O3)OC(=O)C=C(C)C(C)C)(OC5)C(=O)OC)O)O)C)O	5281304	19	5x	28	0.00074219340674	0.00409994081762	18.326290454269895
1	bruceantin	CC1=C(C(=O)CC2(C1CC3C45C2C(C(C(C4C(C(=O)O3)OC(=O)C=C(C)C(C)C)(OC5)C(=O)OC)O)O)C)O	5281304	19	5x	28	0.000262480397959	0.000627523900979	13.322942709024742
1	bruceantin	CC1=C(C(=O)CC2(C1CC3C45C2C(C(C(C4C(C(=O)O3)OC(=O)C=C(C)C(C)C)(OC5)C(=O)OC)O)O)C)O	5281304	19	5x	28	0.000511216746927	0.000783747590867	36.09236050463203
1	bruceantin	CC1=C(C(=O)CC2(C1CC3C45C2C(C(C(C4C(C(=O)O3)OC(=O)C=C(C)C(C)C)(OC5)C(=O)OC)O)O)C)O	5281304	19	5x	28	0.000502278491745	0.00151252485834	34.14768737842349
1	bruceantin	CC1=C(C(=O)CC2(C1CC3C45C2C(C(C(C4C(C(=O)O3)OC(=O)C=C(C)C(C)C)(OC5)C(=O)OC)O)O)C)O	5281304	19	5x	28	0.00159192627127	0.00505710779134	22.769417795607293
1	bruceantin	CC1=C(C(=O)CC2(C1CC3C45C2C(C(C(C4C(C(=O)O3)OC(=O)C=C(C)C(C)C)(OC5)C(=O)OC)O)O)C)O	5281304	19	5x	28	0.000396791345371	0.000882139061423	29.144339633178337
1	bruceantin	CC1=C(C(=O)CC2(C1CC3C45C2C(C(C(C4C(C(=O)O3)OC(=O)C=C(C)C(C)C)(OC5)C(=O)OC)O)O)C)O	5281304	19	5x	28	0.000403524165688	0.00411497813668	21.062999323934232
1	bruceantin	CC1=C(C(=O)CC2(C1CC3C45C2C(C(C(C4C(C(=O)O3)OC(=O)C=C(C)C(C)C)(OC5)C(=O)OC)O)O)C)O	5281304	19	5x	28	0.000677677150531	0.00188868530901	15.81495760916615
1	bruceantin	CC1=C(C(=O)CC2(C1CC3C45C2C(C(C(C4C(C(=O)O3)OC(=O)C=C(C)C(C)C)(OC5)C(=O)OC)O)O)C)O	5281304	19	5x	28	0.00363077465792	0.0171010891789	17.869099090161267
1	bruceantin	CC1=C(C(=O)CC2(C1CC3C45C2C(C(C(C4C(C(=O)O3)OC(=O)C=C(C)C(C)C)(OC5)C(=O)OC)O)O)C)O	5281304	19	5x	28	0.00048179213143	0.0045291823776	19.189158662587595
1	bruceantin	CC1=C(C(=O)CC2(C1CC3C45C2C(C(C(C4C(C(=O)O3)OC(=O)C=C(C)C(C)C)(OC5)C(=O)OC)O)O)C)O	5281304	19	5x	28	0.000423823818441	0.00428123591611	33.24618328018112
1	bruceantin	CC1=C(C(=O)CC2(C1CC3C45C2C(C(C(C4C(C(=O)O3)OC(=O)C=C(C)C(C)C)(OC5)C(=O)OC)O)O)C)O	5281304	19	5x	28	0.00017322107224	0.00214447094395	33.74201053421442
1	bruceantin	CC1=C(C(=O)CC2(C1CC3C45C2C(C(C(C4C(C(=O)O3)OC(=O)C=C(C)C(C)C)(OC5)C(=O)OC)O)O)C)O	5281304	19	5x	28	0.00102517513436	0.00494562661672	25.57695913013353
1	bruceantin	CC1=C(C(=O)CC2(C1CC3C45C2C(C(C(C4C(C(=O)O3)OC(=O)C=C(C)C(C)C)(OC5)C(=O)OC)O)O)C)O	5281304	19	5x	28	0.000516530452119	0.0012131556661	25.78945652471923
1	bruceantin	CC1=C(C(=O)CC2(C1CC3C45C2C(C(C(C4C(C(=O)O3)OC(=O)C=C(C)C(C)C)(OC5)C(=O)OC)O)O)C)O	5281304	19	5x	28	0.000550104109622	0.00746012946778	28.931842238592637
1	bruceantin	CC1=C(C(=O)CC2(C1CC3C45C2C(C(C(C4C(C(=O)O3)OC(=O)C=C(C)C(C)C)(OC5)C(=O)OC)O)O)C)O	5281304	19	5x	28	0.000647295305226	0.00228438024983	14.424065571877922
1	bruceantin	CC1=C(C(=O)CC2(C1CC3C45C2C(C(C(C4C(C(=O)O3)OC(=O)C=C(C)C(C)C)(OC5)C(=O)OC)O)O)C)O	5281304	19	5x	28	0.000490674495453	0.000910656135905	11.906293411786733
1	bruceantin	CC1=C(C(=O)CC2(C1CC3C45C2C(C(C(C4C(C(=O)O3)OC(=O)C=C(C)C(C)C)(OC5)C(=O)OC)O)O)C)O	5281304	19	5x	28	0.00318013722311	0.00999310212342	18.46151606900625
1	bruceantin	CC1=C(C(=O)CC2(C1CC3C45C2C(C(C(C4C(C(=O)O3)OC(=O)C=C(C)C(C)C)(OC5)C(=O)OC)O)O)C)O	5281304	19	5x	28	0.000651122463434	0.00522395485156	23.967130383272156
1	bruceantin	CC1=C(C(=O)CC2(C1CC3C45C2C(C(C(C4C(C(=O)O3)OC(=O)C=C(C)C(C)C)(OC5)C(=O)OC)O)O)C)O	5281304	19	5x	28	0.000299824306279	0.00197193467913	29.15721826315323
1	bruceantin	CC1=C(C(=O)CC2(C1CC3C45C2C(C(C(C4C(C(=O)O3)OC(=O)C=C(C)C(C)C)(OC5)C(=O)OC)O)O)C)O	5281304	19	5x	28	0.00215731345225	0.00611469983164	13.361578598949414
1	DDD107498	C1CCN(C1)CCNC(=O)C2=CC(=NC3=C2C=C(C=C3)F)C4=CC=C(C=C4)CN5CCOCC5	71748268	57	5x	28	0.0369746223029	0.0808567236727	27.06444089223344
1	DDD107498	C1CCN(C1)CCNC(=O)C2=CC(=NC3=C2C=C(C=C3)F)C4=CC=C(C=C4)CN5CCOCC5	71748268	57	5x	28	0.0309958366612	0.0448803595102	26.81974692271051
1	DDD107498	C1CCN(C1)CCNC(=O)C2=CC(=NC3=C2C=C(C=C3)F)C4=CC=C(C=C4)CN5CCOCC5	71748268	57	5x	28	0.0192990940658	0.0832587263495	23.226609159715924
1	DDD107498	C1CCN(C1)CCNC(=O)C2=CC(=NC3=C2C=C(C=C3)F)C4=CC=C(C=C4)CN5CCOCC5	71748268	57	5x	28	0.0286279366829	0.0629562118718	16.60699335262195
1	DDD107498	C1CCN(C1)CCNC(=O)C2=CC(=NC3=C2C=C(C=C3)F)C4=CC=C(C=C4)CN5CCOCC5	71748268	57	5x	28	0.0141034640934	0.0559169459144	25.171282285924466
1	DDD107498	C1CCN(C1)CCNC(=O)C2=CC(=NC3=C2C=C(C=C3)F)C4=CC=C(C=C4)CN5CCOCC5	71748268	57	5x	28	0.0185936215224	0.0639525984891	26.214451313890635
1	DDD107498	C1CCN(C1)CCNC(=O)C2=CC(=NC3=C2C=C(C=C3)F)C4=CC=C(C=C4)CN5CCOCC5	71748268	57	5x	28	0.0322466003347	0.0586400765012	25.229236120811475
1	DDD107498	C1CCN(C1)CCNC(=O)C2=CC(=NC3=C2C=C(C=C3)F)C4=CC=C(C=C4)CN5CCOCC5	71748268	57	5x	28	0.0240248586171	0.0518749593089	17.72099484545002
1	DDD107498	C1CCN(C1)CCNC(=O)C2=CC(=NC3=C2C=C(C=C3)F)C4=CC=C(C=C4)CN5CCOCC5	71748268	57	5x	28	0.0310239777948	0.0734455431449	26.343237613639545
1	DDD107498	C1CCN(C1)CCNC(=O)C2=CC(=NC3=C2C=C(C=C3)F)C4=CC=C(C=C4)CN5CCOCC5	71748268	57	5x	28	0.0450843402573	0.0864014478961	26.20801199890319
1	DDD107498	C1CCN(C1)CCNC(=O)C2=CC(=NC3=C2C=C(C=C3)F)C4=CC=C(C=C4)CN5CCOCC5	71748268	57	5x	28	0.0298313057204	0.036595236948	18.66757414860451
1	DDD107498	C1CCN(C1)CCNC(=O)C2=CC(=NC3=C2C=C(C=C3)F)C4=CC=C(C=C4)CN5CCOCC5	71748268	57	5x	28	0.0314556594396	0.0669480685565	21.706930822678782
1	DDD107498	C1CCN(C1)CCNC(=O)C2=CC(=NC3=C2C=C(C=C3)F)C4=CC=C(C=C4)CN5CCOCC5	71748268	57	5x	28	0.0190932577855	0.055943104063	32.080667267453485
1	DDD107498	C1CCN(C1)CCNC(=O)C2=CC(=NC3=C2C=C(C=C3)F)C4=CC=C(C=C4)CN5CCOCC5	71748268	57	5x	28	0.0341290099542	0.0538176959118	16.07253020866397
1	DDD107498	C1CCN(C1)CCNC(=O)C2=CC(=NC3=C2C=C(C=C3)F)C4=CC=C(C=C4)CN5CCOCC5	71748268	57	5x	28	0.0363750247349	0.0689800382928	29.562895107362294
1	DDD107498	C1CCN(C1)CCNC(=O)C2=CC(=NC3=C2C=C(C=C3)F)C4=CC=C(C=C4)CN5CCOCC5	71748268	57	5x	28	0.034263587188	0.0457575492885	22.595556290946266
1	DDD107498	C1CCN(C1)CCNC(=O)C2=CC(=NC3=C2C=C(C=C3)F)C4=CC=C(C=C4)CN5CCOCC5	71748268	57	5x	28	0.0191799044609	0.064793468148	10.096845900314545
1	DDD107498	C1CCN(C1)CCNC(=O)C2=CC(=NC3=C2C=C(C=C3)F)C4=CC=C(C=C4)CN5CCOCC5	71748268	57	5x	28	0.0243881296538	0.0651594051842	11.346073007878973
1	DDD107498	C1CCN(C1)CCNC(=O)C2=CC(=NC3=C2C=C(C=C3)F)C4=CC=C(C=C4)CN5CCOCC5	71748268	57	5x	28	0.0216456664071	0.0684499999218	33.15603287035688
1	DDD107498	C1CCN(C1)CCNC(=O)C2=CC(=NC3=C2C=C(C=C3)F)C4=CC=C(C=C4)CN5CCOCC5	71748268	57	5x	28	0.0264130124301	0.0760395766338	13.593393938497453
1	DDD107498	C1CCN(C1)CCNC(=O)C2=CC(=NC3=C2C=C(C=C3)F)C4=CC=C(C=C4)CN5CCOCC5	71748268	57	5x	28	0.0195295191367	0.0692762350988	28.410257724609554
1	DDD107498	C1CCN(C1)CCNC(=O)C2=CC(=NC3=C2C=C(C=C3)F)C4=CC=C(C=C4)CN5CCOCC5	71748268	57	5x	28	0.0300687312919	0.0691825813675	28.906084978642852
1	DDD107498	C1CCN(C1)CCNC(=O)C2=CC(=NC3=C2C=C(C=C3)F)C4=CC=C(C=C4)CN5CCOCC5	71748268	57	5x	28	0.0109148130233	0.0525250791801	25.944000084417926
1	DDD107498	C1CCN(C1)CCNC(=O)C2=CC(=NC3=C2C=C(C=C3)F)C4=CC=C(C=C4)CN5CCOCC5	71748268	57	5x	28	0.0432550307901	0.0844067121797	28.320107314785314
1	DDD107498	C1CCN(C1)CCNC(=O)C2=CC(=NC3=C2C=C(C=C3)F)C4=CC=C(C=C4)CN5CCOCC5	71748268	57	5x	28	0.0215777026648	0.0242452255765	24.30197476261932
1	DDD107498	C1CCN(C1)CCNC(=O)C2=CC(=NC3=C2C=C(C=C3)F)C4=CC=C(C=C4)CN5CCOCC5	71748268	57	5x	28	0.0211098312486	0.0523585455096	18.042960594822294
1	DDD107498	C1CCN(C1)CCNC(=O)C2=CC(=NC3=C2C=C(C=C3)F)C4=CC=C(C=C4)CN5CCOCC5	71748268	57	5x	28	0.0265678522837	0.0741193276397	20.419067825189686
1	DDD107498	C1CCN(C1)CCNC(=O)C2=CC(=NC3=C2C=C(C=C3)F)C4=CC=C(C=C4)CN5CCOCC5	71748268	57	5x	28	0.0222312465691	0.0624095561892	26.5492956932378
1	DDD107498	C1CCN(C1)CCNC(=O)C2=CC(=NC3=C2C=C(C=C3)F)C4=CC=C(C=C4)CN5CCOCC5	71748268	57	5x	28	0.0433441827733	0.0512832666217	19.330823592311397
1	DDD107498	C1CCN(C1)CCNC(=O)C2=CC(=NC3=C2C=C(C=C3)F)C4=CC=C(C=C4)CN5CCOCC5	71748268	57	5x	28	0.0173504248261	0.0723493250246	24.978102836301098
1	DDD107498	C1CCN(C1)CCNC(=O)C2=CC(=NC3=C2C=C(C=C3)F)C4=CC=C(C=C4)CN5CCOCC5	71748268	57	5x	28	0.0290764511233	0.0749287926562	21.777763287540683
1	DDD107498	C1CCN(C1)CCNC(=O)C2=CC(=NC3=C2C=C(C=C3)F)C4=CC=C(C=C4)CN5CCOCC5	71748268	57	5x	28	0.0472029311514	0.0817240379778	21.2561787735576
1	DDD107498	C1CCN(C1)CCNC(=O)C2=CC(=NC3=C2C=C(C=C3)F)C4=CC=C(C=C4)CN5CCOCC5	71748268	57	5x	28	0.0190626368176	0.0734566613855	33.15603287035688
1	DDD107498	C1CCN(C1)CCNC(=O)C2=CC(=NC3=C2C=C(C=C3)F)C4=CC=C(C=C4)CN5CCOCC5	71748268	57	5x	28	0.0292281403149	0.0547940318504	25.1906002308868
1	DDD107498	C1CCN(C1)CCNC(=O)C2=CC(=NC3=C2C=C(C=C3)F)C4=CC=C(C=C4)CN5CCOCC5	71748268	57	5x	28	0.0181579039353	0.0594752797963	20.335356730352892
1	DDD107498	C1CCN(C1)CCNC(=O)C2=CC(=NC3=C2C=C(C=C3)F)C4=CC=C(C=C4)CN5CCOCC5	71748268	57	5x	28	0.0179682377855	0.0499679025137	20.09710207581741
1	DDD107498	C1CCN(C1)CCNC(=O)C2=CC(=NC3=C2C=C(C=C3)F)C4=CC=C(C=C4)CN5CCOCC5	71748268	57	5x	28	0.0323120433104	0.06652584984	24.443639692343123
1	DDD107498	C1CCN(C1)CCNC(=O)C2=CC(=NC3=C2C=C(C=C3)F)C4=CC=C(C=C4)CN5CCOCC5	71748268	57	5x	28	0.0411097971904	0.0742123304762	18.242579359433105
1	DDD107498	C1CCN(C1)CCNC(=O)C2=CC(=NC3=C2C=C(C=C3)F)C4=CC=C(C=C4)CN5CCOCC5	71748268	57	5x	28	0.0236189657236	0.0701371593741	22.196318761724644
1	DDD107498	C1CCN(C1)CCNC(=O)C2=CC(=NC3=C2C=C(C=C3)F)C4=CC=C(C=C4)CN5CCOCC5	71748268	57	5x	28	0.0332304329261	0.086963685906	23.355395459464834
1	DDD107498	C1CCN(C1)CCNC(=O)C2=CC(=NC3=C2C=C(C=C3)F)C4=CC=C(C=C4)CN5CCOCC5	71748268	57	5x	28	0.0177732444854	0.0689507574275	20.863380559323424
1	DDD107498	C1CCN(C1)CCNC(=O)C2=CC(=NC3=C2C=C(C=C3)F)C4=CC=C(C=C4)CN5CCOCC5	71748268	57	5x	28	0.0129338234894	0.0466290289288	17.21872827642927
1	DDD107498	C1CCN(C1)CCNC(=O)C2=CC(=NC3=C2C=C(C=C3)F)C4=CC=C(C=C4)CN5CCOCC5	71748268	57	5x	28	0.024746836993	0.0711877119149	30.560988930416347
1	DDD107498	C1CCN(C1)CCNC(=O)C2=CC(=NC3=C2C=C(C=C3)F)C4=CC=C(C=C4)CN5CCOCC5	71748268	57	5x	28	0.0410137087206	0.0734625200136	16.439571162948365
1	DDD107498	C1CCN(C1)CCNC(=O)C2=CC(=NC3=C2C=C(C=C3)F)C4=CC=C(C=C4)CN5CCOCC5	71748268	57	5x	28	0.0293523930594	0.0647348594618	23.13001943490424
1	DDD107498	C1CCN(C1)CCNC(=O)C2=CC(=NC3=C2C=C(C=C3)F)C4=CC=C(C=C4)CN5CCOCC5	71748268	57	5x	28	0.0264406276258	0.0430719576146	28.983356758492203
1	DDD107498	C1CCN(C1)CCNC(=O)C2=CC(=NC3=C2C=C(C=C3)F)C4=CC=C(C=C4)CN5CCOCC5	71748268	57	5x	28	0.022952212884	0.0805112022287	31.121209334324107
1	DDD107498	C1CCN(C1)CCNC(=O)C2=CC(=NC3=C2C=C(C=C3)F)C4=CC=C(C=C4)CN5CCOCC5	71748268	57	5x	28	0.0294636917975	0.0865047072525	21.98382136713894
1	DDD107498	C1CCN(C1)CCNC(=O)C2=CC(=NC3=C2C=C(C=C3)F)C4=CC=C(C=C4)CN5CCOCC5	71748268	57	5x	28	0.0168783199982	0.053518889904	28.62275511919525
1	DDD107498	C1CCN(C1)CCNC(=O)C2=CC(=NC3=C2C=C(C=C3)F)C4=CC=C(C=C4)CN5CCOCC5	71748268	57	5x	28	0.0121557652851	0.0539599292306	24.17318846287041
1	DDD107498	C1CCN(C1)CCNC(=O)C2=CC(=NC3=C2C=C(C=C3)F)C4=CC=C(C=C4)CN5CCOCC5	71748268	57	5x	28	0.00690649822469	0.0382771868153	30.741289750064823
1	DDD107498	C1CCN(C1)CCNC(=O)C2=CC(=NC3=C2C=C(C=C3)F)C4=CC=C(C=C4)CN5CCOCC5	71748268	57	5x	28	0.00831194486026	0.0457699856104	44.79831436765835
1	DDD107498	C1CCN(C1)CCNC(=O)C2=CC(=NC3=C2C=C(C=C3)F)C4=CC=C(C=C4)CN5CCOCC5	71748268	57	5x	28	0.0217904701467	0.0550664201132	31.456053713671274
1	DMSO	CS(=O)C	679	0	control	28	0.27532451609	0.0716591874578	20.90845576423554
1	DMSO	CS(=O)C	679	0	control	28	0.289681655983	0.0600000188912	19.38233811221096
1	DMSO	CS(=O)C	679	0	control	28	0.255134847216	0.0293853134986	38.35899938021285
1	DMSO	CS(=O)C	679	0	control	28	0.164515074401	0.0504626698083	25.615595020058205
1	DMSO	CS(=O)C	679	0	control	28	0.194083806067	0.0585839477962	34.88176928699228
1	DMSO	CS(=O)C	679	0	control	28	0.203979492188	0.0497172787071	40.62563825579367
1	DMSO	CS(=O)C	679	0	control	28	0.100351963137	0.0367460974009	23.864101343473028
1	DMSO	CS(=O)C	679	0	control	28	0.15793389338	0.0667308265221	34.97835901180396
1	DMSO	CS(=O)C	679	0	control	28	0.127489007478	0.0745889702763	37.25143720237222
1	DMSO	CS(=O)C	679	0	control	28	0.151586996164	0.0647310258303	59.45419527908432
1	DMSO	CS(=O)C	679	0	control	28	0.113415389111	0.0415634717453	16.381617328061356
1	DMSO	CS(=O)C	679	0	control	28	0.174726026966	0.0931194782508	35.05563079165331
1	DMSO	CS(=O)C	679	0	control	28	0.140778946578	0.0354398892091	34.89464791696717
1	DMSO	CS(=O)C	679	0	control	28	0.0576369716473	0.0167702483033	15.660414049467459
1	DMSO	CS(=O)C	679	0	control	28	0.297221961796	0.061407032502	40.52260921599454
1	DMSO	CS(=O)C	679	0	control	28	0.232463917834	0.0878218472723	39.87223840226254
1	DMSO	CS(=O)C	679	0	control	28	0.183520055115	0.0544691174724	40.83169633539192
1	DMSO	CS(=O)C	679	0	control	28	0.158578813812	0.0806617832527	25.78945652471923
1	DMSO	CS(=O)C	679	0	control	28	0.121236626378	0.0501293531021	36.91015350803761
1	DMSO	CS(=O)C	679	0	control	28	0.12587907624	0.0853061005364	48.44940596553995
1	DMSO	CS(=O)C	679	0	control	28	0.11943147805	0.0814054574753	39.20898895855566
1	DMSO	CS(=O)C	679	0	control	28	0.0911810939297	0.0633086661994	25.65423090998288
1	DMSO	CS(=O)C	679	0	control	28	0.119656469691	0.0887679644934	42.344935357441614
1	DMSO	CS(=O)C	679	0	control	28	0.21221888391	0.011069532289	28.139806495136842
1	DMSO	CS(=O)C	679	0	control	28	0.171257827123	0.0517099654142	49.26075965395808
1	DMSO	CS(=O)C	679	0	control	28	0.168484621691	0.0732775598643	37.76658240136786
1	DMSO	CS(=O)C	679	0	control	28	0.170260850321	0.0478896717514	36.588187758665335
1	DMSO	CS(=O)C	679	0	control	28	0.146677630772	0.0827174684223	19.916801256168934
1	DMSO	CS(=O)C	679	0	control	28	0.20851473367	0.106316350864	30.606064135328467
1	DMSO	CS(=O)C	679	0	control	28	0.177499220028	0.0526766265056	22.750099850644954
1	DMSO	CS(=O)C	679	0	control	28	0.21832683163	0.0894246398557	23.05918697004234
1	DMSO	CS(=O)C	679	0	control	28	0.322873041062	0.076438310042	21.28193603350738
1	DMSO	CS(=O)C	679	0	control	28	0.178722072432	0.0890777039671	28.545483339345907
1	DMSO	CS(=O)C	679	0	control	28	0.0155548587922	0.066222950701	21.31413260844461
1	DMSO	CS(=O)C	679	0	control	28	0.20425481988	0.0576952461874	22.434573416260125
1	DMSO	CS(=O)C	679	0	control	28	0.178683307393	0.0755088835685	33.70337464428975
1	DMSO	CS(=O)C	679	0	control	28	0.131124266692	0.0180836267214	47.42555488253612
1	DMSO	CS(=O)C	679	0	control	28	0.133260923549	0.047460734609	39.09308128878164
1	DMSO	CS(=O)C	679	0	control	28	0.261513972628	0.0922740677145	26.34967692862699
1	DMSO	CS(=O)C	679	0	control	28	0.175566812065	0.0731926402717	28.390939779647216
1	DMSO	CS(=O)C	679	0	control	28	0.37445985759	0.0725011290714	17.766070050362135
1	DMSO	CS(=O)C	679	0	control	28	0.199414639745	0.0669881245137	33.162472185344335
1	DMSO	CS(=O)C	679	0	control	28	0.0566281362473	0.0769660202192	22.99479382016788
1	DMSO	CS(=O)C	679	0	control	28	0.237080108219	0.0747528457278	35.300324761176235
1	DMSO	CS(=O)C	679	0	control	28	0.165563822434	0.0832636135903	31.720065628156537
1	DMSO	CS(=O)C	679	0	control	28	0.175678915326	0.0584554971415	25.27431132572359
1	DMSO	CS(=O)C	679	0	control	28	0.0711350295306	0.0362883483271	38.094987465727584
1	DMSO	CS(=O)C	679	0	control	28	0.266911574452	0.091587095814	30.181069346157066
1	DMSO	CS(=O)C	679	0	control	28	0.090570026542	0.0701640154337	30.96666577462541
1	DMSO	CS(=O)C	679	0	control	28	0.152166236963	0.057611989316	32.228771512164734
1	DMSO	CS(=O)C	679	0	control	28	0.199918641035	0.0822207463715	22.35730163641078
1	LysRS-IN-2	C1CC(CCC1(CNC(=O)C2=CC(=O)C3=C(O2)C=CC(=C3)F)O)(F)F	134158252	33150	5x	28	0.0169004264535	0.0460036035299	15.196783370371381
1	LysRS-IN-2	C1CC(CCC1(CNC(=O)C2=CC(=O)C3=C(O2)C=CC(=C3)F)O)(F)F	134158252	33150	5x	28	0.0163230361312	0.0566190995833	21.41072233325629
1	LysRS-IN-2	C1CC(CCC1(CNC(=O)C2=CC(=O)C3=C(O2)C=CC(=C3)F)O)(F)F	134158252	33150	5x	28	0.00934583275226	0.0639081113024	27.379967326618274
1	LysRS-IN-2	C1CC(CCC1(CNC(=O)C2=CC(=O)C3=C(O2)C=CC(=C3)F)O)(F)F	134158252	33150	5x	28	0.0196710053887	0.0598034360668	17.141456496579924
1	LysRS-IN-2	C1CC(CCC1(CNC(=O)C2=CC(=O)C3=C(O2)C=CC(=C3)F)O)(F)F	134158252	33150	5x	28	0.00862649959411	0.0205506380949	15.499431174781321
1	LysRS-IN-2	C1CC(CCC1(CNC(=O)C2=CC(=O)C3=C(O2)C=CC(=C3)F)O)(F)F	134158252	33150	5x	28	0.0101147658769	0.0552442196573	20.05202687090529
1	LysRS-IN-2	C1CC(CCC1(CNC(=O)C2=CC(=O)C3=C(O2)C=CC(=C3)F)O)(F)F	134158252	33150	5x	28	0.00646376827337	0.0474286404879	23.51637833415097
1	LysRS-IN-2	C1CC(CCC1(CNC(=O)C2=CC(=O)C3=C(O2)C=CC(=C3)F)O)(F)F	134158252	33150	5x	28	0.0124068669777	0.0430491561849	19.826650846344698
1	LysRS-IN-2	C1CC(CCC1(CNC(=O)C2=CC(=O)C3=C(O2)C=CC(=C3)F)O)(F)F	134158252	33150	5x	28	0.00811462545664	0.0347276628128	17.927052925048276
1	LysRS-IN-2	C1CC(CCC1(CNC(=O)C2=CC(=O)C3=C(O2)C=CC(=C3)F)O)(F)F	134158252	33150	5x	28	0.00516352540159	0.0488665315346	19.472488522035196
1	LysRS-IN-2	C1CC(CCC1(CNC(=O)C2=CC(=O)C3=C(O2)C=CC(=C3)F)O)(F)F	134158252	33150	5x	28	0.0300694975636	0.0764956908626	17.656601695575564
1	LysRS-IN-2	C1CC(CCC1(CNC(=O)C2=CC(=O)C3=C(O2)C=CC(=C3)F)O)(F)F	134158252	33150	5x	28	0.00696718930568	0.0302738500488	39.68549826762662
1	LysRS-IN-2	C1CC(CCC1(CNC(=O)C2=CC(=O)C3=C(O2)C=CC(=C3)F)O)(F)F	134158252	33150	5x	28	0.00486608605317	0.0153728283054	24.95234557635132
1	LysRS-IN-2	C1CC(CCC1(CNC(=O)C2=CC(=O)C3=C(O2)C=CC(=C3)F)O)(F)F	134158252	33150	5x	28	0.0179331154975	0.0623636381652	17.933492240035722
1	LysRS-IN-2	C1CC(CCC1(CNC(=O)C2=CC(=O)C3=C(O2)C=CC(=C3)F)O)(F)F	134158252	33150	5x	28	0.0111031593683	0.0530672698854	31.86173055788034
1	LysRS-IN-2	C1CC(CCC1(CNC(=O)C2=CC(=O)C3=C(O2)C=CC(=C3)F)O)(F)F	134158252	33150	5x	28	0.00682435490778	0.0344465971363	10.914638903720125
1	LysRS-IN-2	C1CC(CCC1(CNC(=O)C2=CC(=O)C3=C(O2)C=CC(=C3)F)O)(F)F	134158252	33150	5x	28	0.00255964891261	0.0381381885102	17.637283750613225
1	LysRS-IN-2	C1CC(CCC1(CNC(=O)C2=CC(=O)C3=C(O2)C=CC(=C3)F)O)(F)F	134158252	33150	5x	28	0.0126260163309	0.065970776827	26.75535377283606
1	LysRS-IN-2	C1CC(CCC1(CNC(=O)C2=CC(=O)C3=C(O2)C=CC(=C3)F)O)(F)F	134158252	33150	5x	28	0.010657154254	0.0572016500604	22.492527251147134
1	LysRS-IN-2	C1CC(CCC1(CNC(=O)C2=CC(=O)C3=C(O2)C=CC(=C3)F)O)(F)F	134158252	33150	5x	28	0.00968405849083	0.0381567347651	19.524003041934762
1	LysRS-IN-2	C1CC(CCC1(CNC(=O)C2=CC(=O)C3=C(O2)C=CC(=C3)F)O)(F)F	134158252	33150	5x	28	0.0159222942659	0.0496283489968	18.13311100464653
1	LysRS-IN-2	C1CC(CCC1(CNC(=O)C2=CC(=O)C3=C(O2)C=CC(=C3)F)O)(F)F	134158252	33150	5x	28	0.0319607940539	0.0685565510694	15.808518294178706
1	LysRS-IN-2	C1CC(CCC1(CNC(=O)C2=CC(=O)C3=C(O2)C=CC(=C3)F)O)(F)F	134158252	33150	5x	28	0.00849758226399	0.0481980770952	42.73129425668835
1	LysRS-IN-2	C1CC(CCC1(CNC(=O)C2=CC(=O)C3=C(O2)C=CC(=C3)F)O)(F)F	134158252	33150	5x	28	0.0179943873332	0.0453725472083	21.494433428093085
1	LysRS-IN-2	C1CC(CCC1(CNC(=O)C2=CC(=O)C3=C(O2)C=CC(=C3)F)O)(F)F	134158252	33150	5x	28	0.0217080681912	0.0465879182673	18.13311100464653
1	LysRS-IN-2	C1CC(CCC1(CNC(=O)C2=CC(=O)C3=C(O2)C=CC(=C3)F)O)(F)F	134158252	33150	5x	28	0.0208663576514	0.0466337000772	11.481298622615329
1	LysRS-IN-2	C1CC(CCC1(CNC(=O)C2=CC(=O)C3=C(O2)C=CC(=C3)F)O)(F)F	134158252	33150	5x	28	0.00674315250903	0.0348143616004	18.73840661346641
1	LysRS-IN-2	C1CC(CCC1(CNC(=O)C2=CC(=O)C3=C(O2)C=CC(=C3)F)O)(F)F	134158252	33150	5x	28	0.0154060087691	0.0490232590197	18.757724558428745
1	LysRS-IN-2	C1CC(CCC1(CNC(=O)C2=CC(=O)C3=C(O2)C=CC(=C3)F)O)(F)F	134158252	33150	5x	28	0.0154531016152	0.0463458340108	17.270242796328834
1	LysRS-IN-2	C1CC(CCC1(CNC(=O)C2=CC(=O)C3=C(O2)C=CC(=C3)F)O)(F)F	134158252	33150	5x	28	0.00904432116121	0.040275101019	14.198689547317331
1	LysRS-IN-2	C1CC(CCC1(CNC(=O)C2=CC(=O)C3=C(O2)C=CC(=C3)F)O)(F)F	134158252	33150	5x	28	0.0141002347392	0.06841730036	13.322942709024742
1	LysRS-IN-2	C1CC(CCC1(CNC(=O)C2=CC(=O)C3=C(O2)C=CC(=C3)F)O)(F)F	134158252	33150	5x	28	0.0104277768034	0.0676095056625	28.790177308868834
1	LysRS-IN-2	C1CC(CCC1(CNC(=O)C2=CC(=O)C3=C(O2)C=CC(=C3)F)O)(F)F	134158252	33150	5x	28	0.0182469264228	0.0484957629583	25.95043939940537
1	LysRS-IN-2	C1CC(CCC1(CNC(=O)C2=CC(=O)C3=C(O2)C=CC(=C3)F)O)(F)F	134158252	33150	5x	28	0.00190213878538	0.0189151750969	11.925611356749068
1	LysRS-IN-2	C1CC(CCC1(CNC(=O)C2=CC(=O)C3=C(O2)C=CC(=C3)F)O)(F)F	134158252	33150	5x	28	0.0214270159061	0.0551229556568	18.345608399232233
1	MMV019266	CC1=C(SC2=C1C(=NC=N2)SC3=NC4=CC=CC=C4N3)C	934186	2281	5x	28	0.0191078334083	0.111903816661	22.943279300268323
1	MMV019266	CC1=C(SC2=C1C(=NC=N2)SC3=NC4=CC=CC=C4N3)C	934186	2281	5x	28	0.0108027627085	0.0621963096579	20.760351519524296
1	MMV019266	CC1=C(SC2=C1C(=NC=N2)SC3=NC4=CC=CC=C4N3)C	934186	2281	5x	28	0.00295750049262	0.0432640946308	8.88625468267479
1	MMV019266	CC1=C(SC2=C1C(=NC=N2)SC3=NC4=CC=CC=C4N3)C	934186	2281	5x	28	0.00497018808145	0.0712681005389	30.54167098545401
1	MMV019266	CC1=C(SC2=C1C(=NC=N2)SC3=NC4=CC=CC=C4N3)C	934186	2281	5x	28	0.00528704469408	0.0856733001059	28.06897403027494
1	MMV019266	CC1=C(SC2=C1C(=NC=N2)SC3=NC4=CC=CC=C4N3)C	934186	2281	5x	28	0.00188011633035	0.0464469372496	15.499431174781321
1	MMV019266	CC1=C(SC2=C1C(=NC=N2)SC3=NC4=CC=CC=C4N3)C	934186	2281	5x	28	0.00152750342063	0.025127657995	20.760351519524296
1	MMV019266	CC1=C(SC2=C1C(=NC=N2)SC3=NC4=CC=CC=C4N3)C	934186	2281	5x	28	0.00843524715458	0.077592965643	14.907014195936336
1	MMV019266	CC1=C(SC2=C1C(=NC=N2)SC3=NC4=CC=CC=C4N3)C	934186	2281	5x	28	0.00112673723703	0.0262219914972	27.895112525613914
1	MMV019266	CC1=C(SC2=C1C(=NC=N2)SC3=NC4=CC=CC=C4N3)C	934186	2281	5x	28	0.0145145966588	0.0750671214789	13.194156409275832
1	MMV019266	CC1=C(SC2=C1C(=NC=N2)SC3=NC4=CC=CC=C4N3)C	934186	2281	5x	28	0.0048804451934	0.0488314820919	16.56191814770983
1	MMV019266	CC1=C(SC2=C1C(=NC=N2)SC3=NC4=CC=CC=C4N3)C	934186	2281	5x	28	0.0111489236725	0.037130365273	20.979288229097442
1	MMV019266	CC1=C(SC2=C1C(=NC=N2)SC3=NC4=CC=CC=C4N3)C	934186	2281	5x	28	0.00292343264304	0.0113945028791	18.0300819648474
1	MMV019266	CC1=C(SC2=C1C(=NC=N2)SC3=NC4=CC=CC=C4N3)C	934186	2281	5x	28	0.0119523492052	0.0990098878333	26.10498295910406
1	MMV019266	CC1=C(SC2=C1C(=NC=N2)SC3=NC4=CC=CC=C4N3)C	934186	2281	5x	28	0.00392353913233	0.0501502792882	21.217542883632927
1	MMV019266	CC1=C(SC2=C1C(=NC=N2)SC3=NC4=CC=CC=C4N3)C	934186	2281	5x	28	0.0146709010387	0.0630352538225	22.53760245605925
1	MMV019266	CC1=C(SC2=C1C(=NC=N2)SC3=NC4=CC=CC=C4N3)C	934186	2281	5x	28	0.00947142976229	0.0287222945634	14.224446807267112
1	MMV019266	CC1=C(SC2=C1C(=NC=N2)SC3=NC4=CC=CC=C4N3)C	934186	2281	5x	28	0.00939051797736	0.0795283819197	55.79666436621527
1	MMV019266	CC1=C(SC2=C1C(=NC=N2)SC3=NC4=CC=CC=C4N3)C	934186	2281	5x	28	0.00539300401945	0.0670175712842	15.119511590522038
1	MMV019266	CC1=C(SC2=C1C(=NC=N2)SC3=NC4=CC=CC=C4N3)C	934186	2281	5x	28	0.0190144298354	0.0931971248711	16.780854857282975
1	MMV019266	CC1=C(SC2=C1C(=NC=N2)SC3=NC4=CC=CC=C4N3)C	934186	2281	5x	28	0.0095102291296	0.0899562829723	28.075413345262383
1	MMV019266	CC1=C(SC2=C1C(=NC=N2)SC3=NC4=CC=CC=C4N3)C	934186	2281	5x	28	0.0149355407178	0.0602272774953	29.118582373228556
1	MMV019266	CC1=C(SC2=C1C(=NC=N2)SC3=NC4=CC=CC=C4N3)C	934186	2281	5x	28	0.0199887683537	0.0836000259198	14.243764752229449
1	MMV019266	CC1=C(SC2=C1C(=NC=N2)SC3=NC4=CC=CC=C4N3)C	934186	2281	5x	28	0.00018164487468	0.0349787347291	11.732431907125703
1	MMV019266	CC1=C(SC2=C1C(=NC=N2)SC3=NC4=CC=CC=C4N3)C	934186	2281	5x	28	0.00853779379063	0.0633992671348	19.83952947631959
1	MMV019266	CC1=C(SC2=C1C(=NC=N2)SC3=NC4=CC=CC=C4N3)C	934186	2281	5x	28	0.0146356349613	0.0636255615501	36.15031433951904
1	MMV019266	CC1=C(SC2=C1C(=NC=N2)SC3=NC4=CC=CC=C4N3)C	934186	2281	5x	28	0.0161606435618	0.0708566553317	34.63707531746935
1	MMV019266	CC1=C(SC2=C1C(=NC=N2)SC3=NC4=CC=CC=C4N3)C	934186	2281	5x	28	0.0145168237578	0.0781488977773	13.400214488874088
1	MMV019266	CC1=C(SC2=C1C(=NC=N2)SC3=NC4=CC=CC=C4N3)C	934186	2281	5x	28	0.00919292392964	0.0656949334137	22.49896656613458
1	MMV019266	CC1=C(SC2=C1C(=NC=N2)SC3=NC4=CC=CC=C4N3)C	934186	2281	5x	28	0.00058509610128	0.0319804630114	15.190344055383939
1	MMV019266	CC1=C(SC2=C1C(=NC=N2)SC3=NC4=CC=CC=C4N3)C	934186	2281	5x	28	0.00416373561296	0.0328348763693	16.342981438136682
1	DMSO	CS(=O)C	679	0	control	28	0.24037765704	0.104204144264	30.49015646555445
1	DMSO	CS(=O)C	679	0	control	28	0.301611734819	0.102284149794	50.07211334237621
1	DMSO	CS(=O)C	679	0	control	28	0.185207678263	0.0886703930395	64.14845590493209
1	DMSO	CS(=O)C	679	0	control	28	0.265502954053	0.0689896160462	25.048935301163
1	DMSO	CS(=O)C	679	0	control	28	0.22219815527	0.0655795306938	36.56243049871556
1	DMSO	CS(=O)C	679	0	control	28	0.0894004311777	0.0491657920554	40.87677154030404
1	DMSO	CS(=O)C	679	0	control	28	0.175846220344	0.0643550873702	29.06706785332899
1	DMSO	CS(=O)C	679	0	control	28	0.44737968264	0.0429253758766	21.932306847239378
1	DMSO	CS(=O)C	679	0	control	28	0.118365445667	0.0626332410779	20.560732754913484
1	DMSO	CS(=O)C	679	0	control	28	0.154102363663	0.0613228701953	28.416697039596997
1	DMSO	CS(=O)C	679	0	control	28	0.0082491280376	0.0665236720881	54.34781849404003
1	DMSO	CS(=O)C	679	0	control	28	0.269166234055	0.0933990814379	31.166284539236223
1	DMSO	CS(=O)C	679	0	control	28	0.213556788115	0.0869798937218	39.62754443273961
1	DMSO	CS(=O)C	679	0	control	28	0.311289807078	0.0711557072768	24.0444021631215
1	DMSO	CS(=O)C	679	0	control	28	0.248066128579	0.0859029749751	17.328196631215842
1	DMSO	CS(=O)C	679	0	control	28	0.146189940939	0.0507873718976	24.443639692343123
1	DMSO	CS(=O)C	679	0	control	28	0.123681769037	0.0888533524702	24.30197476261932
1	DMSO	CS(=O)C	679	0	control	28	0.313440036329	0.101808755263	54.296303974140464
1	DMSO	CS(=O)C	679	0	control	28	0.0686656084928	0.0106543778727	11.262361913042183
1	DMSO	CS(=O)C	679	0	control	28	0.159473923395	0.0665131218854	28.89964566365541
1	DMSO	CS(=O)C	679	0	control	28	0.227831961346	0.0539430252349	37.48325254192026
1	DMSO	CS(=O)C	679	0	control	28	0.173146585899	0.112680167208	28.661391009119924
1	DMSO	CS(=O)C	679	0	control	28	0.116244760059	0.0881478281603	24.855755851539634
1	DMSO	CS(=O)C	679	0	control	28	0.250770270824	0.0566698558945	20.792548094461523
1	DMSO	CS(=O)C	679	0	control	28	0.274291178385	0.0750567209047	23.825465453548354
1	DMSO	CS(=O)C	679	0	control	28	0.208553470861	0.0652346655846	47.00056009336471
1	DMSO	CS(=O)C	679	0	control	28	0.221912694459	0.0845373915508	33.658299439377636
1	DMSO	CS(=O)C	679	0	control	28	0.210799239611	0.0875681691126	31.365903303847034
1	DMSO	CS(=O)C	679	0	control	28	0.191201748862	0.0310815366754	38.23665239545139
1	DMSO	CS(=O)C	679	0	control	28	0.349364157065	0.124203538961	30.651139340240583
1	DMSO	CS(=O)C	679	0	control	28	0.237762781878	0.0837465321797	23.394031349389504
1	anisomycin	CC(=O)OC1C(CNC1CC2=CC=C(C=C2)OC)O	253602	2617	10x	28	0.00733184658624	0.000953182680732	16.69070444745874
1	anisomycin	CC(=O)OC1C(CNC1CC2=CC=C(C=C2)OC)O	253602	2617	10x	28	0.0069966861546	0.00119024754849	30.98598371958775
1	anisomycin	CC(=O)OC1C(CNC1CC2=CC=C(C=C2)OC)O	253602	2617	10x	28	0.00283719032041	0.00106884103161	25.197039545874247
1	anisomycin	CC(=O)OC1C(CNC1CC2=CC=C(C=C2)OC)O	253602	2617	10x	28	0.00140423223591	0.000212046327036	23.65804326387477
1	anisomycin	CC(=O)OC1C(CNC1CC2=CC=C(C=C2)OC)O	253602	2617	10x	28	0.000137476839571	0.0000726441936255	16.09828746861375
1	anisomycin	CC(=O)OC1C(CNC1CC2=CC=C(C=C2)OC)O	253602	2617	10x	28	0.00178025252097	0.0010950702552	24.591743937054368
1	anisomycin	CC(=O)OC1C(CNC1CC2=CC=C(C=C2)OC)O	253602	2617	10x	28	0.000986748800129	0.000235266146957	26.53641706326291
1	anisomycin	CC(=O)OC1C(CNC1CC2=CC=C(C=C2)OC)O	253602	2617	10x	28	0.0127894565977	0.0018320825341	17.321757316228396
1	anisomycin	CC(=O)OC1C(CNC1CC2=CC=C(C=C2)OC)O	253602	2617	10x	28	0.0033660868845	0.000762531178385	24.076598738058728
1	anisomycin	CC(=O)OC1C(CNC1CC2=CC=C(C=C2)OC)O	253602	2617	10x	28	0.00119183598463	0.000471738659212	25.757259949782004
1	anisomycin	CC(=O)OC1C(CNC1CC2=CC=C(C=C2)OC)O	253602	2617	10x	28	0.000133588918848	0.00110549898001	18.28765456434522
1	anisomycin	CC(=O)OC1C(CNC1CC2=CC=C(C=C2)OC)O	253602	2617	10x	28	0.00362558707288	0.00300601406982	15.467234599844094
1	anisomycin	CC(=O)OC1C(CNC1CC2=CC=C(C=C2)OC)O	253602	2617	10x	28	0.00079413591599	0.00023358784106	20.805426724436412
1	anisomycin	CC(=O)OC1C(CNC1CC2=CC=C(C=C2)OC)O	253602	2617	10x	28	0.000522848910888	0.000354441790716	15.177465425409046
1	anisomycin	CC(=O)OC1C(CNC1CC2=CC=C(C=C2)OC)O	253602	2617	10x	28	0.000255337128272	0.000173245216054	73.69152071632632
1	anisomycin	CC(=O)OC1C(CNC1CC2=CC=C(C=C2)OC)O	253602	2617	10x	28	0.00287724127818	0.000768920734034	27.502314311379735
1	anisomycin	CC(=O)OC1C(CNC1CC2=CC=C(C=C2)OC)O	253602	2617	10x	28	0.00463343874573	0.0015263930538	17.283121426303726
1	anisomycin	CC(=O)OC1C(CNC1CC2=CC=C(C=C2)OC)O	253602	2617	10x	28	0.00253367457544	0.00136899573706	21.636098357816888
1	anisomycin	CC(=O)OC1C(CNC1CC2=CC=C(C=C2)OC)O	253602	2617	10x	28	0.00296502929989	0.00157071188596	27.99814156541304
1	anisomycin	CC(=O)OC1C(CNC1CC2=CC=C(C=C2)OC)O	253602	2617	10x	28	0.00153435315533	0.000522510560864	20.702397684637287
1	anisomycin	CC(=O)OC1C(CNC1CC2=CC=C(C=C2)OC)O	253602	2617	10x	28	0.00341371913884	0.00105550390991	17.328196631215842
1	anisomycin	CC(=O)OC1C(CNC1CC2=CC=C(C=C2)OC)O	253602	2617	10x	28	0.00373237551209	0.00105730250299	11.803264371987604
1	anisomycin	CC(=O)OC1C(CNC1CC2=CC=C(C=C2)OC)O	253602	2617	10x	28	0.00168874893775	0.000589052356842	34.53404627767022
1	anisomycin	CC(=O)OC1C(CNC1CC2=CC=C(C=C2)OC)O	253602	2617	10x	28	0.00133918286722	0.00115188510864	23.999326958209384
1	anisomycin	CC(=O)OC1C(CNC1CC2=CC=C(C=C2)OC)O	253602	2617	10x	28	0.00278999941507	0.00139643528071	25.428854885422286
1	anisomycin	CC(=O)OC1C(CNC1CC2=CC=C(C=C2)OC)O	253602	2617	10x	28	0.00181840600356	0.000890189013141	14.803985156137207
1	anisomycin	CC(=O)OC1C(CNC1CC2=CC=C(C=C2)OC)O	253602	2617	10x	28	0.00253953208786	0.000397933561916	20.148616595716973
1	anisomycin	CC(=O)OC1C(CNC1CC2=CC=C(C=C2)OC)O	253602	2617	10x	28	0.00193064245318	0.0010672902079	27.502314311379735
1	anisomycin	CC(=O)OC1C(CNC1CC2=CC=C(C=C2)OC)O	253602	2617	10x	28	0.00150059217857	0.000813608540113	25.583398445120977
1	anisomycin	CC(=O)OC1C(CNC1CC2=CC=C(C=C2)OC)O	253602	2617	10x	28	0.00172426007458	0.000462618749088	23.909176548385144
1	anisomycin	CC(=O)OC1C(CNC1CC2=CC=C(C=C2)OC)O	253602	2617	10x	28	0.00403387124916	0.000535870876189	32.589373151461686
1	anisomycin	CC(=O)OC1C(CNC1CC2=CC=C(C=C2)OC)O	253602	2617	10x	28	0.0042973264275	0.00128973572736	34.54692490764511
1	anisomycin	CC(=O)OC1C(CNC1CC2=CC=C(C=C2)OC)O	253602	2617	10x	28	0.0047809714887	0.0016980710337	31.275752894022798
1	anisomycin	CC(=O)OC1C(CNC1CC2=CC=C(C=C2)OC)O	253602	2617	10x	28	0.000617420923023	0.000499422606606	19.71074317657068
1	anisomycin	CC(=O)OC1C(CNC1CC2=CC=C(C=C2)OC)O	253602	2617	10x	28	0.00474617349079	0.00102517906964	14.964968030823345
1	anisomycin	CC(=O)OC1C(CNC1CC2=CC=C(C=C2)OC)O	253602	2617	10x	28	0.00328054372555	0.00115065568493	22.260711911599095
1	anisomycin	CC(=O)OC1C(CNC1CC2=CC=C(C=C2)OC)O	253602	2617	10x	28	0.00381276261064	0.000942468861805	15.402841449969639
1	anisomycin	CC(=O)OC1C(CNC1CC2=CC=C(C=C2)OC)O	253602	2617	10x	28	0.000902538288201	0.000467951983069	31.47537165863361
1	anisomycin	CC(=O)OC1C(CNC1CC2=CC=C(C=C2)OC)O	253602	2617	10x	28	0.000876481271621	0.000588328802942	20.386871250252455
1	anisomycin	CC(=O)OC1C(CNC1CC2=CC=C(C=C2)OC)O	253602	2617	10x	28	0.00245745566116	0.00197445279777	19.91036194118149
1	anisomycin	CC(=O)OC1C(CNC1CC2=CC=C(C=C2)OC)O	253602	2617	10x	28	0.000918376378799	0.000679735558827	11.230165338104953
1	anisomycin	CC(=O)OC1C(CNC1CC2=CC=C(C=C2)OC)O	253602	2617	10x	28	0.000271889867637	0.00126925264938	35.26812818623901
1	anisomycin	CC(=O)OC1C(CNC1CC2=CC=C(C=C2)OC)O	253602	2617	10x	28	0.00692942411208	0.00237532884394	21.101635213858906
1	anisomycin	CC(=O)OC1C(CNC1CC2=CC=C(C=C2)OC)O	253602	2617	10x	28	0.00225250782778	0.000733869567828	28.93828155358008
1	anisomycin	CC(=O)OC1C(CNC1CC2=CC=C(C=C2)OC)O	253602	2617	10x	28	0.000756409277028	0.000844055821756	15.280494465208173
1	anisomycin	CC(=O)OC1C(CNC1CC2=CC=C(C=C2)OC)O	253602	2617	10x	28	0.0028180171769	0.00145172461023	24.701212291840942
1	anisomycin	CC(=O)OC1C(CNC1CC2=CC=C(C=C2)OC)O	253602	2617	10x	28	0.00101930787892	0.00047636807003	14.984285975785681
1	anisomycin	CC(=O)OC1C(CNC1CC2=CC=C(C=C2)OC)O	253602	2617	10x	28	0.0029707322485	0.000820431328096	28.358743204709988
1	bruceantin	CC1=C(C(=O)CC2(C1CC3C45C2C(C(C(C4C(C(=O)O3)OC(=O)C=C(C)C(C)C)(OC5)C(=O)OC)O)O)C)O	5281304	37.19	10x	28	0.000317494275728	0.000324266421037	11.63584218231402
1	bruceantin	CC1=C(C(=O)CC2(C1CC3C45C2C(C(C(C4C(C(=O)O3)OC(=O)C=C(C)C(C)C)(OC5)C(=O)OC)O)O)C)O	5281304	37.19	10x	28	0.000985590382392	0.00103466155615	24.907270371439196
1	bruceantin	CC1=C(C(=O)CC2(C1CC3C45C2C(C(C(C4C(C(=O)O3)OC(=O)C=C(C)C(C)C)(OC5)C(=O)OC)O)O)C)O	5281304	37.19	10x	28	0.000467772157032	0.000773395399845	15.364205560044967
1	bruceantin	CC1=C(C(=O)CC2(C1CC3C45C2C(C(C(C4C(C(=O)O3)OC(=O)C=C(C)C(C)C)(OC5)C(=O)OC)O)O)C)O	5281304	37.19	10x	28	0.000921354740245	0.00102875671646	20.22588837556632
1	bruceantin	CC1=C(C(=O)CC2(C1CC3C45C2C(C(C(C4C(C(=O)O3)OC(=O)C=C(C)C(C)C)(OC5)C(=O)OC)O)O)C)O	5281304	37.19	10x	28	0.0000416045354692	0.0000834256491525	11.397587527778535
1	bruceantin	CC1=C(C(=O)CC2(C1CC3C45C2C(C(C(C4C(C(=O)O3)OC(=O)C=C(C)C(C)C)(OC5)C(=O)OC)O)O)C)O	5281304	37.19	10x	28	0.000508962582358	0.000415636553809	27.59246472120397
1	bruceantin	CC1=C(C(=O)CC2(C1CC3C45C2C(C(C(C4C(C(=O)O3)OC(=O)C=C(C)C(C)C)(OC5)C(=O)OC)O)O)C)O	5281304	37.19	10x	28	0.000446246356995	0.000295114789012	14.59792707653895
1	bruceantin	CC1=C(C(=O)CC2(C1CC3C45C2C(C(C(C4C(C(=O)O3)OC(=O)C=C(C)C(C)C)(OC5)C(=O)OC)O)O)C)O	5281304	37.19	10x	28	0.000156613268419	0.00130655179853	17.68879827051279
1	bruceantin	CC1=C(C(=O)CC2(C1CC3C45C2C(C(C(C4C(C(=O)O3)OC(=O)C=C(C)C(C)C)(OC5)C(=O)OC)O)O)C)O	5281304	37.19	10x	28	0.000517369296312	0.00106692629311	13.413093118848979
1	bruceantin	CC1=C(C(=O)CC2(C1CC3C45C2C(C(C(C4C(C(=O)O3)OC(=O)C=C(C)C(C)C)(OC5)C(=O)OC)O)O)C)O	5281304	37.19	10x	28	0.000088229707361	0.000302416092983	26.56217432321269
1	bruceantin	CC1=C(C(=O)CC2(C1CC3C45C2C(C(C(C4C(C(=O)O3)OC(=O)C=C(C)C(C)C)(OC5)C(=O)OC)O)O)C)O	5281304	37.19	10x	28	0.000308097282418	0.000820002546909	19.092568937775912
1	bruceantin	CC1=C(C(=O)CC2(C1CC3C45C2C(C(C(C4C(C(=O)O3)OC(=O)C=C(C)C(C)C)(OC5)C(=O)OC)O)O)C)O	5281304	37.19	10x	28	0.000644115554826	0.000591124569728	27.637539926116094
1	bruceantin	CC1=C(C(=O)CC2(C1CC3C45C2C(C(C(C4C(C(=O)O3)OC(=O)C=C(C)C(C)C)(OC5)C(=O)OC)O)O)C)O	5281304	37.19	10x	28	0.000296406532234	0.000613379957307	37.90180801610422
1	bruceantin	CC1=C(C(=O)CC2(C1CC3C45C2C(C(C(C4C(C(=O)O3)OC(=O)C=C(C)C(C)C)(OC5)C(=O)OC)O)O)C)O	5281304	37.19	10x	28	0.000133665827733	0.000267752604183	13.252110244162841
1	bruceantin	CC1=C(C(=O)CC2(C1CC3C45C2C(C(C(C4C(C(=O)O3)OC(=O)C=C(C)C(C)C)(OC5)C(=O)OC)O)O)C)O	5281304	37.19	10x	28	0.000106059000008	0.000743278461161	25.171282285924466
1	bruceantin	CC1=C(C(=O)CC2(C1CC3C45C2C(C(C(C4C(C(=O)O3)OC(=O)C=C(C)C(C)C)(OC5)C(=O)OC)O)O)C)O	5281304	37.19	10x	28	0.0000352286613567	0.000406437551203	30.45795989061722
1	bruceantin	CC1=C(C(=O)CC2(C1CC3C45C2C(C(C(C4C(C(=O)O3)OC(=O)C=C(C)C(C)C)(OC5)C(=O)OC)O)O)C)O	5281304	37.19	10x	28	0.000131300023753	0.000567998035657	21.108074528846352
1	bruceantin	CC1=C(C(=O)CC2(C1CC3C45C2C(C(C(C4C(C(=O)O3)OC(=O)C=C(C)C(C)C)(OC5)C(=O)OC)O)O)C)O	5281304	37.19	10x	28	0.000340657940972	0.000690709765908	32.576494521486794
1	bruceantin	CC1=C(C(=O)CC2(C1CC3C45C2C(C(C(C4C(C(=O)O3)OC(=O)C=C(C)C(C)C)(OC5)C(=O)OC)O)O)C)O	5281304	37.19	10x	28	0.000376807935536	0.0016054658301	18.223261414470766
1	bruceantin	CC1=C(C(=O)CC2(C1CC3C45C2C(C(C(C4C(C(=O)O3)OC(=O)C=C(C)C(C)C)(OC5)C(=O)OC)O)O)C)O	5281304	37.19	10x	28	0.0000460324304068	0.000994160378626	25.53188392522141
1	bruceantin	CC1=C(C(=O)CC2(C1CC3C45C2C(C(C(C4C(C(=O)O3)OC(=O)C=C(C)C(C)C)(OC5)C(=O)OC)O)O)C)O	5281304	37.19	10x	28	0.0000282410804818	0.000106673231003	14.559291186614278
1	bruceantin	CC1=C(C(=O)CC2(C1CC3C45C2C(C(C(C4C(C(=O)O3)OC(=O)C=C(C)C(C)C)(OC5)C(=O)OC)O)O)C)O	5281304	37.19	10x	28	0.000476291607385	0.000224237783235	14.063463932580975
1	bruceantin	CC1=C(C(=O)CC2(C1CC3C45C2C(C(C(C4C(C(=O)O3)OC(=O)C=C(C)C(C)C)(OC5)C(=O)OC)O)O)C)O	5281304	37.19	10x	28	0.00103740579401	0.000458633939138	13.7414981832087
1	bruceantin	CC1=C(C(=O)CC2(C1CC3C45C2C(C(C(C4C(C(=O)O3)OC(=O)C=C(C)C(C)C)(OC5)C(=O)OC)O)O)C)O	5281304	37.19	10x	28	0.000155653818705	0.00046418678515	13.123323944413931
1	bruceantin	CC1=C(C(=O)CC2(C1CC3C45C2C(C(C(C4C(C(=O)O3)OC(=O)C=C(C)C(C)C)(OC5)C(=O)OC)O)O)C)O	5281304	37.19	10x	28	0.00034185979333	0.00133906527246	9.742683576005042
1	bruceantin	CC1=C(C(=O)CC2(C1CC3C45C2C(C(C(C4C(C(=O)O3)OC(=O)C=C(C)C(C)C)(OC5)C(=O)OC)O)O)C)O	5281304	37.19	10x	28	0.000130446257486	0.00067724767881	15.41572007994453
1	bruceantin	CC1=C(C(=O)CC2(C1CC3C45C2C(C(C(C4C(C(=O)O3)OC(=O)C=C(C)C(C)C)(OC5)C(=O)OC)O)O)C)O	5281304	37.19	10x	28	0.000748811467074	0.000538080610761	65.58442314713243
1	bruceantin	CC1=C(C(=O)CC2(C1CC3C45C2C(C(C(C4C(C(=O)O3)OC(=O)C=C(C)C(C)C)(OC5)C(=O)OC)O)O)C)O	5281304	37.19	10x	28	0.000947723113061	0.000575434651127	17.766070050362135
1	bruceantin	CC1=C(C(=O)CC2(C1CC3C45C2C(C(C(C4C(C(=O)O3)OC(=O)C=C(C)C(C)C)(OC5)C(=O)OC)O)O)C)O	5281304	37.19	10x	28	0.000890190670599	0.000815487166732	25.64779159499543
1	bruceantin	CC1=C(C(=O)CC2(C1CC3C45C2C(C(C(C4C(C(=O)O3)OC(=O)C=C(C)C(C)C)(OC5)C(=O)OC)O)O)C)O	5281304	37.19	10x	28	0.000197271924799	0.000281028351633	8.383988113654043
1	DDD107498	C1CCN(C1)CCNC(=O)C2=CC(=NC3=C2C=C(C=C3)F)C4=CC=C(C=C4)CN5CCOCC5	71748268	113	10x	28	0.030784202598	0.0730396509031	15.113072275534591
1	DDD107498	C1CCN(C1)CCNC(=O)C2=CC(=NC3=C2C=C(C=C3)F)C4=CC=C(C=C4)CN5CCOCC5	71748268	113	10x	28	0.035612679182	0.0763201787939	36.710534743426805
1	DDD107498	C1CCN(C1)CCNC(=O)C2=CC(=NC3=C2C=C(C=C3)F)C4=CC=C(C=C4)CN5CCOCC5	71748268	113	10x	28	0.00955435191446	0.0697623611572	26.143618849028734
1	DDD107498	C1CCN(C1)CCNC(=O)C2=CC(=NC3=C2C=C(C=C3)F)C4=CC=C(C=C4)CN5CCOCC5	71748268	113	10x	28	0.00677163535554	0.0259135147111	26.285283778752536
1	DDD107498	C1CCN(C1)CCNC(=O)C2=CC(=NC3=C2C=C(C=C3)F)C4=CC=C(C=C4)CN5CCOCC5	71748268	113	10x	28	0.0206262101447	0.0803523110292	26.993608427371544
1	DDD107498	C1CCN(C1)CCNC(=O)C2=CC(=NC3=C2C=C(C=C3)F)C4=CC=C(C=C4)CN5CCOCC5	71748268	113	10x	28	0.0273495725649	0.0382334328488	16.684265132471293
1	DDD107498	C1CCN(C1)CCNC(=O)C2=CC(=NC3=C2C=C(C=C3)F)C4=CC=C(C=C4)CN5CCOCC5	71748268	113	10x	28	0.00842780098697	0.0398427909403	28.661391009119924
1	DDD107498	C1CCN(C1)CCNC(=O)C2=CC(=NC3=C2C=C(C=C3)F)C4=CC=C(C=C4)CN5CCOCC5	71748268	113	10x	28	0.0230401692931	0.0772011598446	29.131461003203448
1	DDD107498	C1CCN(C1)CCNC(=O)C2=CC(=NC3=C2C=C(C=C3)F)C4=CC=C(C=C4)CN5CCOCC5	71748268	113	10x	28	0.0170560166686	0.037369742202	23.477742444226298
1	DDD107498	C1CCN(C1)CCNC(=O)C2=CC(=NC3=C2C=C(C=C3)F)C4=CC=C(C=C4)CN5CCOCC5	71748268	113	10x	28	0.0182773927276	0.0418758175859	27.231863081907026
1	DDD107498	C1CCN(C1)CCNC(=O)C2=CC(=NC3=C2C=C(C=C3)F)C4=CC=C(C=C4)CN5CCOCC5	71748268	113	10x	28	0.0240474178815	0.0562303873989	30.676896600190368
1	DDD107498	C1CCN(C1)CCNC(=O)C2=CC(=NC3=C2C=C(C=C3)F)C4=CC=C(C=C4)CN5CCOCC5	71748268	113	10x	28	0.0174159725743	0.060795642586	19.942558516118716
1	DDD107498	C1CCN(C1)CCNC(=O)C2=CC(=NC3=C2C=C(C=C3)F)C4=CC=C(C=C4)CN5CCOCC5	71748268	113	10x	28	0.0180460007272	0.0722859971084	22.878886150393864
1	DDD107498	C1CCN(C1)CCNC(=O)C2=CC(=NC3=C2C=C(C=C3)F)C4=CC=C(C=C4)CN5CCOCC5	71748268	113	10x	28	0.0167464271111	0.0516598287379	24.598183252041814
1	DDD107498	C1CCN(C1)CCNC(=O)C2=CC(=NC3=C2C=C(C=C3)F)C4=CC=C(C=C4)CN5CCOCC5	71748268	113	10x	28	0.0284181220346	0.0795678575464	22.711463960720284
1	DDD107498	C1CCN(C1)CCNC(=O)C2=CC(=NC3=C2C=C(C=C3)F)C4=CC=C(C=C4)CN5CCOCC5	71748268	113	10x	28	0.0330872992271	0.0835324786739	26.16937610897852
1	DDD107498	C1CCN(C1)CCNC(=O)C2=CC(=NC3=C2C=C(C=C3)F)C4=CC=C(C=C4)CN5CCOCC5	71748268	113	10x	28	0.0216416813043	0.0731954611726	25.37734036552272
1	DDD107498	C1CCN(C1)CCNC(=O)C2=CC(=NC3=C2C=C(C=C3)F)C4=CC=C(C=C4)CN5CCOCC5	71748268	113	10x	28	0.0127173564883	0.0820499076928	23.336077514502495
1	DDD107498	C1CCN(C1)CCNC(=O)C2=CC(=NC3=C2C=C(C=C3)F)C4=CC=C(C=C4)CN5CCOCC5	71748268	113	10x	28	0.0220601525367	0.0840258648501	29.182975523103014
1	DDD107498	C1CCN(C1)CCNC(=O)C2=CC(=NC3=C2C=C(C=C3)F)C4=CC=C(C=C4)CN5CCOCC5	71748268	113	10x	28	0.0151348177557	0.0420364554193	19.07969030780102
1	DDD107498	C1CCN(C1)CCNC(=O)C2=CC(=NC3=C2C=C(C=C3)F)C4=CC=C(C=C4)CN5CCOCC5	71748268	113	10x	28	0.00937083258393	0.0750890725806	16.909641157031885
1	DDD107498	C1CCN(C1)CCNC(=O)C2=CC(=NC3=C2C=C(C=C3)F)C4=CC=C(C=C4)CN5CCOCC5	71748268	113	10x	28	0.0236874581494	0.0640043750165	18.403562234119242
1	DDD107498	C1CCN(C1)CCNC(=O)C2=CC(=NC3=C2C=C(C=C3)F)C4=CC=C(C=C4)CN5CCOCC5	71748268	113	10x	28	0.0113021872851	0.0369070648351	14.675198856388297
1	DDD107498	C1CCN(C1)CCNC(=O)C2=CC(=NC3=C2C=C(C=C3)F)C4=CC=C(C=C4)CN5CCOCC5	71748268	113	10x	28	0.00897147974022	0.0199213765871	12.949462439752903
1	DDD107498	C1CCN(C1)CCNC(=O)C2=CC(=NC3=C2C=C(C=C3)F)C4=CC=C(C=C4)CN5CCOCC5	71748268	113	10x	28	0.00849984877602	0.0267431414078	38.41695321509986
1	DDD107498	C1CCN(C1)CCNC(=O)C2=CC(=NC3=C2C=C(C=C3)F)C4=CC=C(C=C4)CN5CCOCC5	71748268	113	10x	28	0.0180931582223	0.0652064474913	15.460795284856648
1	DDD107498	C1CCN(C1)CCNC(=O)C2=CC(=NC3=C2C=C(C=C3)F)C4=CC=C(C=C4)CN5CCOCC5	71748268	113	10x	28	0.0199889710111	0.0460375853907	16.44601047793581
1	DDD107498	C1CCN(C1)CCNC(=O)C2=CC(=NC3=C2C=C(C=C3)F)C4=CC=C(C=C4)CN5CCOCC5	71748268	113	10x	28	0.0136109313965	0.027130820083	16.497524997835374
1	DDD107498	C1CCN(C1)CCNC(=O)C2=CC(=NC3=C2C=C(C=C3)F)C4=CC=C(C=C4)CN5CCOCC5	71748268	113	10x	28	0.0165488745972	0.0470487546261	17.057745401743134
1	DDD107498	C1CCN(C1)CCNC(=O)C2=CC(=NC3=C2C=C(C=C3)F)C4=CC=C(C=C4)CN5CCOCC5	71748268	113	10x	28	0.00811037614696	0.0645441161174	27.946627045513473
1	DDD107498	C1CCN(C1)CCNC(=O)C2=CC(=NC3=C2C=C(C=C3)F)C4=CC=C(C=C4)CN5CCOCC5	71748268	113	10x	28	0.0099677295707	0.0776183273397	11.526373827527445
1	DDD107498	C1CCN(C1)CCNC(=O)C2=CC(=NC3=C2C=C(C=C3)F)C4=CC=C(C=C4)CN5CCOCC5	71748268	113	10x	28	0.0117390603443	0.0561857721016	24.21826366778253
1	DDD107498	C1CCN(C1)CCNC(=O)C2=CC(=NC3=C2C=C(C=C3)F)C4=CC=C(C=C4)CN5CCOCC5	71748268	113	10x	28	0.0241387384025	0.0798329009337	28.101170605212168
1	DDD107498	C1CCN(C1)CCNC(=O)C2=CC(=NC3=C2C=C(C=C3)F)C4=CC=C(C=C4)CN5CCOCC5	71748268	113	10x	28	0.0252934772743	0.0678823617788	14.243764752229449
1	DDD107498	C1CCN(C1)CCNC(=O)C2=CC(=NC3=C2C=C(C=C3)F)C4=CC=C(C=C4)CN5CCOCC5	71748268	113	10x	28	0.0281044315415	0.0699954367145	15.022921865710353
1	DDD107498	C1CCN(C1)CCNC(=O)C2=CC(=NC3=C2C=C(C=C3)F)C4=CC=C(C=C4)CN5CCOCC5	71748268	113	10x	28	0.00900093335643	0.0227491706247	53.04063755158859
1	DDD107498	C1CCN(C1)CCNC(=O)C2=CC(=NC3=C2C=C(C=C3)F)C4=CC=C(C=C4)CN5CCOCC5	71748268	113	10x	28	0.0302788292368	0.0485160096494	9.858591245779063
1	DDD107498	C1CCN(C1)CCNC(=O)C2=CC(=NC3=C2C=C(C=C3)F)C4=CC=C(C=C4)CN5CCOCC5	71748268	20	1.8x	28	0.041767443571	0.055901157721	33.76132847917676
1	DDD107498	C1CCN(C1)CCNC(=O)C2=CC(=NC3=C2C=C(C=C3)F)C4=CC=C(C=C4)CN5CCOCC5	71748268	20	1.8x	28	0.0510243987567	0.0576834390198	17.894856350111045
1	DDD107498	C1CCN(C1)CCNC(=O)C2=CC(=NC3=C2C=C(C=C3)F)C4=CC=C(C=C4)CN5CCOCC5	71748268	20	1.8x	28	0.0817454562468	0.101966088354	39.02224882391974
1	DDD107498	C1CCN(C1)CCNC(=O)C2=CC(=NC3=C2C=C(C=C3)F)C4=CC=C(C=C4)CN5CCOCC5	71748268	20	1.8x	28	0.0304490661621	0.0770688709123	21.70049150769134
1	DDD107498	C1CCN(C1)CCNC(=O)C2=CC(=NC3=C2C=C(C=C3)F)C4=CC=C(C=C4)CN5CCOCC5	71748268	20	1.8x	28	0.102041668805	0.0873450458763	31.166284539236223
1	DDD107498	C1CCN(C1)CCNC(=O)C2=CC(=NC3=C2C=C(C=C3)F)C4=CC=C(C=C4)CN5CCOCC5	71748268	20	1.8x	28	0.0791166100563	0.0692789416764	27.244741711881915
1	DDD107498	C1CCN(C1)CCNC(=O)C2=CC(=NC3=C2C=C(C=C3)F)C4=CC=C(C=C4)CN5CCOCC5	71748268	20	1.8x	28	0.0516601929315	0.0880076812384	38.39119595515008
1	DDD107498	C1CCN(C1)CCNC(=O)C2=CC(=NC3=C2C=C(C=C3)F)C4=CC=C(C=C4)CN5CCOCC5	71748268	20	1.8x	28	0.0470455958064	0.0564695648481	18.661134833617062
1	DDD107498	C1CCN(C1)CCNC(=O)C2=CC(=NC3=C2C=C(C=C3)F)C4=CC=C(C=C4)CN5CCOCC5	71748268	20	1.8x	28	0.0431377425455	0.0518523826554	23.85766202848558
1	DDD107498	C1CCN(C1)CCNC(=O)C2=CC(=NC3=C2C=C(C=C3)F)C4=CC=C(C=C4)CN5CCOCC5	71748268	20	1.8x	28	0.0190151550877	0.0948929595761	25.30650790066082
1	DDD107498	C1CCN(C1)CCNC(=O)C2=CC(=NC3=C2C=C(C=C3)F)C4=CC=C(C=C4)CN5CCOCC5	71748268	20	1.8x	28	0.0311438845476	0.0538502123069	31.578400698432738
1	DDD107498	C1CCN(C1)CCNC(=O)C2=CC(=NC3=C2C=C(C=C3)F)C4=CC=C(C=C4)CN5CCOCC5	71748268	20	1.8x	28	0.0659937168722	0.0893328216748	24.67545503189116
1	DDD107498	C1CCN(C1)CCNC(=O)C2=CC(=NC3=C2C=C(C=C3)F)C4=CC=C(C=C4)CN5CCOCC5	71748268	20	1.8x	28	0.0453064587651	0.0315173815825	29.749635241998213
1	DDD107498	C1CCN(C1)CCNC(=O)C2=CC(=NC3=C2C=C(C=C3)F)C4=CC=C(C=C4)CN5CCOCC5	71748268	20	1.8x	28	0.00724654420088	0.069390200701	26.098543644116617
1	DDD107498	C1CCN(C1)CCNC(=O)C2=CC(=NC3=C2C=C(C=C3)F)C4=CC=C(C=C4)CN5CCOCC5	71748268	20	1.8x	28	0.00866509865114	0.021829516847	28.886767033680517
1	DDD107498	C1CCN(C1)CCNC(=O)C2=CC(=NC3=C2C=C(C=C3)F)C4=CC=C(C=C4)CN5CCOCC5	71748268	20	1.8x	28	0.0503973117666	0.0798114773374	25.557641185171196
1	DDD107498	C1CCN(C1)CCNC(=O)C2=CC(=NC3=C2C=C(C=C3)F)C4=CC=C(C=C4)CN5CCOCC5	71748268	20	1.8x	28	0.0332912916071	0.0591674320128	26.285283778752536
1	DDD107498	C1CCN(C1)CCNC(=O)C2=CC(=NC3=C2C=C(C=C3)F)C4=CC=C(C=C4)CN5CCOCC5	71748268	20	1.8x	28	0.0488542492293	0.0579406369062	25.042495986175556
1	DDD107498	C1CCN(C1)CCNC(=O)C2=CC(=NC3=C2C=C(C=C3)F)C4=CC=C(C=C4)CN5CCOCC5	71748268	20	1.8x	28	0.0570224112989	0.0795612389514	19.974755091055943
1	DDD107498	C1CCN(C1)CCNC(=O)C2=CC(=NC3=C2C=C(C=C3)F)C4=CC=C(C=C4)CN5CCOCC5	71748268	20	1.8x	28	0.0849517544693	0.0740219251693	20.26452426549099
1	DDD107498	C1CCN(C1)CCNC(=O)C2=CC(=NC3=C2C=C(C=C3)F)C4=CC=C(C=C4)CN5CCOCC5	71748268	20	1.8x	28	0.0663287367966	0.0859560128095	31.784458778030995
1	DDD107498	C1CCN(C1)CCNC(=O)C2=CC(=NC3=C2C=C(C=C3)F)C4=CC=C(C=C4)CN5CCOCC5	71748268	20	1.8x	28	0.039347801272	0.0377524819298	60.16251992770332
1	DDD107498	C1CCN(C1)CCNC(=O)C2=CC(=NC3=C2C=C(C=C3)F)C4=CC=C(C=C4)CN5CCOCC5	71748268	20	1.8x	28	0.0603848736549	0.110055319902	30.425763315679994
1	DDD107498	C1CCN(C1)CCNC(=O)C2=CC(=NC3=C2C=C(C=C3)F)C4=CC=C(C=C4)CN5CCOCC5	71748268	20	1.8x	28	0.0193240941853	0.0433029843946	25.068253246125337
1	DDD107498	C1CCN(C1)CCNC(=O)C2=CC(=NC3=C2C=C(C=C3)F)C4=CC=C(C=C4)CN5CCOCC5	71748268	20	1.8x	28	0.0574536263145	0.0921978767329	27.01292637233388
1	DDD107498	C1CCN(C1)CCNC(=O)C2=CC(=NC3=C2C=C(C=C3)F)C4=CC=C(C=C4)CN5CCOCC5	71748268	20	1.8x	28	0.0649240854624	0.0872387039929	19.05393304785124
1	DDD107498	C1CCN(C1)CCNC(=O)C2=CC(=NC3=C2C=C(C=C3)F)C4=CC=C(C=C4)CN5CCOCC5	71748268	20	1.8x	28	0.0187218025798	0.0744336008291	68.40484311163357
1	DDD107498	C1CCN(C1)CCNC(=O)C2=CC(=NC3=C2C=C(C=C3)F)C4=CC=C(C=C4)CN5CCOCC5	71748268	20	1.8x	28	0.0550976658319	0.07361365637	18.51946990389326
1	DDD107498	C1CCN(C1)CCNC(=O)C2=CC(=NC3=C2C=C(C=C3)F)C4=CC=C(C=C4)CN5CCOCC5	71748268	20	1.8x	28	0.0454808381562	0.0576898340007	22.34442300643589
1	DDD107498	C1CCN(C1)CCNC(=O)C2=CC(=NC3=C2C=C(C=C3)F)C4=CC=C(C=C4)CN5CCOCC5	71748268	20	1.8x	28	0.0657331391637	0.0630707351527	38.938537729082945
1	DDD107498	C1CCN(C1)CCNC(=O)C2=CC(=NC3=C2C=C(C=C3)F)C4=CC=C(C=C4)CN5CCOCC5	71748268	20	1.8x	28	0.0565218603353	0.0924468257095	32.47346548168766
1	DDD107498	C1CCN(C1)CCNC(=O)C2=CC(=NC3=C2C=C(C=C3)F)C4=CC=C(C=C4)CN5CCOCC5	71748268	20	1.8x	28	0.0601580316621	0.0811824243337	26.285283778752536
1	DDD107498	C1CCN(C1)CCNC(=O)C2=CC(=NC3=C2C=C(C=C3)F)C4=CC=C(C=C4)CN5CCOCC5	71748268	20	1.8x	28	0.052485079759	0.0671242367565	34.57268216759489
1	DDD107498	C1CCN(C1)CCNC(=O)C2=CC(=NC3=C2C=C(C=C3)F)C4=CC=C(C=C4)CN5CCOCC5	71748268	20	1.8x	28	0.0672237668579	0.0613568577433	20.013390980980617
1	DDD107498	C1CCN(C1)CCNC(=O)C2=CC(=NC3=C2C=C(C=C3)F)C4=CC=C(C=C4)CN5CCOCC5	71748268	20	1.8x	28	0.0454493821725	0.0505552146551	18.92514674810233
1	DDD107498	C1CCN(C1)CCNC(=O)C2=CC(=NC3=C2C=C(C=C3)F)C4=CC=C(C=C4)CN5CCOCC5	71748268	20	1.8x	28	0.0630379765412	0.0608816737072	25.480369405321845
1	DDD107498	C1CCN(C1)CCNC(=O)C2=CC(=NC3=C2C=C(C=C3)F)C4=CC=C(C=C4)CN5CCOCC5	71748268	20	1.8x	28	0.0357719003973	0.0389142791904	25.72506337484478
1	DDD107498	C1CCN(C1)CCNC(=O)C2=CC(=NC3=C2C=C(C=C3)F)C4=CC=C(C=C4)CN5CCOCC5	71748268	20	1.8x	28	0.0386376734424	0.0747185376426	10.328661239862583
1	DDD107498	C1CCN(C1)CCNC(=O)C2=CC(=NC3=C2C=C(C=C3)F)C4=CC=C(C=C4)CN5CCOCC5	71748268	20	1.8x	28	0.0297390913278	0.0455263461494	15.834275554128489
1	DDD107498	C1CCN(C1)CCNC(=O)C2=CC(=NC3=C2C=C(C=C3)F)C4=CC=C(C=C4)CN5CCOCC5	71748268	20	1.8x	28	0.0356196266366	0.0424929502582	38.61657197971067
1	DDD107498	C1CCN(C1)CCNC(=O)C2=CC(=NC3=C2C=C(C=C3)F)C4=CC=C(C=C4)CN5CCOCC5	71748268	20	1.8x	28	0.0597042843989	0.0761550309132	23.065626285029783
1	DDD107498	C1CCN(C1)CCNC(=O)C2=CC(=NC3=C2C=C(C=C3)F)C4=CC=C(C=C4)CN5CCOCC5	71748268	20	1.8x	28	0.0312992414003	0.0542590343618	35.718880235360196
1	DDD107498	C1CCN(C1)CCNC(=O)C2=CC(=NC3=C2C=C(C=C3)F)C4=CC=C(C=C4)CN5CCOCC5	71748268	20	1.8x	28	0.0178791212492	0.0280437591712	21.21110356864548
1	DDD107498	C1CCN(C1)CCNC(=O)C2=CC(=NC3=C2C=C(C=C3)F)C4=CC=C(C=C4)CN5CCOCC5	71748268	20	1.8x	28	0.0191066501109	0.0270897162595	25.27431132572359
1	DDD107498	C1CCN(C1)CCNC(=O)C2=CC(=NC3=C2C=C(C=C3)F)C4=CC=C(C=C4)CN5CCOCC5	71748268	20	1.8x	28	0.0661517137672	0.106305696089	24.050841478108946
1	DDD107498	C1CCN(C1)CCNC(=O)C2=CC(=NC3=C2C=C(C=C3)F)C4=CC=C(C=C4)CN5CCOCC5	71748268	20	1.8x	28	0.0789789350155	0.119064123085	27.231863081907026
1	DDD107498	C1CCN(C1)CCNC(=O)C2=CC(=NC3=C2C=C(C=C3)F)C4=CC=C(C=C4)CN5CCOCC5	71748268	20	1.8x	28	0.0335102629504	0.0525807123578	42.55743275202732
1	DDD107498	C1CCN(C1)CCNC(=O)C2=CC(=NC3=C2C=C(C=C3)F)C4=CC=C(C=C4)CN5CCOCC5	71748268	20	1.8x	28	0.050199023976	0.121499894297	31.578400698432738
1	DDD107498	C1CCN(C1)CCNC(=O)C2=CC(=NC3=C2C=C(C=C3)F)C4=CC=C(C=C4)CN5CCOCC5	71748268	20	1.8x	28	0.0562066862723	0.0802431189965	21.816399177465357
1	DDD107498	C1CCN(C1)CCNC(=O)C2=CC(=NC3=C2C=C(C=C3)F)C4=CC=C(C=C4)CN5CCOCC5	71748268	20	1.8x	28	0.0576702234157	0.070683788756	27.46367842145506
1	DDD107498	C1CCN(C1)CCNC(=O)C2=CC(=NC3=C2C=C(C=C3)F)C4=CC=C(C=C4)CN5CCOCC5	71748268	20	1.8x	28	0.0304393605728	0.0663039246576	39.62110511775217
1	DDD107498	C1CCN(C1)CCNC(=O)C2=CC(=NC3=C2C=C(C=C3)F)C4=CC=C(C=C4)CN5CCOCC5	71748268	20	1.8x	28	0.0597812969394	0.0985684576295	52.57056755750507
1	LysRS-IN-2	C1CC(CCC1(CNC(=O)C2=CC(=O)C3=C(O2)C=CC(=C3)F)O)(F)F	134158252	66300	10x	28	0.00889366562687	0.0344630657114	16.066090893676527
1	LysRS-IN-2	C1CC(CCC1(CNC(=O)C2=CC(=O)C3=C(O2)C=CC(=C3)F)O)(F)F	134158252	66300	10x	28	0.00864458056874	0.0367798272295	19.330823592311397
1	LysRS-IN-2	C1CC(CCC1(CNC(=O)C2=CC(=O)C3=C(O2)C=CC(=C3)F)O)(F)F	134158252	66300	10x	28	0.0093751158709	0.0274352318957	11.487737937602773
1	LysRS-IN-2	C1CC(CCC1(CNC(=O)C2=CC(=O)C3=C(O2)C=CC(=C3)F)O)(F)F	134158252	66300	10x	28	0.0108549015581	0.0318603572747	23.677361208837105
1	LysRS-IN-2	C1CC(CCC1(CNC(=O)C2=CC(=O)C3=C(O2)C=CC(=C3)F)O)(F)F	134158252	66300	10x	28	0.00501167329215	0.0228710436526	23.226609159715924
1	LysRS-IN-2	C1CC(CCC1(CNC(=O)C2=CC(=O)C3=C(O2)C=CC(=C3)F)O)(F)F	134158252	66300	10x	28	0.00302142429769	0.00647958956022	30.367809480792985
1	LysRS-IN-2	C1CC(CCC1(CNC(=O)C2=CC(=O)C3=C(O2)C=CC(=C3)F)O)(F)F	134158252	66300	10x	28	0.0151442815824	0.0333629255343	11.017667943519251
1	LysRS-IN-2	C1CC(CCC1(CNC(=O)C2=CC(=O)C3=C(O2)C=CC(=C3)F)O)(F)F	134158252	66300	10x	28	0.0114780315854	0.0201909855851	20.28384221045333
1	LysRS-IN-2	C1CC(CCC1(CNC(=O)C2=CC(=O)C3=C(O2)C=CC(=C3)F)O)(F)F	134158252	66300	10x	28	0.00403629298688	0.0220084649275	18.957343323039556
1	LysRS-IN-2	C1CC(CCC1(CNC(=O)C2=CC(=O)C3=C(O2)C=CC(=C3)F)O)(F)F	134158252	66300	10x	28	0.00385543869277	0.0244949714865	17.572890600738774
1	LysRS-IN-2	C1CC(CCC1(CNC(=O)C2=CC(=O)C3=C(O2)C=CC(=C3)F)O)(F)F	134158252	66300	10x	28	0.00659081755302	0.0256925046486	11.584327662414458
1	LysRS-IN-2	C1CC(CCC1(CNC(=O)C2=CC(=O)C3=C(O2)C=CC(=C3)F)O)(F)F	134158252	66300	10x	28	0.00517849660111	0.0197500358594	10.238510830038347
1	LysRS-IN-2	C1CC(CCC1(CNC(=O)C2=CC(=O)C3=C(O2)C=CC(=C3)F)O)(F)F	134158252	66300	10x	28	0.00495363564431	0.0210129296547	9.105191392247939
1	LysRS-IN-2	C1CC(CCC1(CNC(=O)C2=CC(=O)C3=C(O2)C=CC(=C3)F)O)(F)F	134158252	66300	10x	28	0.00312678252594	0.0230728787492	20.406189195214793
1	LysRS-IN-2	C1CC(CCC1(CNC(=O)C2=CC(=O)C3=C(O2)C=CC(=C3)F)O)(F)F	134158252	66300	10x	28	0.00310153510119	0.0217428920832	13.947556262806957
1	LysRS-IN-2	C1CC(CCC1(CNC(=O)C2=CC(=O)C3=C(O2)C=CC(=C3)F)O)(F)F	134158252	66300	10x	28	0.00417587515883	0.0186047832576	27.631100611128645
1	LysRS-IN-2	C1CC(CCC1(CNC(=O)C2=CC(=O)C3=C(O2)C=CC(=C3)F)O)(F)F	134158252	66300	10x	28	0.00827573281824	0.0253067449304	11.584327662414458
1	LysRS-IN-2	C1CC(CCC1(CNC(=O)C2=CC(=O)C3=C(O2)C=CC(=C3)F)O)(F)F	134158252	66300	10x	28	0.00768930177738	0.0310498445299	15.338448300095184
1	LysRS-IN-2	C1CC(CCC1(CNC(=O)C2=CC(=O)C3=C(O2)C=CC(=C3)F)O)(F)F	134158252	66300	10x	28	0.0085702396242	0.0221328544871	9.472232346532333
1	MMV019266	CC1=C(SC2=C1C(=NC=N2)SC3=NC4=CC=CC=C4N3)C	934186	4562	10x	28	0.00855463604594	0.0909021301117	25.184160915899355
1	MMV019266	CC1=C(SC2=C1C(=NC=N2)SC3=NC4=CC=CC=C4N3)C	934186	4562	10x	28	0.0115739741319	0.100119185569	22.299347801523773
1	MMV019266	CC1=C(SC2=C1C(=NC=N2)SC3=NC4=CC=CC=C4N3)C	934186	4562	10x	28	0.00691331814792	0.0234710772565	34.67571120739402
1	MMV019266	CC1=C(SC2=C1C(=NC=N2)SC3=NC4=CC=CC=C4N3)C	934186	4562	10x	28	0.00450863613158	0.0305668766995	17.096381291667807
1	MMV019266	CC1=C(SC2=C1C(=NC=N2)SC3=NC4=CC=CC=C4N3)C	934186	4562	10x	28	0.00217746418609	0.0320341272879	40.039660591936126
1	MMV019266	CC1=C(SC2=C1C(=NC=N2)SC3=NC4=CC=CC=C4N3)C	934186	4562	10x	28	0.00603506510992	0.0640802874102	30.142433456232393
1	MMV019266	CC1=C(SC2=C1C(=NC=N2)SC3=NC4=CC=CC=C4N3)C	934186	4562	10x	28	0.0131114745346	0.0908975130369	12.839994084966328
1	MMV019266	CC1=C(SC2=C1C(=NC=N2)SC3=NC4=CC=CC=C4N3)C	934186	4562	10x	28	0.0150123927074	0.0880251520484	24.643258456953934
1	MMV019266	CC1=C(SC2=C1C(=NC=N2)SC3=NC4=CC=CC=C4N3)C	934186	4562	10x	28	0.0193795430589	0.0841711797959	20.032708925942956
1	MMV019266	CC1=C(SC2=C1C(=NC=N2)SC3=NC4=CC=CC=C4N3)C	934186	4562	10x	28	0.00161671247418	0.0371908592684	11.552131087477228
1	MMV019266	CC1=C(SC2=C1C(=NC=N2)SC3=NC4=CC=CC=C4N3)C	934186	4562	10x	28	0.00706751483261	0.0530697768076	11.777507112037823
1	MMV019266	CC1=C(SC2=C1C(=NC=N2)SC3=NC4=CC=CC=C4N3)C	934186	4562	10x	28	0.00420702013666	0.047164822385	25.40953694045995
1	MMV019266	CC1=C(SC2=C1C(=NC=N2)SC3=NC4=CC=CC=C4N3)C	934186	4562	10x	28	0.0101946690913	0.0972692674269	17.051306086755687
1	MMV019266	CC1=C(SC2=C1C(=NC=N2)SC3=NC4=CC=CC=C4N3)C	934186	4562	10x	28	0.010185637174	0.0565463378258	9.980938230540527
1	MMV019266	CC1=C(SC2=C1C(=NC=N2)SC3=NC4=CC=CC=C4N3)C	934186	4562	10x	28	0.0227252397173	0.105158491297	19.44029194709797
1	MMV019266	CC1=C(SC2=C1C(=NC=N2)SC3=NC4=CC=CC=C4N3)C	934186	4562	10x	28	0.0196324372058	0.104705099983	18.6804527785794
1	MMV019266	CC1=C(SC2=C1C(=NC=N2)SC3=NC4=CC=CC=C4N3)C	934186	4562	10x	28	0.00998402788725	0.0278119299853	21.803520547490468
1	MMV019266	CC1=C(SC2=C1C(=NC=N2)SC3=NC4=CC=CC=C4N3)C	934186	4562	10x	28	0.00522425345012	0.0266638895197	21.294814663482274
1	MMV019266	CC1=C(SC2=C1C(=NC=N2)SC3=NC4=CC=CC=C4N3)C	934186	4562	10x	28	0.00480348810002	0.0780940957895	18.41000154910669
1	MMV019266	CC1=C(SC2=C1C(=NC=N2)SC3=NC4=CC=CC=C4N3)C	934186	4562	10x	28	0.0160307968785	0.0772490523459	16.594114722647056
1	MMV019266	CC1=C(SC2=C1C(=NC=N2)SC3=NC4=CC=CC=C4N3)C	934186	4562	10x	28	0.0140574396596	0.0855492116553	20.148616595716973
1	MMV019266	CC1=C(SC2=C1C(=NC=N2)SC3=NC4=CC=CC=C4N3)C	934186	4562	10x	28	0.0122581788668	0.0918474711019	23.548574909088195
1	MMV019266	CC1=C(SC2=C1C(=NC=N2)SC3=NC4=CC=CC=C4N3)C	934186	4562	10x	28	0.013046278417	0.0969436826662	23.432667239314178
1	MMV019266	CC1=C(SC2=C1C(=NC=N2)SC3=NC4=CC=CC=C4N3)C	934186	4562	10x	28	0.0245385615563	0.062433529028	9.781319465929716
1	MMV019266	CC1=C(SC2=C1C(=NC=N2)SC3=NC4=CC=CC=C4N3)C	934186	4562	10x	28	0.00363184486688	0.0530024518042	21.809959862477914
1	MMV019266	CC1=C(SC2=C1C(=NC=N2)SC3=NC4=CC=CC=C4N3)C	934186	4562	10x	28	0.0068368309218	0.0614288612348	17.675919640537902
1	MMV019266	CC1=C(SC2=C1C(=NC=N2)SC3=NC4=CC=CC=C4N3)C	934186	4562	10x	28	0.011386244988	0.0841974631356	21.57170520794243
1	MMV019266	CC1=C(SC2=C1C(=NC=N2)SC3=NC4=CC=CC=C4N3)C	934186	4562	10x	28	0.00900390757416	0.0592558823197	26.07922569915428
1	MMV019266	CC1=C(SC2=C1C(=NC=N2)SC3=NC4=CC=CC=C4N3)C	934186	4562	10x	28	0.00120314116617	0.0380455421749	29.807589076885222
1	MMV019266	CC1=C(SC2=C1C(=NC=N2)SC3=NC4=CC=CC=C4N3)C	934186	4562	10x	28	0.00290140037831	0.0522329890832	13.664226403359354
1	MMV019266	CC1=C(SC2=C1C(=NC=N2)SC3=NC4=CC=CC=C4N3)C	934186	4562	10x	28	0.0103318301114	0.0821898584266	16.664947187508957
1	MMV019266	CC1=C(SC2=C1C(=NC=N2)SC3=NC4=CC=CC=C4N3)C	934186	4562	10x	28	0.00927085432895	0.0484046726335	16.50396431282282
1	MMV019266	CC1=C(SC2=C1C(=NC=N2)SC3=NC4=CC=CC=C4N3)C	934186	4562	10x	28	0.00271729896595	0.0342492277417	17.308878686253507
1	MMV019266	CC1=C(SC2=C1C(=NC=N2)SC3=NC4=CC=CC=C4N3)C	934186	4562	10x	28	0.00816561480585	0.0603092928203	15.705489254379579
1	anisomycin	CC(=O)OC1C(CNC1CC2=CC=C(C=C2)OC)O	253602	2617	10x	28	0.00241499057423	0.00053754702116	20.41262851020224
1	anisomycin	CC(=O)OC1C(CNC1CC2=CC=C(C=C2)OC)O	253602	2617	10x	28	0.00075129861633	0.000154152571276	8.654439343126754
1	anisomycin	CC(=O)OC1C(CNC1CC2=CC=C(C=C2)OC)O	253602	2617	10x	28	0.0114394736866	0.00206335223451	17.135017181592477
1	anisomycin	CC(=O)OC1C(CNC1CC2=CC=C(C=C2)OC)O	253602	2617	10x	28	0.00699445921135	0.0010936992161	27.09663746717067
1	anisomycin	CC(=O)OC1C(CNC1CC2=CC=C(C=C2)OC)O	253602	2617	10x	28	0.00299181273774	0.00113770771406	30.251901811018968
1	anisomycin	CC(=O)OC1C(CNC1CC2=CC=C(C=C2)OC)O	253602	2617	10x	28	0.000864873277787	0.000373697376827	8.448381263528498
1	anisomycin	CC(=O)OC1C(CNC1CC2=CC=C(C=C2)OC)O	253602	2617	10x	28	0.00644219859996	0.000782629350898	16.652068557534065
1	anisomycin	CC(=O)OC1C(CNC1CC2=CC=C(C=C2)OC)O	253602	2617	10x	28	0.00916980950704	0.00112808646793	18.268336619382886
1	anisomycin	CC(=O)OC1C(CNC1CC2=CC=C(C=C2)OC)O	253602	2617	10x	28	0.00747793770863	0.00125669665307	24.900831056451754
1	anisomycin	CC(=O)OC1C(CNC1CC2=CC=C(C=C2)OC)O	253602	2617	10x	28	0.00113662949528	0.000190479414168	21.97094273716405
1	anisomycin	CC(=O)OC1C(CNC1CC2=CC=C(C=C2)OC)O	253602	2617	10x	28	0.00185435352334	0.00103170198512	22.53760245605925
1	anisomycin	CC(=O)OC1C(CNC1CC2=CC=C(C=C2)OC)O	253602	2617	10x	28	0.0044494902935	0.000983470717156	21.545947947992648
1	anisomycin	CC(=O)OC1C(CNC1CC2=CC=C(C=C2)OC)O	253602	2617	10x	28	0.000295671075789	0.000327961235876	34.360184773009195
1	anisomycin	CC(=O)OC1C(CNC1CC2=CC=C(C=C2)OC)O	253602	2617	10x	28	0.00137063270141	0.000999631877606	25.036056671188106
1	anisomycin	CC(=O)OC1C(CNC1CC2=CC=C(C=C2)OC)O	253602	2617	10x	28	0.000322103500366	0.000218750167888	11.513495197552556
1	anisomycin	CC(=O)OC1C(CNC1CC2=CC=C(C=C2)OC)O	253602	2617	10x	28	0.00483013564465	0.000768078876103	15.332008985107738
1	anisomycin	CC(=O)OC1C(CNC1CC2=CC=C(C=C2)OC)O	253602	2617	10x	28	0.00271691419794	0.000927551208813	33.39428752489237
1	anisomycin	CC(=O)OC1C(CNC1CC2=CC=C(C=C2)OC)O	253602	2617	10x	28	0.00137163391849	0.00051112724107	16.09184815362631
1	anisomycin	CC(=O)OC1C(CNC1CC2=CC=C(C=C2)OC)O	253602	2617	10x	28	0.00069622753614	0.0013089041196	35.1393418864901
1	anisomycin	CC(=O)OC1C(CNC1CC2=CC=C(C=C2)OC)O	253602	2617	10x	28	0.00692727350714	0.00182424803894	25.428854885422286
1	anisomycin	CC(=O)OC1C(CNC1CC2=CC=C(C=C2)OC)O	253602	2617	10x	28	0.00125783158497	0.000689050937129	20.586490014863266
1	anisomycin	CC(=O)OC1C(CNC1CC2=CC=C(C=C2)OC)O	253602	2617	10x	28	0.00176826397178	0.00076258591456	17.598647860688555
1	anisomycin	CC(=O)OC1C(CNC1CC2=CC=C(C=C2)OC)O	253602	2617	10x	28	0.000105049326477	0.000270991723351	20.341796045340338
1	anisomycin	CC(=O)OC1C(CNC1CC2=CC=C(C=C2)OC)O	253602	2617	10x	28	0.0133128337913	0.00131953024925	15.827836239141043
1	anisomycin	CC(=O)OC1C(CNC1CC2=CC=C(C=C2)OC)O	253602	2617	10x	28	0.0037396359558	0.00149795813135	26.330358983664656
1	anisomycin	CC(=O)OC1C(CNC1CC2=CC=C(C=C2)OC)O	253602	2617	10x	28	0.00949910931276	0.00172196065912	17.933492240035722
1	anisomycin	CC(=O)OC1C(CNC1CC2=CC=C(C=C2)OC)O	253602	2617	10x	28	0.000384976905484	0.000417461102669	19.118326197725693
1	anisomycin	CC(=O)OC1C(CNC1CC2=CC=C(C=C2)OC)O	253602	2617	10x	28	0.00355934563177	0.00031933981445	18.274775934370332
1	anisomycin	CC(=O)OC1C(CNC1CC2=CC=C(C=C2)OC)O	253602	2617	10x	28	0.00125431225	0.00151150924034	16.368738698086464
1	anisomycin	CC(=O)OC1C(CNC1CC2=CC=C(C=C2)OC)O	253602	2617	10x	28	0.00265196753113	0.00115013585902	24.40500380241845
1	anisomycin	CC(=O)OC1C(CNC1CC2=CC=C(C=C2)OC)O	253602	2617	10x	28	0.00841907166734	0.00126786443957	20.477021660076694
1	anisomycin	CC(=O)OC1C(CNC1CC2=CC=C(C=C2)OC)O	253602	2617	10x	28	0.00149367769875	0.000750313331305	22.318665746486108
1	anisomycin	CC(=O)OC1C(CNC1CC2=CC=C(C=C2)OC)O	253602	2617	10x	28	0.00460017179683	0.00208486637008	20.528536179976257
1	bruceantin	CC1=C(C(=O)CC2(C1CC3C45C2C(C(C(C4C(C(=O)O3)OC(=O)C=C(C)C(C)C)(OC5)C(=O)OC)O)O)C)O	5281304	37.19	10x	28	0.0000489734834488	0.0000338446400186	13.400214488874088
1	bruceantin	CC1=C(C(=O)CC2(C1CC3C45C2C(C(C(C4C(C(=O)O3)OC(=O)C=C(C)C(C)C)(OC5)C(=O)OC)O)O)C)O	5281304	37.19	10x	28	0.00019872323324	0.000100370035299	21.861474382377477
1	bruceantin	CC1=C(C(=O)CC2(C1CC3C45C2C(C(C(C4C(C(=O)O3)OC(=O)C=C(C)C(C)C)(OC5)C(=O)OC)O)O)C)O	5281304	37.19	10x	28	0.000045810174197	0.000687297403571	10.73433808407165
1	bruceantin	CC1=C(C(=O)CC2(C1CC3C45C2C(C(C(C4C(C(=O)O3)OC(=O)C=C(C)C(C)C)(OC5)C(=O)OC)O)O)C)O	5281304	37.19	10x	28	0.000277178269236	0.000269961354047	21.5395086330052
1	bruceantin	CC1=C(C(=O)CC2(C1CC3C45C2C(C(C(C4C(C(=O)O3)OC(=O)C=C(C)C(C)C)(OC5)C(=O)OC)O)O)C)O	5281304	37.19	10x	28	0.000266491464248	0.000212814235243	10.682823564172088
1	bruceantin	CC1=C(C(=O)CC2(C1CC3C45C2C(C(C(C4C(C(=O)O3)OC(=O)C=C(C)C(C)C)(OC5)C(=O)OC)O)O)C)O	5281304	37.19	10x	28	0.000272163638362	0.000256248135187	15.679731994429796
1	bruceantin	CC1=C(C(=O)CC2(C1CC3C45C2C(C(C(C4C(C(=O)O3)OC(=O)C=C(C)C(C)C)(OC5)C(=O)OC)O)O)C)O	5281304	37.19	10x	28	0.000820885198402	0.00211416892522	14.97140734581079
1	bruceantin	CC1=C(C(=O)CC2(C1CC3C45C2C(C(C(C4C(C(=O)O3)OC(=O)C=C(C)C(C)C)(OC5)C(=O)OC)O)O)C)O	5281304	37.19	10x	28	0.000177198104871	0.000348144961279	21.809959862477914
1	bruceantin	CC1=C(C(=O)CC2(C1CC3C45C2C(C(C(C4C(C(=O)O3)OC(=O)C=C(C)C(C)C)(OC5)C(=O)OC)O)O)C)O	5281304	37.19	10x	28	0.000393276222091	0.000335683423926	16.033894318739296
1	bruceantin	CC1=C(C(=O)CC2(C1CC3C45C2C(C(C(C4C(C(=O)O3)OC(=O)C=C(C)C(C)C)(OC5)C(=O)OC)O)O)C)O	5281304	37.19	10x	28	0.0000667106604478	0.000128157574029	8.815422217812891
1	bruceantin	CC1=C(C(=O)CC2(C1CC3C45C2C(C(C(C4C(C(=O)O3)OC(=O)C=C(C)C(C)C)(OC5)C(=O)OC)O)O)C)O	5281304	37.19	10x	28	0.000288277355204	0.000263712129744	15.261176520245836
1	bruceantin	CC1=C(C(=O)CC2(C1CC3C45C2C(C(C(C4C(C(=O)O3)OC(=O)C=C(C)C(C)C)(OC5)C(=O)OC)O)O)C)O	5281304	37.19	10x	28	0.0000865691237979	0.0000740891827696	21.391404388293953
1	bruceantin	CC1=C(C(=O)CC2(C1CC3C45C2C(C(C(C4C(C(=O)O3)OC(=O)C=C(C)C(C)C)(OC5)C(=O)OC)O)O)C)O	5281304	37.19	10x	28	0.000326825963328	0.000264942214927	21.945185477214267
1	bruceantin	CC1=C(C(=O)CC2(C1CC3C45C2C(C(C(C4C(C(=O)O3)OC(=O)C=C(C)C(C)C)(OC5)C(=O)OC)O)O)C)O	5281304	37.19	10x	28	0.000463750452468	0.000586862789828	22.189879446737198
1	bruceantin	CC1=C(C(=O)CC2(C1CC3C45C2C(C(C(C4C(C(=O)O3)OC(=O)C=C(C)C(C)C)(OC5)C(=O)OC)O)O)C)O	5281304	37.19	10x	28	0.000271686129396	0.00546644221075	16.439571162948365
1	DDD107498	C1CCN(C1)CCNC(=O)C2=CC(=NC3=C2C=C(C=C3)F)C4=CC=C(C=C4)CN5CCOCC5	71748268	113	10x	28	0.031944929716	0.0777359552148	17.66304101056301
1	DDD107498	C1CCN(C1)CCNC(=O)C2=CC(=NC3=C2C=C(C=C3)F)C4=CC=C(C=C4)CN5CCOCC5	71748268	113	10x	28	0.011031596863	0.0684989265246	13.625590513434682
1	DDD107498	C1CCN(C1)CCNC(=O)C2=CC(=NC3=C2C=C(C=C3)F)C4=CC=C(C=C4)CN5CCOCC5	71748268	113	10x	28	0.00910353165117	0.0254095595798	24.205385037807638
1	DDD107498	C1CCN(C1)CCNC(=O)C2=CC(=NC3=C2C=C(C=C3)F)C4=CC=C(C=C4)CN5CCOCC5	71748268	113	10x	28	0.0168945964624	0.0752416333932	31.192041799186008
1	DDD107498	C1CCN(C1)CCNC(=O)C2=CC(=NC3=C2C=C(C=C3)F)C4=CC=C(C=C4)CN5CCOCC5	71748268	113	10x	28	0.0103812311659	0.0356463240614	21.809959862477914
1	DDD107498	C1CCN(C1)CCNC(=O)C2=CC(=NC3=C2C=C(C=C3)F)C4=CC=C(C=C4)CN5CCOCC5	71748268	113	10x	28	0.0167447934027	0.0514510091246	23.593650114000315
1	DDD107498	C1CCN(C1)CCNC(=O)C2=CC(=NC3=C2C=C(C=C3)F)C4=CC=C(C=C4)CN5CCOCC5	71748268	113	10x	28	0.0164773534741	0.0639525691161	26.03415049424216
1	DDD107498	C1CCN(C1)CCNC(=O)C2=CC(=NC3=C2C=C(C=C3)F)C4=CC=C(C=C4)CN5CCOCC5	71748268	113	10x	28	0.0216630450707	0.0595845009916	28.307228684810422
1	DDD107498	C1CCN(C1)CCNC(=O)C2=CC(=NC3=C2C=C(C=C3)F)C4=CC=C(C=C4)CN5CCOCC5	71748268	113	10x	28	0.0139799472482	0.0395613793951	28.03677745533771
1	DDD107498	C1CCN(C1)CCNC(=O)C2=CC(=NC3=C2C=C(C=C3)F)C4=CC=C(C=C4)CN5CCOCC5	71748268	113	10x	28	0.0121928700119	0.0874483409716	15.048679125660136
1	DDD107498	C1CCN(C1)CCNC(=O)C2=CC(=NC3=C2C=C(C=C3)F)C4=CC=C(C=C4)CN5CCOCC5	71748268	113	10x	28	0.0145634830704	0.0664649121941	22.582677660971374
1	DDD107498	C1CCN(C1)CCNC(=O)C2=CC(=NC3=C2C=C(C=C3)F)C4=CC=C(C=C4)CN5CCOCC5	71748268	113	10x	28	0.0129469514603	0.0426627872828	39.27982142341756
1	DDD107498	C1CCN(C1)CCNC(=O)C2=CC(=NC3=C2C=C(C=C3)F)C4=CC=C(C=C4)CN5CCOCC5	71748268	113	10x	28	0.0152333531734	0.0498075122588	21.404283018268845
1	DDD107498	C1CCN(C1)CCNC(=O)C2=CC(=NC3=C2C=C(C=C3)F)C4=CC=C(C=C4)CN5CCOCC5	71748268	113	10x	28	0.0163901107853	0.0675041833169	22.035335887038503
1	DDD107498	C1CCN(C1)CCNC(=O)C2=CC(=NC3=C2C=C(C=C3)F)C4=CC=C(C=C4)CN5CCOCC5	71748268	113	10x	28	0.0205589400597	0.0775971612889	25.866728304568575
1	DDD107498	C1CCN(C1)CCNC(=O)C2=CC(=NC3=C2C=C(C=C3)F)C4=CC=C(C=C4)CN5CCOCC5	71748268	113	10x	28	0.0156325359734	0.0551218421084	46.665715714017544
1	DDD107498	C1CCN(C1)CCNC(=O)C2=CC(=NC3=C2C=C(C=C3)F)C4=CC=C(C=C4)CN5CCOCC5	71748268	113	10x	28	0.0058526696503	0.0201852034154	23.896297918410255
1	DDD107498	C1CCN(C1)CCNC(=O)C2=CC(=NC3=C2C=C(C=C3)F)C4=CC=C(C=C4)CN5CCOCC5	71748268	113	10x	28	0.0254006936238	0.084539275181	16.780854857282975
1	DDD107498	C1CCN(C1)CCNC(=O)C2=CC(=NC3=C2C=C(C=C3)F)C4=CC=C(C=C4)CN5CCOCC5	71748268	113	10x	28	0.00869664596299	0.0364198773427	27.953066360500923
1	DDD107498	C1CCN(C1)CCNC(=O)C2=CC(=NC3=C2C=C(C=C3)F)C4=CC=C(C=C4)CN5CCOCC5	71748268	113	10x	28	0.0044840554722	0.0133666084403	15.022921865710353
1	DDD107498	C1CCN(C1)CCNC(=O)C2=CC(=NC3=C2C=C(C=C3)F)C4=CC=C(C=C4)CN5CCOCC5	71748268	113	10x	28	0.00921610588037	0.080252734424	35.91205968498356
1	DDD107498	C1CCN(C1)CCNC(=O)C2=CC(=NC3=C2C=C(C=C3)F)C4=CC=C(C=C4)CN5CCOCC5	71748268	113	10x	28	0.0163299170897	0.0389013980838	18.90582880313999
1	DDD107498	C1CCN(C1)CCNC(=O)C2=CC(=NC3=C2C=C(C=C3)F)C4=CC=C(C=C4)CN5CCOCC5	71748268	20	1.8x	28	0.0706192306271	0.0728869137229	33.845039574013555
1	DDD107498	C1CCN(C1)CCNC(=O)C2=CC(=NC3=C2C=C(C=C3)F)C4=CC=C(C=C4)CN5CCOCC5	71748268	20	1.8x	28	0.0508609908948	0.0972158443874	43.317271920545885
1	DDD107498	C1CCN(C1)CCNC(=O)C2=CC(=NC3=C2C=C(C=C3)F)C4=CC=C(C=C4)CN5CCOCC5	71748268	20	1.8x	28	0.0462627987082	0.0547079236423	14.77178858119998
1	DDD107498	C1CCN(C1)CCNC(=O)C2=CC(=NC3=C2C=C(C=C3)F)C4=CC=C(C=C4)CN5CCOCC5	71748268	20	1.8x	28	0.0770425887335	0.0766985934693	25.39665831048506
1	DDD107498	C1CCN(C1)CCNC(=O)C2=CC(=NC3=C2C=C(C=C3)F)C4=CC=C(C=C4)CN5CCOCC5	71748268	20	1.8x	28	0.076567083019	0.08922307468	22.92396135530598
1	DDD107498	C1CCN(C1)CCNC(=O)C2=CC(=NC3=C2C=C(C=C3)F)C4=CC=C(C=C4)CN5CCOCC5	71748268	20	1.8x	28	0.0227034283969	0.0482480961439	30.689775230165257
1	DDD107498	C1CCN(C1)CCNC(=O)C2=CC(=NC3=C2C=C(C=C3)F)C4=CC=C(C=C4)CN5CCOCC5	71748268	20	1.8x	28	0.0443638910442	0.0560562582637	31.86816987286778
1	DDD107498	C1CCN(C1)CCNC(=O)C2=CC(=NC3=C2C=C(C=C3)F)C4=CC=C(C=C4)CN5CCOCC5	71748268	20	1.8x	28	0.0705766092044	0.0642022829013	25.615595020058205
1	DDD107498	C1CCN(C1)CCNC(=O)C2=CC(=NC3=C2C=C(C=C3)F)C4=CC=C(C=C4)CN5CCOCC5	71748268	20	1.8x	28	0.0204971732178	0.00900649842303	28.906084978642852
1	DDD107498	C1CCN(C1)CCNC(=O)C2=CC(=NC3=C2C=C(C=C3)F)C4=CC=C(C=C4)CN5CCOCC5	71748268	20	1.8x	28	0.0329461669922	0.0698415966245	39.02868813890718
1	DDD107498	C1CCN(C1)CCNC(=O)C2=CC(=NC3=C2C=C(C=C3)F)C4=CC=C(C=C4)CN5CCOCC5	71748268	20	1.8x	28	0.0382103465944	0.08675630421	25.602716390083312
1	DDD107498	C1CCN(C1)CCNC(=O)C2=CC(=NC3=C2C=C(C=C3)F)C4=CC=C(C=C4)CN5CCOCC5	71748268	20	1.8x	28	0.0463772858631	0.0736340930756	29.234490043002573
1	DDD107498	C1CCN(C1)CCNC(=O)C2=CC(=NC3=C2C=C(C=C3)F)C4=CC=C(C=C4)CN5CCOCC5	71748268	20	1.8x	28	0.0847542788857	0.047581457473	23.43910655430162
1	DDD107498	C1CCN(C1)CCNC(=O)C2=CC(=NC3=C2C=C(C=C3)F)C4=CC=C(C=C4)CN5CCOCC5	71748268	20	1.8x	28	0.0760453074112	0.0794966957315	17.579329915726216
1	DDD107498	C1CCN(C1)CCNC(=O)C2=CC(=NC3=C2C=C(C=C3)F)C4=CC=C(C=C4)CN5CCOCC5	71748268	20	1.8x	28	0.0588139343262	0.0757318308113	14.874817620999107
1	DDD107498	C1CCN(C1)CCNC(=O)C2=CC(=NC3=C2C=C(C=C3)F)C4=CC=C(C=C4)CN5CCOCC5	71748268	20	1.8x	28	0.0594284483217	0.0624118118701	21.790641917515575
1	DDD107498	C1CCN(C1)CCNC(=O)C2=CC(=NC3=C2C=C(C=C3)F)C4=CC=C(C=C4)CN5CCOCC5	71748268	20	1.8x	28	0.0583417538362	0.0689013516614	20.000512351005725
1	DDD107498	C1CCN(C1)CCNC(=O)C2=CC(=NC3=C2C=C(C=C3)F)C4=CC=C(C=C4)CN5CCOCC5	71748268	20	1.8x	28	0.0569156107276	0.0766983550792	14.185810917342438
1	DDD107498	C1CCN(C1)CCNC(=O)C2=CC(=NC3=C2C=C(C=C3)F)C4=CC=C(C=C4)CN5CCOCC5	71748268	20	1.8x	28	0.0315334025347	0.066576705098	15.679731994429796
1	DDD107498	C1CCN(C1)CCNC(=O)C2=CC(=NC3=C2C=C(C=C3)F)C4=CC=C(C=C4)CN5CCOCC5	71748268	20	1.8x	28	0.050173329783	0.0432844013931	24.37924654246867
1	DDD107498	C1CCN(C1)CCNC(=O)C2=CC(=NC3=C2C=C(C=C3)F)C4=CC=C(C=C4)CN5CCOCC5	71748268	20	1.8x	28	0.0399637050597	0.0865053489971	24.076598738058728
1	DDD107498	C1CCN(C1)CCNC(=O)C2=CC(=NC3=C2C=C(C=C3)F)C4=CC=C(C=C4)CN5CCOCC5	71748268	20	1.8x	28	0.0612080079012	0.0754073618662	49.956205672602195
1	DDD107498	C1CCN(C1)CCNC(=O)C2=CC(=NC3=C2C=C(C=C3)F)C4=CC=C(C=C4)CN5CCOCC5	71748268	20	1.8x	28	0.0303151963896	0.0415524464365	39.60822648777728
1	DDD107498	C1CCN(C1)CCNC(=O)C2=CC(=NC3=C2C=C(C=C3)F)C4=CC=C(C=C4)CN5CCOCC5	71748268	20	1.8x	28	0.0575019151151	0.0729891637899	37.44461665199559
1	DDD107498	C1CCN(C1)CCNC(=O)C2=CC(=NC3=C2C=C(C=C3)F)C4=CC=C(C=C4)CN5CCOCC5	71748268	20	1.8x	28	0.051518884588	0.0785577208653	31.86816987286778
1	DDD107498	C1CCN(C1)CCNC(=O)C2=CC(=NC3=C2C=C(C=C3)F)C4=CC=C(C=C4)CN5CCOCC5	71748268	20	1.8x	28	0.0402967225011	0.0628564605767	18.184625524546096
1	DDD107498	C1CCN(C1)CCNC(=O)C2=CC(=NC3=C2C=C(C=C3)F)C4=CC=C(C=C4)CN5CCOCC5	71748268	20	1.8x	28	0.0656195484367	0.0245714130163	43.021063431123395
1	DDD107498	C1CCN(C1)CCNC(=O)C2=CC(=NC3=C2C=C(C=C3)F)C4=CC=C(C=C4)CN5CCOCC5	71748268	20	1.8x	28	0.0582194732651	0.0951776538267	20.502778920026476
1	DDD107498	C1CCN(C1)CCNC(=O)C2=CC(=NC3=C2C=C(C=C3)F)C4=CC=C(C=C4)CN5CCOCC5	71748268	20	1.8x	28	0.0385613616742	0.058604847794	29.859103596784788
1	DDD107498	C1CCN(C1)CCNC(=O)C2=CC(=NC3=C2C=C(C=C3)F)C4=CC=C(C=C4)CN5CCOCC5	71748268	20	1.8x	28	0.0330078770095	0.0447873035507	28.313667999797868
1	DDD107498	C1CCN(C1)CCNC(=O)C2=CC(=NC3=C2C=C(C=C3)F)C4=CC=C(C=C4)CN5CCOCC5	71748268	20	1.8x	28	0.0648517833891	0.0621522486442	25.197039545874247
1	DDD107498	C1CCN(C1)CCNC(=O)C2=CC(=NC3=C2C=C(C=C3)F)C4=CC=C(C=C4)CN5CCOCC5	71748268	20	1.8x	28	0.0674213558048	0.0513100952366	21.867913697364923
1	DDD107498	C1CCN(C1)CCNC(=O)C2=CC(=NC3=C2C=C(C=C3)F)C4=CC=C(C=C4)CN5CCOCC5	71748268	20	1.8x	28	0.0501581006098	0.0731246040545	33.83860025902611
1	DDD107498	C1CCN(C1)CCNC(=O)C2=CC(=NC3=C2C=C(C=C3)F)C4=CC=C(C=C4)CN5CCOCC5	71748268	20	1.8x	28	0.0214642756923	0.019064059883	16.94827704695656
1	DDD107498	C1CCN(C1)CCNC(=O)C2=CC(=NC3=C2C=C(C=C3)F)C4=CC=C(C=C4)CN5CCOCC5	71748268	20	1.8x	28	0.0676905763647	0.0485668163254	25.9826359743426
1	LysRS-IN-2	C1CC(CCC1(CNC(=O)C2=CC(=O)C3=C(O2)C=CC(=C3)F)O)(F)F	134158252	66300	10x	28	0.00485548944468	0.0177707177017	20.090662760829964
1	LysRS-IN-2	C1CC(CCC1(CNC(=O)C2=CC(=O)C3=C(O2)C=CC(=C3)F)O)(F)F	134158252	66300	10x	28	0.00417406232323	0.0130807167917	12.047958341510533
1	LysRS-IN-2	C1CC(CCC1(CNC(=O)C2=CC(=O)C3=C(O2)C=CC(=C3)F)O)(F)F	134158252	66300	10x	28	0.00978498046047	0.0268769237143	28.745102103956718
1	LysRS-IN-2	C1CC(CCC1(CNC(=O)C2=CC(=O)C3=C(O2)C=CC(=C3)F)O)(F)F	134158252	66300	10x	28	0.00808080844709	0.0246322505021	27.766326225865004
1	LysRS-IN-2	C1CC(CCC1(CNC(=O)C2=CC(=O)C3=C(O2)C=CC(=C3)F)O)(F)F	134158252	66300	10x	28	0.00657015668935	0.0202489593584	18.525909218880706
1	LysRS-IN-2	C1CC(CCC1(CNC(=O)C2=CC(=O)C3=C(O2)C=CC(=C3)F)O)(F)F	134158252	66300	10x	28	0.00489998716025	0.021026760719	13.23923161418795
1	LysRS-IN-2	C1CC(CCC1(CNC(=O)C2=CC(=O)C3=C(O2)C=CC(=C3)F)O)(F)F	134158252	66300	10x	28	0.00948129836177	0.0193790789152	17.20584964645438
1	LysRS-IN-2	C1CC(CCC1(CNC(=O)C2=CC(=O)C3=C(O2)C=CC(=C3)F)O)(F)F	134158252	66300	10x	28	0.0149200692024	0.0324313820015	10.92107821870757
1	LysRS-IN-2	C1CC(CCC1(CNC(=O)C2=CC(=O)C3=C(O2)C=CC(=C3)F)O)(F)F	134158252	66300	10x	28	0.00685821436538	0.0364379893071	21.82927780744025
1	LysRS-IN-2	C1CC(CCC1(CNC(=O)C2=CC(=O)C3=C(O2)C=CC(=C3)F)O)(F)F	134158252	66300	10x	28	0.00541486148656	0.0246582185141	25.02317804121322
1	LysRS-IN-2	C1CC(CCC1(CNC(=O)C2=CC(=O)C3=C(O2)C=CC(=C3)F)O)(F)F	134158252	66300	10x	28	0.00988411903381	0.02538669292	21.95806410718916
1	LysRS-IN-2	C1CC(CCC1(CNC(=O)C2=CC(=O)C3=C(O2)C=CC(=C3)F)O)(F)F	134158252	66300	10x	28	0.00276586442891	0.00847353412466	21.223982198620373
1	LysRS-IN-2	C1CC(CCC1(CNC(=O)C2=CC(=O)C3=C(O2)C=CC(=C3)F)O)(F)F	134158252	66300	10x	28	0.0108038379636	0.0239719988511	19.259991127449496
1	MMV019266	CC1=C(SC2=C1C(=NC=N2)SC3=NC4=CC=CC=C4N3)C	934186	4562	10x	28	0.00164777189671	0.0185552707063	29.105703743253663
1	MMV019266	CC1=C(SC2=C1C(=NC=N2)SC3=NC4=CC=CC=C4N3)C	934186	4562	10x	28	0.0126012179897	0.0701820995685	23.406909979364396
1	MMV019266	CC1=C(SC2=C1C(=NC=N2)SC3=NC4=CC=CC=C4N3)C	934186	4562	10x	28	0.00520607442915	0.0489859806245	14.591487761551507
1	MMV019266	CC1=C(SC2=C1C(=NC=N2)SC3=NC4=CC=CC=C4N3)C	934186	4562	10x	28	0.0045504285863	0.0398755934366	20.489900290051583
1	MMV019266	CC1=C(SC2=C1C(=NC=N2)SC3=NC4=CC=CC=C4N3)C	934186	4562	10x	28	0.00638823388152	0.0353909224044	15.512309804756214
1	MMV019266	CC1=C(SC2=C1C(=NC=N2)SC3=NC4=CC=CC=C4N3)C	934186	4562	10x	28	0.0143742328263	0.0565903270705	20.148616595716973
1	MMV019266	CC1=C(SC2=C1C(=NC=N2)SC3=NC4=CC=CC=C4N3)C	934186	4562	10x	28	0.00892437059971	0.0677802488544	18.268336619382886
1	MMV019266	CC1=C(SC2=C1C(=NC=N2)SC3=NC4=CC=CC=C4N3)C	934186	4562	10x	28	0.00675266734242	0.0655325928396	20.856941244335978
1	MMV019266	CC1=C(SC2=C1C(=NC=N2)SC3=NC4=CC=CC=C4N3)C	934186	4562	10x	28	0.00661658834162	0.0819165075972	30.380688110767878
1	MMV019266	CC1=C(SC2=C1C(=NC=N2)SC3=NC4=CC=CC=C4N3)C	934186	4562	10x	28	0.140457243676	0.0865403453883	14.997164605760574
1	MMV019266	CC1=C(SC2=C1C(=NC=N2)SC3=NC4=CC=CC=C4N3)C	934186	4562	10x	28	0.0154016768315	0.0604710559652	17.244485536379052
1	MMV019266	CC1=C(SC2=C1C(=NC=N2)SC3=NC4=CC=CC=C4N3)C	934186	4562	10x	28	0.010942716295	0.0500506189653	13.921799002857174
1	MMV019266	CC1=C(SC2=C1C(=NC=N2)SC3=NC4=CC=CC=C4N3)C	934186	4562	10x	28	0.00988550455272	0.0552681546355	22.53760245605925
1	MMV019266	CC1=C(SC2=C1C(=NC=N2)SC3=NC4=CC=CC=C4N3)C	934186	4562	10x	28	0.014881988922	0.0901030530593	25.229236120811475
1	MMV019266	CC1=C(SC2=C1C(=NC=N2)SC3=NC4=CC=CC=C4N3)C	934186	4562	10x	28	0.00201707824947	0.0312249555905	24.99098146627599
1	MMV019266	CC1=C(SC2=C1C(=NC=N2)SC3=NC4=CC=CC=C4N3)C	934186	4562	10x	28	0.00460528293599	0.0584449748468	22.299347801523773
2	anisomycin	CC(=O)OC1C(CNC1CC2=CC=C(C=C2)OC)O	253602	1309	5x	28	0.0021433056393	0.000234199561523	16.69070444745874
2	anisomycin	CC(=O)OC1C(CNC1CC2=CC=C(C=C2)OC)O	253602	1309	5x	28	0.000106360214131	0.0000705087007783	33.17535081531922
2	anisomycin	CC(=O)OC1C(CNC1CC2=CC=C(C=C2)OC)O	253602	1309	5x	28	0.00669539101773	0.000775521825878	25.46105146035951
2	anisomycin	CC(=O)OC1C(CNC1CC2=CC=C(C=C2)OC)O	253602	1309	5x	28	0.00107362823521	0.000214922242509	30.992423034575197
2	anisomycin	CC(=O)OC1C(CNC1CC2=CC=C(C=C2)OC)O	253602	1309	5x	28	0.000780368128628	0.000269249857705	21.809959862477914
2	anisomycin	CC(=O)OC1C(CNC1CC2=CC=C(C=C2)OC)O	253602	1309	5x	28	0.000553646785306	0.000115036822135	23.207291214753585
2	anisomycin	CC(=O)OC1C(CNC1CC2=CC=C(C=C2)OC)O	253602	1309	5x	28	0.00165994851795	0.000625797864653	27.03868363228366
2	anisomycin	CC(=O)OC1C(CNC1CC2=CC=C(C=C2)OC)O	253602	1309	5x	28	0.00146442271561	0.000151418808618	34.48253175777066
2	anisomycin	CC(=O)OC1C(CNC1CC2=CC=C(C=C2)OC)O	253602	1309	5x	28	0.0010995030213	0.000210785531967	25.068253246125337
2	anisomycin	CC(=O)OC1C(CNC1CC2=CC=C(C=C2)OC)O	253602	1309	5x	28	0.000437473534903	0.000128775685838	26.0534684392045
2	anisomycin	CC(=O)OC1C(CNC1CC2=CC=C(C=C2)OC)O	253602	1309	5x	28	0.00331774044558	0.000492176405039	21.307693293457167
2	anisomycin	CC(=O)OC1C(CNC1CC2=CC=C(C=C2)OC)O	253602	1309	5x	28	0.00045916324819	0.000116844822071	20.99860617405978
2	anisomycin	CC(=O)OC1C(CNC1CC2=CC=C(C=C2)OC)O	253602	1309	5x	28	0.000878129121375	0.000144280589273	25.66067022497032
2	anisomycin	CC(=O)OC1C(CNC1CC2=CC=C(C=C2)OC)O	253602	1309	5x	28	0.00296058052049	0.000408825507376	18.15886826459631
2	anisomycin	CC(=O)OC1C(CNC1CC2=CC=C(C=C2)OC)O	253602	1309	5x	28	0.00104438596485	0.00068319007457	33.43292341481704
2	anisomycin	CC(=O)OC1C(CNC1CC2=CC=C(C=C2)OC)O	253602	1309	5x	28	0.00238563968119	0.000326065510251	21.77132397255324
2	anisomycin	CC(=O)OC1C(CNC1CC2=CC=C(C=C2)OC)O	253602	1309	5x	28	0.00174268576034	0.000327532187412	18.654695518629616
2	anisomycin	CC(=O)OC1C(CNC1CC2=CC=C(C=C2)OC)O	253602	1309	5x	28	0.00222708554876	0.000867067432486	40.799499760454694
2	anisomycin	CC(=O)OC1C(CNC1CC2=CC=C(C=C2)OC)O	253602	1309	5x	28	0.0041542625509	0.000673956635756	23.297441624577825
2	anisomycin	CC(=O)OC1C(CNC1CC2=CC=C(C=C2)OC)O	253602	1309	5x	28	0.00108699675703	0.000331508630586	30.342052220843204
2	anisomycin	CC(=O)OC1C(CNC1CC2=CC=C(C=C2)OC)O	253602	1309	5x	28	0.000321682088455	0.000379246206642	20.30959947040311
2	anisomycin	CC(=O)OC1C(CNC1CC2=CC=C(C=C2)OC)O	253602	1309	5x	28	0.00236977468264	0.000588170274415	18.90582880313999
2	anisomycin	CC(=O)OC1C(CNC1CC2=CC=C(C=C2)OC)O	253602	1309	5x	28	0.00237948451763	0.000704911038394	32.06778863747859
2	anisomycin	CC(=O)OC1C(CNC1CC2=CC=C(C=C2)OC)O	253602	1309	5x	28	0.0000437709686023	0.0000668083780656	13.48392558371088
2	anisomycin	CC(=O)OC1C(CNC1CC2=CC=C(C=C2)OC)O	253602	1309	5x	28	0.0000811802225588	0.00015782118705	24.88795242647686
2	anisomycin	CC(=O)OC1C(CNC1CC2=CC=C(C=C2)OC)O	253602	1309	5x	28	0.00510841498833	0.000522123912672	32.78899191607249
2	anisomycin	CC(=O)OC1C(CNC1CC2=CC=C(C=C2)OC)O	253602	1309	5x	28	0.00182205639776	0.000928011375897	38.610132664723224
2	anisomycin	CC(=O)OC1C(CNC1CC2=CC=C(C=C2)OC)O	253602	1309	5x	28	0.00278650952256	0.000737271616626	32.499222741637446
2	anisomycin	CC(=O)OC1C(CNC1CC2=CC=C(C=C2)OC)O	253602	1309	5x	28	0.00207201213111	0.000451530304428	26.04058980922961
2	bruceantin	CC1=C(C(=O)CC2(C1CC3C45C2C(C(C(C4C(C(=O)O3)OC(=O)C=C(C)C(C)C)(OC5)C(=O)OC)O)O)C)O	5281304	19	5x	28	0.00218080084879	0.00785835327876	29.234490043002573
2	bruceantin	CC1=C(C(=O)CC2(C1CC3C45C2C(C(C(C4C(C(=O)O3)OC(=O)C=C(C)C(C)C)(OC5)C(=O)OC)O)O)C)O	5281304	19	5x	28	0.0000200081593552	0.0000338573415343	27.161030617045125
2	bruceantin	CC1=C(C(=O)CC2(C1CC3C45C2C(C(C(C4C(C(=O)O3)OC(=O)C=C(C)C(C)C)(OC5)C(=O)OC)O)O)C)O	5281304	19	5x	28	0.000278049169928	0.00082506100709	38.39763527013752
2	bruceantin	CC1=C(C(=O)CC2(C1CC3C45C2C(C(C(C4C(C(=O)O3)OC(=O)C=C(C)C(C)C)(OC5)C(=O)OC)O)O)C)O	5281304	19	5x	28	0.000257864952793	0.00600242848387	26.93565459248453
2	bruceantin	CC1=C(C(=O)CC2(C1CC3C45C2C(C(C(C4C(C(=O)O3)OC(=O)C=C(C)C(C)C)(OC5)C(=O)OC)O)O)C)O	5281304	19	5x	28	0.000101118817267	0.00310223584486	21.45579753816841
2	bruceantin	CC1=C(C(=O)CC2(C1CC3C45C2C(C(C(C4C(C(=O)O3)OC(=O)C=C(C)C(C)C)(OC5)C(=O)OC)O)O)C)O	5281304	19	5x	28	0.000348529966769	0.00269758415327	42.31273878250439
2	bruceantin	CC1=C(C(=O)CC2(C1CC3C45C2C(C(C(C4C(C(=O)O3)OC(=O)C=C(C)C(C)C)(OC5)C(=O)OC)O)O)C)O	5281304	19	5x	28	0.00108265158045	0.00187766467095	23.690239838811998
2	bruceantin	CC1=C(C(=O)CC2(C1CC3C45C2C(C(C(C4C(C(=O)O3)OC(=O)C=C(C)C(C)C)(OC5)C(=O)OC)O)O)C)O	5281304	19	5x	28	0.000582053884864	0.00323524708119	16.01457637377696
2	bruceantin	CC1=C(C(=O)CC2(C1CC3C45C2C(C(C(C4C(C(=O)O3)OC(=O)C=C(C)C(C)C)(OC5)C(=O)OC)O)O)C)O	5281304	19	5x	28	0.000252487823347	0.00581471956224	27.901551840601357
2	bruceantin	CC1=C(C(=O)CC2(C1CC3C45C2C(C(C(C4C(C(=O)O3)OC(=O)C=C(C)C(C)C)(OC5)C(=O)OC)O)O)C)O	5281304	19	5x	28	0.000117686104859	0.00275016554697	18.319851139282452
2	bruceantin	CC1=C(C(=O)CC2(C1CC3C45C2C(C(C(C4C(C(=O)O3)OC(=O)C=C(C)C(C)C)(OC5)C(=O)OC)O)O)C)O	5281304	19	5x	28	0.0000700287747076	0.00766809500744	38.919219784120614
2	bruceantin	CC1=C(C(=O)CC2(C1CC3C45C2C(C(C(C4C(C(=O)O3)OC(=O)C=C(C)C(C)C)(OC5)C(=O)OC)O)O)C)O	5281304	19	5x	28	0.000408110242191	0.00855861747724	24.900831056451754
2	bruceantin	CC1=C(C(=O)CC2(C1CC3C45C2C(C(C(C4C(C(=O)O3)OC(=O)C=C(C)C(C)C)(OC5)C(=O)OC)O)O)C)O	5281304	19	5x	28	0.0000753029373666	0.0073236107078	33.825721629051216
2	bruceantin	CC1=C(C(=O)CC2(C1CC3C45C2C(C(C(C4C(C(=O)O3)OC(=O)C=C(C)C(C)C)(OC5)C(=O)OC)O)O)C)O	5281304	19	5x	28	0.00202052861503	0.0160837096108	37.07113638272375
2	bruceantin	CC1=C(C(=O)CC2(C1CC3C45C2C(C(C(C4C(C(=O)O3)OC(=O)C=C(C)C(C)C)(OC5)C(=O)OC)O)O)C)O	5281304	19	5x	28	0.000841602836688	0.00791340321145	30.32917359086831
2	bruceantin	CC1=C(C(=O)CC2(C1CC3C45C2C(C(C(C4C(C(=O)O3)OC(=O)C=C(C)C(C)C)(OC5)C(=O)OC)O)O)C)O	5281304	19	5x	28	0.0000977084534058	0.00429498086793	16.73577965237086
2	bruceantin	CC1=C(C(=O)CC2(C1CC3C45C2C(C(C(C4C(C(=O)O3)OC(=O)C=C(C)C(C)C)(OC5)C(=O)OC)O)O)C)O	5281304	19	5x	28	0.000146496815074	0.00298035774107	24.340610652543994
2	bruceantin	CC1=C(C(=O)CC2(C1CC3C45C2C(C(C(C4C(C(=O)O3)OC(=O)C=C(C)C(C)C)(OC5)C(=O)OC)O)O)C)O	5281304	19	5x	28	0.000160049969494	0.00292577784622	18.828557023290646
2	bruceantin	CC1=C(C(=O)CC2(C1CC3C45C2C(C(C(C4C(C(=O)O3)OC(=O)C=C(C)C(C)C)(OC5)C(=O)OC)O)O)C)O	5281304	19	5x	28	0.00016593725785	0.00491042565664	14.45626214681515
2	bruceantin	CC1=C(C(=O)CC2(C1CC3C45C2C(C(C(C4C(C(=O)O3)OC(=O)C=C(C)C(C)C)(OC5)C(=O)OC)O)O)C)O	5281304	19	5x	28	0.00000500049483394	0.0023538779479	30.77348632500205
2	bruceantin	CC1=C(C(=O)CC2(C1CC3C45C2C(C(C(C4C(C(=O)O3)OC(=O)C=C(C)C(C)C)(OC5)C(=O)OC)O)O)C)O	5281304	19	5x	28	0.00032018740422	0.00324207953167	16.104726783601198
2	bruceantin	CC1=C(C(=O)CC2(C1CC3C45C2C(C(C(C4C(C(=O)O3)OC(=O)C=C(C)C(C)C)(OC5)C(=O)OC)O)O)C)O	5281304	19	5x	28	0.000285188613615	0.00350637060428	18.616059628704946
2	bruceantin	CC1=C(C(=O)CC2(C1CC3C45C2C(C(C(C4C(C(=O)O3)OC(=O)C=C(C)C(C)C)(OC5)C(=O)OC)O)O)C)O	5281304	19	5x	28	0.0004602304513	0.0117074204485	20.49633960503903
2	bruceantin	CC1=C(C(=O)CC2(C1CC3C45C2C(C(C(C4C(C(=O)O3)OC(=O)C=C(C)C(C)C)(OC5)C(=O)OC)O)O)C)O	5281304	19	5x	28	0.0000194043372809	0.000106369716635	14.018388727668855
2	bruceantin	CC1=C(C(=O)CC2(C1CC3C45C2C(C(C(C4C(C(=O)O3)OC(=O)C=C(C)C(C)C)(OC5)C(=O)OC)O)O)C)O	5281304	19	5x	28	0.0000495586821937	0.00028284235667	35.43555037591259
2	bruceantin	CC1=C(C(=O)CC2(C1CC3C45C2C(C(C(C4C(C(=O)O3)OC(=O)C=C(C)C(C)C)(OC5)C(=O)OC)O)O)C)O	5281304	19	5x	28	0.00695391644038	0.00659449197577	26.613688843112257
2	bruceantin	CC1=C(C(=O)CC2(C1CC3C45C2C(C(C(C4C(C(=O)O3)OC(=O)C=C(C)C(C)C)(OC5)C(=O)OC)O)O)C)O	5281304	19	5x	28	0.0000477795301845	0.00637366854729	28.506847449421233
2	DDD107498	C1CCN(C1)CCNC(=O)C2=CC(=NC3=C2C=C(C=C3)F)C4=CC=C(C=C4)CN5CCOCC5	71748268	57	5x	28	0.0193522014315	0.0636232388713	18.055839224797186
2	DDD107498	C1CCN(C1)CCNC(=O)C2=CC(=NC3=C2C=C(C=C3)F)C4=CC=C(C=C4)CN5CCOCC5	71748268	57	5x	28	0.0305904553182	0.0625992027878	42.93091302129916
2	DDD107498	C1CCN(C1)CCNC(=O)C2=CC(=NC3=C2C=C(C=C3)F)C4=CC=C(C=C4)CN5CCOCC5	71748268	57	5x	28	0.00496382727676	0.0568542320579	51.044449905480484
2	DDD107498	C1CCN(C1)CCNC(=O)C2=CC(=NC3=C2C=C(C=C3)F)C4=CC=C(C=C4)CN5CCOCC5	71748268	57	5x	28	0.0113640608674	0.021234103493	41.5786568739356
2	DDD107498	C1CCN(C1)CCNC(=O)C2=CC(=NC3=C2C=C(C=C3)F)C4=CC=C(C=C4)CN5CCOCC5	71748268	57	5x	28	0.0213632299117	0.0619550915283	60.22691307757778
2	DDD107498	C1CCN(C1)CCNC(=O)C2=CC(=NC3=C2C=C(C=C3)F)C4=CC=C(C=C4)CN5CCOCC5	71748268	57	5x	28	0.0236322719002	0.0540627221845	31.153405909261338
2	DDD107498	C1CCN(C1)CCNC(=O)C2=CC(=NC3=C2C=C(C=C3)F)C4=CC=C(C=C4)CN5CCOCC5	71748268	57	5x	28	0.0175487970398	0.0516330452904	23.284562994602933
2	DDD107498	C1CCN(C1)CCNC(=O)C2=CC(=NC3=C2C=C(C=C3)F)C4=CC=C(C=C4)CN5CCOCC5	71748268	57	5x	28	0.00832419017983	0.0237932691901	30.213265921094294
2	DDD107498	C1CCN(C1)CCNC(=O)C2=CC(=NC3=C2C=C(C=C3)F)C4=CC=C(C=C4)CN5CCOCC5	71748268	57	5x	28	0.0261429454503	0.087840680881	33.44580204479193
2	DDD107498	C1CCN(C1)CCNC(=O)C2=CC(=NC3=C2C=C(C=C3)F)C4=CC=C(C=C4)CN5CCOCC5	71748268	57	5x	28	0.0117170230684	0.062156609922	31.192041799186008
2	DDD107498	C1CCN(C1)CCNC(=O)C2=CC(=NC3=C2C=C(C=C3)F)C4=CC=C(C=C4)CN5CCOCC5	71748268	57	5x	28	0.013983117124	0.0593992568209	31.526886178533175
2	DDD107498	C1CCN(C1)CCNC(=O)C2=CC(=NC3=C2C=C(C=C3)F)C4=CC=C(C=C4)CN5CCOCC5	71748268	57	5x	28	0.0132142807944	0.0532959014092	18.12023237467164
2	DDD107498	C1CCN(C1)CCNC(=O)C2=CC(=NC3=C2C=C(C=C3)F)C4=CC=C(C=C4)CN5CCOCC5	71748268	57	5x	28	0.0158282877738	0.0600113950779	37.32870898222157
2	DDD107498	C1CCN(C1)CCNC(=O)C2=CC(=NC3=C2C=C(C=C3)F)C4=CC=C(C=C4)CN5CCOCC5	71748268	57	5x	28	0.0095088115411	0.021087928355	29.22805072801513
2	DDD107498	C1CCN(C1)CCNC(=O)C2=CC(=NC3=C2C=C(C=C3)F)C4=CC=C(C=C4)CN5CCOCC5	71748268	57	5x	28	0.0106427266883	0.0339060066207	54.39289369895215
2	DDD107498	C1CCN(C1)CCNC(=O)C2=CC(=NC3=C2C=C(C=C3)F)C4=CC=C(C=C4)CN5CCOCC5	71748268	57	5x	28	0.00297036132753	0.036649676526	45.97670901036088
2	DDD107498	C1CCN(C1)CCNC(=O)C2=CC(=NC3=C2C=C(C=C3)F)C4=CC=C(C=C4)CN5CCOCC5	71748268	57	5x	28	0.01716694607	0.0463456696652	49.06114088934727
2	DDD107498	C1CCN(C1)CCNC(=O)C2=CC(=NC3=C2C=C(C=C3)F)C4=CC=C(C=C4)CN5CCOCC5	71748268	57	5x	28	0.0248011360841	0.0530142037344	20.457703715114356
2	DDD107498	C1CCN(C1)CCNC(=O)C2=CC(=NC3=C2C=C(C=C3)F)C4=CC=C(C=C4)CN5CCOCC5	71748268	57	5x	28	0.0142761424986	0.0480307106212	30.25834112600641
2	DDD107498	C1CCN(C1)CCNC(=O)C2=CC(=NC3=C2C=C(C=C3)F)C4=CC=C(C=C4)CN5CCOCC5	71748268	57	5x	28	0.0170603666229	0.0442941334216	38.73247964948469
2	DDD107498	C1CCN(C1)CCNC(=O)C2=CC(=NC3=C2C=C(C=C3)F)C4=CC=C(C=C4)CN5CCOCC5	71748268	57	5x	28	0.0217849985091	0.0651932878671	37.99195842592846
2	DDD107498	C1CCN(C1)CCNC(=O)C2=CC(=NC3=C2C=C(C=C3)F)C4=CC=C(C=C4)CN5CCOCC5	71748268	57	5x	28	0.0162147474607	0.03891363857	41.48206714912392
2	DDD107498	C1CCN(C1)CCNC(=O)C2=CC(=NC3=C2C=C(C=C3)F)C4=CC=C(C=C4)CN5CCOCC5	71748268	57	5x	28	0.0253725096865	0.0538754522357	31.436735768708935
2	DDD107498	C1CCN(C1)CCNC(=O)C2=CC(=NC3=C2C=C(C=C3)F)C4=CC=C(C=C4)CN5CCOCC5	71748268	57	5x	28	0.0115092764866	0.0439567153589	30.374248795780428
2	DDD107498	C1CCN(C1)CCNC(=O)C2=CC(=NC3=C2C=C(C=C3)F)C4=CC=C(C=C4)CN5CCOCC5	71748268	57	5x	28	0.0243919517372	0.0362294965086	36.330615159167515
2	DDD107498	C1CCN(C1)CCNC(=O)C2=CC(=NC3=C2C=C(C=C3)F)C4=CC=C(C=C4)CN5CCOCC5	71748268	57	5x	28	0.0181613453192	0.0331340925321	24.037962848134057
2	DDD107498	C1CCN(C1)CCNC(=O)C2=CC(=NC3=C2C=C(C=C3)F)C4=CC=C(C=C4)CN5CCOCC5	71748268	57	5x	28	0.0143991619533	0.0419412194857	19.33726290729884
2	DDD107498	C1CCN(C1)CCNC(=O)C2=CC(=NC3=C2C=C(C=C3)F)C4=CC=C(C=C4)CN5CCOCC5	71748268	57	5x	28	0.0221780823699	0.0694158116953	26.961411852434313
2	DDD107498	C1CCN(C1)CCNC(=O)C2=CC(=NC3=C2C=C(C=C3)F)C4=CC=C(C=C4)CN5CCOCC5	71748268	57	5x	28	0.00599313311745	0.014972048015	28.16556375508662
2	DDD107498	C1CCN(C1)CCNC(=O)C2=CC(=NC3=C2C=C(C=C3)F)C4=CC=C(C=C4)CN5CCOCC5	71748268	57	5x	28	0.0112941387522	0.0653675523281	37.16128679254799
2	DDD107498	C1CCN(C1)CCNC(=O)C2=CC(=NC3=C2C=C(C=C3)F)C4=CC=C(C=C4)CN5CCOCC5	71748268	57	5x	28	0.0128146988773	0.0437934433697	50.04635608242644
2	DMSO	CS(=O)C	679	0	control	28	0.175391987336	0.0452380613035	27.882233895639022
2	DMSO	CS(=O)C	679	0	control	28	0.0469949392066	0.0615762254555	71.6245006053563
2	DMSO	CS(=O)C	679	0	control	28	0.0559545157103	0.0438565057251	28.38450046465977
2	DMSO	CS(=O)C	679	0	control	28	0.0648071192488	0.0284980062115	35.36471791105069
2	DMSO	CS(=O)C	679	0	control	28	0.114415031751	0.0582836512	79.3645572202658
2	DMSO	CS(=O)C	679	0	control	28	0.142207422522	0.0585031215743	50.25241416202469
2	DMSO	CS(=O)C	679	0	control	28	0.0853608230065	0.0572814420134	47.451312142485904
2	DMSO	CS(=O)C	679	0	control	28	0.0382146849331	0.0357836539983	87.35574711968567
2	DMSO	CS(=O)C	679	0	control	28	0.077296339132	0.0486627897126	50.29105005194936
2	DMSO	CS(=O)C	679	0	control	28	0.0258613112539	0.0464123571148	71.45707841568273
2	DMSO	CS(=O)C	679	0	control	28	0.126990171592	0.0854617849877	47.96001802649409
2	DMSO	CS(=O)C	679	0	control	28	0.187718786042	0.0810681835171	34.72078641230614
2	DMSO	CS(=O)C	679	0	control	28	0.0757115227836	0.0759301727177	46.83957721867857
2	DMSO	CS(=O)C	679	0	control	28	0.0423471245041	0.0360642388122	49.383106638719546
2	DMSO	CS(=O)C	679	0	control	28	0.14154727902	0.0601753640909	19.659228656671115
2	DMSO	CS(=O)C	679	0	control	28	0.0960911903794	0.024743891096	42.125998647868464
2	DMSO	CS(=O)C	679	0	control	28	0.0322569124605	0.000829959198248	47.01987803832704
2	DMSO	CS(=O)C	679	0	control	28	0.0744706348706	0.0504296987767	23.31032025455271
2	DMSO	CS(=O)C	679	0	control	28	0.135221612567	0.0413393080692	54.07736726456732
2	DMSO	CS(=O)C	679	0	control	28	0.104196215636	0.0648645212076	41.83622947343342
2	DMSO	CS(=O)C	679	0	control	28	0.0804470748666	0.0450772712046	40.95404332015339
2	DMSO	CS(=O)C	679	0	control	28	0.0773630986503	0.0498161272846	40.88321085529149
2	DMSO	CS(=O)C	679	0	control	28	0.125164140104	0.0578996945216	41.701003858697064
2	DMSO	CS(=O)C	679	0	control	28	0.0584394633253	0.0170615255065	37.69574993650596
2	DMSO	CS(=O)C	679	0	control	28	0.0932344096754	0.0179207271096	37.23855857239733
2	DMSO	CS(=O)C	679	0	control	28	0.0925315669473	0.0382264424386	28.17200307007407
2	DMSO	CS(=O)C	679	0	control	28	0.0827964031635	0.0421167327986	48.70697856503777
2	DMSO	CS(=O)C	679	0	control	28	0.0449825881709	0.0492006885361	57.309903388264964
2	LysRS-IN-2	C1CC(CCC1(CNC(=O)C2=CC(=O)C3=C(O2)C=CC(=C3)F)O)(F)F	134158252	33150	5x	28	0.00744439341539	0.0214149558486	17.540694025801546
2	LysRS-IN-2	C1CC(CCC1(CNC(=O)C2=CC(=O)C3=C(O2)C=CC(=C3)F)O)(F)F	134158252	33150	5x	28	0.00291779769674	0.0286330414209	46.85889516364091
2	LysRS-IN-2	C1CC(CCC1(CNC(=O)C2=CC(=O)C3=C(O2)C=CC(=C3)F)O)(F)F	134158252	33150	5x	28	0.0115369585897	0.0426979249663	15.435038024906866
2	LysRS-IN-2	C1CC(CCC1(CNC(=O)C2=CC(=O)C3=C(O2)C=CC(=C3)F)O)(F)F	134158252	33150	5x	28	0.00432382961891	0.0224888978107	33.40716615486726
2	LysRS-IN-2	C1CC(CCC1(CNC(=O)C2=CC(=O)C3=C(O2)C=CC(=C3)F)O)(F)F	134158252	33150	5x	28	0.0113424910196	0.0303802559756	22.969036560218104
2	LysRS-IN-2	C1CC(CCC1(CNC(=O)C2=CC(=O)C3=C(O2)C=CC(=C3)F)O)(F)F	134158252	33150	5x	28	0.00585672228198	0.013100573838	13.02673421960225
2	LysRS-IN-2	C1CC(CCC1(CNC(=O)C2=CC(=O)C3=C(O2)C=CC(=C3)F)O)(F)F	134158252	33150	5x	28	0.00366501379403	0.0237824522577	18.95090400805211
2	LysRS-IN-2	C1CC(CCC1(CNC(=O)C2=CC(=O)C3=C(O2)C=CC(=C3)F)O)(F)F	134158252	33150	5x	28	0.0037284517087	0.0170207832099	25.493248035296737
2	LysRS-IN-2	C1CC(CCC1(CNC(=O)C2=CC(=O)C3=C(O2)C=CC(=C3)F)O)(F)F	134158252	33150	5x	28	0.00415373242184	0.0183096184022	20.129298650754635
2	LysRS-IN-2	C1CC(CCC1(CNC(=O)C2=CC(=O)C3=C(O2)C=CC(=C3)F)O)(F)F	134158252	33150	5x	28	0.0125422936105	0.0333040412644	57.92163831207228
2	LysRS-IN-2	C1CC(CCC1(CNC(=O)C2=CC(=O)C3=C(O2)C=CC(=C3)F)O)(F)F	134158252	33150	5x	28	0.0155449379679	0.0391596337513	16.86456595211977
2	LysRS-IN-2	C1CC(CCC1(CNC(=O)C2=CC(=O)C3=C(O2)C=CC(=C3)F)O)(F)F	134158252	33150	5x	28	0.0105585675328	0.0287266338625	23.149337379866576
2	LysRS-IN-2	C1CC(CCC1(CNC(=O)C2=CC(=O)C3=C(O2)C=CC(=C3)F)O)(F)F	134158252	33150	5x	28	0.00498832195729	0.0292123088937	22.119046981875297
2	LysRS-IN-2	C1CC(CCC1(CNC(=O)C2=CC(=O)C3=C(O2)C=CC(=C3)F)O)(F)F	134158252	33150	5x	28	0.00478177866232	0.0338486237637	26.394752133539107
2	LysRS-IN-2	C1CC(CCC1(CNC(=O)C2=CC(=O)C3=C(O2)C=CC(=C3)F)O)(F)F	134158252	33150	5x	28	0.00789300484763	0.0317891551237	19.31150564734906
2	LysRS-IN-2	C1CC(CCC1(CNC(=O)C2=CC(=O)C3=C(O2)C=CC(=C3)F)O)(F)F	134158252	33150	5x	28	0.0066827084797	0.0315470833539	36.09236050463203
2	LysRS-IN-2	C1CC(CCC1(CNC(=O)C2=CC(=O)C3=C(O2)C=CC(=C3)F)O)(F)F	134158252	33150	5x	28	0.0121445884301	0.04635179565	17.985006759935285
2	LysRS-IN-2	C1CC(CCC1(CNC(=O)C2=CC(=O)C3=C(O2)C=CC(=C3)F)O)(F)F	134158252	33150	5x	28	0.00602717278573	0.0254282189402	21.887231642327258
2	LysRS-IN-2	C1CC(CCC1(CNC(=O)C2=CC(=O)C3=C(O2)C=CC(=C3)F)O)(F)F	134158252	33150	5x	28	0.00194349496261	0.0275396376944	19.060372362838685
2	LysRS-IN-2	C1CC(CCC1(CNC(=O)C2=CC(=O)C3=C(O2)C=CC(=C3)F)O)(F)F	134158252	33150	5x	28	0.00210506486731	0.0187115689836	26.517099118300575
2	LysRS-IN-2	C1CC(CCC1(CNC(=O)C2=CC(=O)C3=C(O2)C=CC(=C3)F)O)(F)F	134158252	33150	5x	28	0.00621844962508	0.023463718335	16.83236937718254
2	LysRS-IN-2	C1CC(CCC1(CNC(=O)C2=CC(=O)C3=C(O2)C=CC(=C3)F)O)(F)F	134158252	33150	5x	28	0.00366991660146	0.0178797504033	20.457703715114356
2	LysRS-IN-2	C1CC(CCC1(CNC(=O)C2=CC(=O)C3=C(O2)C=CC(=C3)F)O)(F)F	134158252	33150	5x	28	0.00436756689922	0.0218290306167	34.559803537620006
2	LysRS-IN-2	C1CC(CCC1(CNC(=O)C2=CC(=O)C3=C(O2)C=CC(=C3)F)O)(F)F	134158252	33150	5x	28	0.00650985254406	0.0299011083647	18.661134833617062
2	LysRS-IN-2	C1CC(CCC1(CNC(=O)C2=CC(=O)C3=C(O2)C=CC(=C3)F)O)(F)F	134158252	33150	5x	28	0.00689493042249	0.0305485524727	25.171282285924466
2	LysRS-IN-2	C1CC(CCC1(CNC(=O)C2=CC(=O)C3=C(O2)C=CC(=C3)F)O)(F)F	134158252	33150	5x	28	0.00115891344275	0.00701388913537	21.59746246789221
2	LysRS-IN-2	C1CC(CCC1(CNC(=O)C2=CC(=O)C3=C(O2)C=CC(=C3)F)O)(F)F	134158252	33150	5x	28	0.0157950572888	0.0452746241198	27.8371586907269
2	LysRS-IN-2	C1CC(CCC1(CNC(=O)C2=CC(=O)C3=C(O2)C=CC(=C3)F)O)(F)F	134158252	33150	5x	28	0.00444005056051	0.0228437430936	17.154335126554816
2	LysRS-IN-2	C1CC(CCC1(CNC(=O)C2=CC(=O)C3=C(O2)C=CC(=C3)F)O)(F)F	134158252	33150	5x	28	0.006198435745	0.0418231667709	25.106889136050007
2	MMV019266	CC1=C(SC2=C1C(=NC=N2)SC3=NC4=CC=CC=C4N3)C	934186	2281	5x	28	0.00695984121469	0.0331774372253	17.714555530462572
2	MMV019266	CC1=C(SC2=C1C(=NC=N2)SC3=NC4=CC=CC=C4N3)C	934186	2281	5x	28	0.00615592780303	0.0491091540451	28.8416918287684
2	MMV019266	CC1=C(SC2=C1C(=NC=N2)SC3=NC4=CC=CC=C4N3)C	934186	2281	5x	28	0.000276123173535	0.00158121237183	28.42957566957189
2	MMV019266	CC1=C(SC2=C1C(=NC=N2)SC3=NC4=CC=CC=C4N3)C	934186	2281	5x	28	0.00632833281716	0.0314051057865	37.27719446232201
2	MMV019266	CC1=C(SC2=C1C(=NC=N2)SC3=NC4=CC=CC=C4N3)C	934186	2281	5x	28	0.00347832400536	0.0275034004869	21.880792327339815
2	MMV019266	CC1=C(SC2=C1C(=NC=N2)SC3=NC4=CC=CC=C4N3)C	934186	2281	5x	28	0.00382085143765	0.04067024016	36.568869813703
2	MMV019266	CC1=C(SC2=C1C(=NC=N2)SC3=NC4=CC=CC=C4N3)C	934186	2281	5x	28	0.0117062412362	0.0306114770296	10.85024575384567
2	MMV019266	CC1=C(SC2=C1C(=NC=N2)SC3=NC4=CC=CC=C4N3)C	934186	2281	5x	28	0.00944630239347	0.0457928904726	14.539973241651941
2	MMV019266	CC1=C(SC2=C1C(=NC=N2)SC3=NC4=CC=CC=C4N3)C	934186	2281	5x	28	0.00282474023978	0.034961195721	35.332521336113466
2	MMV019266	CC1=C(SC2=C1C(=NC=N2)SC3=NC4=CC=CC=C4N3)C	934186	2281	5x	28	0.0104826627623	0.0581495851926	28.178442385061512
2	MMV019266	CC1=C(SC2=C1C(=NC=N2)SC3=NC4=CC=CC=C4N3)C	934186	2281	5x	28	0.00556617609607	0.0541462735573	43.297953975583546
2	MMV019266	CC1=C(SC2=C1C(=NC=N2)SC3=NC4=CC=CC=C4N3)C	934186	2281	5x	28	0.0108150281657	0.0348731534487	30.721971805102484
2	MMV019266	CC1=C(SC2=C1C(=NC=N2)SC3=NC4=CC=CC=C4N3)C	934186	2281	5x	28	0.00796111201595	0.0434235555987	19.775136326445136
2	MMV019266	CC1=C(SC2=C1C(=NC=N2)SC3=NC4=CC=CC=C4N3)C	934186	2281	5x	28	0.0032829995599	0.0198948047392	18.641816888654727
2	MMV019266	CC1=C(SC2=C1C(=NC=N2)SC3=NC4=CC=CC=C4N3)C	934186	2281	5x	28	0.00495513685895	0.046057937884	21.848595752402584
2	MMV019266	CC1=C(SC2=C1C(=NC=N2)SC3=NC4=CC=CC=C4N3)C	934186	2281	5x	28	0.00906819961258	0.029692921438	25.358022420560385
2	MMV019266	CC1=C(SC2=C1C(=NC=N2)SC3=NC4=CC=CC=C4N3)C	934186	2281	5x	28	0.00495904212342	0.0492490268508	24.772044756702844
2	MMV019266	CC1=C(SC2=C1C(=NC=N2)SC3=NC4=CC=CC=C4N3)C	934186	2281	5x	28	0.00533227514048	0.0435706936718	31.591279328407627
2	MMV019266	CC1=C(SC2=C1C(=NC=N2)SC3=NC4=CC=CC=C4N3)C	934186	2281	5x	28	0.00210815700084	0.0320782820484	52.28079838307003
2	MMV019266	CC1=C(SC2=C1C(=NC=N2)SC3=NC4=CC=CC=C4N3)C	934186	2281	5x	28	0.00480966301083	0.0440906616493	22.891764780368757
2	MMV019266	CC1=C(SC2=C1C(=NC=N2)SC3=NC4=CC=CC=C4N3)C	934186	2281	5x	28	0.00203414858817	0.0221437132631	27.85003732070179
2	MMV019266	CC1=C(SC2=C1C(=NC=N2)SC3=NC4=CC=CC=C4N3)C	934186	2281	5x	28	0.00252244530263	0.0201305164134	28.16556375508662
2	MMV019266	CC1=C(SC2=C1C(=NC=N2)SC3=NC4=CC=CC=C4N3)C	934186	2281	5x	28	0.00279535816725	0.0312857329937	27.032244317296215
2	MMV019266	CC1=C(SC2=C1C(=NC=N2)SC3=NC4=CC=CC=C4N3)C	934186	2281	5x	28	0.00465190339231	0.03415066601	54.98531067779713
2	MMV019266	CC1=C(SC2=C1C(=NC=N2)SC3=NC4=CC=CC=C4N3)C	934186	2281	5x	28	0.00400270657688	0.0407627771582	20.02626961095551
2	MMV019266	CC1=C(SC2=C1C(=NC=N2)SC3=NC4=CC=CC=C4N3)C	934186	2281	5x	28	0.0131662257396	0.0501005096403	25.113328451037454
2	DMSO	CS(=O)C	679	0	control	28	0.0589261815276	0.0310479460971	44.35400163352461
2	DMSO	CS(=O)C	679	0	control	28	0.0585905076654	0.0460453508416	60.123884037778645
2	DMSO	CS(=O)C	679	0	control	28	0.114541169079	0.0208053901774	40.44533743614519
2	DMSO	CS(=O)C	679	0	control	28	0.163050564564	0.0607882129367	42.91803439132426
2	DMSO	CS(=O)C	679	0	control	28	0.0579103252421	0.0654998353922	75.85513055210801
2	DMSO	CS(=O)C	679	0	control	28	0.155902880956	0.0840141636342	32.795431231059936
2	DMSO	CS(=O)C	679	0	control	28	0.0683295216008	0.0214721207618	25.43529420040973
2	DMSO	CS(=O)C	679	0	control	28	0.000666684211268	0.0418979250414	26.568613638200134
2	DMSO	CS(=O)C	679	0	control	28	0.113398573853	0.0270698031298	27.341331436693597
2	DMSO	CS(=O)C	679	0	control	28	0.0524133336256	0.0233413518427	54.99818930777203
2	DMSO	CS(=O)C	679	0	control	28	0.0865808216886	0.0216433155669	22.44101273124757
2	DMSO	CS(=O)C	679	0	control	28	0.215256257117	0.0737817141258	41.134344139801854
2	DMSO	CS(=O)C	679	0	control	28	0.046946031825	0.0420703068756	48.12100090118023
2	DMSO	CS(=O)C	679	0	control	28	0.0708691107775	0.0351665188439	36.82000309821338
2	DMSO	CS(=O)C	679	0	control	28	0.150936097641	0.0474713249148	22.337983691448446
2	DMSO	CS(=O)C	679	0	control	28	0.0509632268115	0.0357060649431	49.04182294438493
2	DMSO	CS(=O)C	679	0	control	28	0.0708600185724	0.0330436890794	41.591535503910485
2	DMSO	CS(=O)C	679	0	control	28	0.129124020617	0.0290538881858	30.767047010014608
2	DMSO	CS(=O)C	679	0	control	28	0.0617540238581	0.0336332177739	20.16793454067931
2	DMSO	CS(=O)C	679	0	control	28	0.0469276889319	0.0327156078613	38.89346252417083
2	DMSO	CS(=O)C	679	0	control	28	0.10317701781	0.0274177709183	30.812122214926724
2	DMSO	CS(=O)C	679	0	control	28	0.0904841365864	0.0286999264545	49.66643649816715
2	DMSO	CS(=O)C	679	0	control	28	0.16079847645	0.0504182730618	37.55408500678216
2	DMSO	CS(=O)C	679	0	control	28	0.13813605724	0.0659984297188	42.11312001789358
2	DMSO	CS(=O)C	679	0	control	28	0.138468465622	0.0567330355439	28.262153479898306
2	DMSO	CS(=O)C	679	0	control	28	0.087962041095	0.041061376833	29.305322507864474
2	DMSO	CS(=O)C	679	0	control	28	0.0878836578478	0.0494959223867	38.10786609570248
2	DMSO	CS(=O)C	679	0	control	28	0.0521125981142	0.0293888353836	30.721971805102484
2	DMSO	CS(=O)C	679	0	control	28	0.106928057018	0.0343365377243	16.61343266760939
2	DMSO	CS(=O)C	679	0	control	28	0.0461841423838	0.0417407749784	31.95832028269202
2	DMSO	CS(=O)C	679	0	control	28	0.0691665410656	0.0290998180833	32.975732050708416
2	DMSO	CS(=O)C	679	0	control	28	0.125320009613	0.0324445875133	26.285283778752536
2	DMSO	CS(=O)C	679	0	control	28	0.0807803917189	0.0522621609783	33.92875066885034
2	DMSO	CS(=O)C	679	0	control	28	0.0883987756532	0.0508517574785	62.957182632254664
2	DMSO	CS(=O)C	679	0	control	28	0.161350244461	0.0430118907541	36.330615159167515
2	DMSO	CS(=O)C	679	0	control	28	0.104888240458	0.0490648693211	53.62017590045869
2	DMSO	CS(=O)C	679	0	control	28	0.0795395891363	0.0528092794199	58.92617145011378
2	DMSO	CS(=O)C	679	0	control	28	0.0375574920556	0.0452360257846	29.363276342751483
2	DMSO	CS(=O)C	679	0	control	28	0.105947670362	0.057928350608	26.80686829273562
2	DMSO	CS(=O)C	679	0	control	28	0.110059827145	0.0271371298529	34.42457792288365
2	DMSO	CS(=O)C	679	0	control	28	0.110636105208	0.0287753904181	30.142433456232393
2	anisomycin	CC(=O)OC1C(CNC1CC2=CC=C(C=C2)OC)O	253602	1309	5x	28	0.000572085188048	0.000195793921665	25.07469256111278
2	anisomycin	CC(=O)OC1C(CNC1CC2=CC=C(C=C2)OC)O	253602	1309	5x	28	0.00692916688155	0.0005998696048	23.670921893849663
2	anisomycin	CC(=O)OC1C(CNC1CC2=CC=C(C=C2)OC)O	253602	1309	5x	28	0.000891355094309	0.000104358233414	20.322478100378
2	anisomycin	CC(=O)OC1C(CNC1CC2=CC=C(C=C2)OC)O	253602	1309	5x	28	0.000671521287698	0.000514758125959	26.195133368928296
2	anisomycin	CC(=O)OC1C(CNC1CC2=CC=C(C=C2)OC)O	253602	1309	5x	28	0.00109186867985	0.000168696684806	26.317480353689763
2	anisomycin	CC(=O)OC1C(CNC1CC2=CC=C(C=C2)OC)O	253602	1309	5x	28	0.00403571530997	0.000664114041087	37.38666281710858
2	anisomycin	CC(=O)OC1C(CNC1CC2=CC=C(C=C2)OC)O	253602	1309	5x	28	0.000512883146705	0.000825495756919	39.04156676888207
2	anisomycin	CC(=O)OC1C(CNC1CC2=CC=C(C=C2)OC)O	253602	1309	5x	28	0.005510176041	0.000402427462318	27.42504253153039
2	anisomycin	CC(=O)OC1C(CNC1CC2=CC=C(C=C2)OC)O	253602	1309	5x	28	0.00179016416513	0.000497496446382	17.68879827051279
2	anisomycin	CC(=O)OC1C(CNC1CC2=CC=C(C=C2)OC)O	253602	1309	5x	28	0.00260019226366	0.000503255898955	30.477277835579557
2	anisomycin	CC(=O)OC1C(CNC1CC2=CC=C(C=C2)OC)O	253602	1309	5x	28	0.000449798103557	0.000198043278731	25.737942004819665
2	anisomycin	CC(=O)OC1C(CNC1CC2=CC=C(C=C2)OC)O	253602	1309	5x	28	0.00571664193997	0.00116036345621	30.470838520592114
2	anisomycin	CC(=O)OC1C(CNC1CC2=CC=C(C=C2)OC)O	253602	1309	5x	28	0.0029674985065	0.000483683537094	25.235675435798917
2	anisomycin	CC(=O)OC1C(CNC1CC2=CC=C(C=C2)OC)O	253602	1309	5x	28	0.00057357439592	0.000218582734445	27.46367842145506
2	anisomycin	CC(=O)OC1C(CNC1CC2=CC=C(C=C2)OC)O	253602	1309	5x	28	0.000506425919162	0.000367173551277	32.37687575687598
2	anisomycin	CC(=O)OC1C(CNC1CC2=CC=C(C=C2)OC)O	253602	1309	5x	28	0.0030159873517	0.000757744337924	29.64016688721164
2	anisomycin	CC(=O)OC1C(CNC1CC2=CC=C(C=C2)OC)O	253602	1309	5x	28	0.00169856395704	0.000644192739862	41.591535503910485
2	anisomycin	CC(=O)OC1C(CNC1CC2=CC=C(C=C2)OC)O	253602	1309	5x	28	0.00132011889729	0.000210419197163	27.173909247020013
2	anisomycin	CC(=O)OC1C(CNC1CC2=CC=C(C=C2)OC)O	253602	1309	5x	28	0.00448871976559	0.000523457921305	13.445289693786206
2	anisomycin	CC(=O)OC1C(CNC1CC2=CC=C(C=C2)OC)O	253602	1309	5x	28	0.00648274265786	0.00135634252008	18.48083401396859
2	anisomycin	CC(=O)OC1C(CNC1CC2=CC=C(C=C2)OC)O	253602	1309	5x	28	0.00910017034607	0.00139886977	18.30697250930756
2	anisomycin	CC(=O)OC1C(CNC1CC2=CC=C(C=C2)OC)O	253602	1309	5x	28	0.000870480049604	0.000510218479694	51.23119004011641
2	anisomycin	CC(=O)OC1C(CNC1CC2=CC=C(C=C2)OC)O	253602	1309	5x	28	0.00101310434635	0.000263216941017	39.8657990872751
2	anisomycin	CC(=O)OC1C(CNC1CC2=CC=C(C=C2)OC)O	253602	1309	5x	28	0.0000720450605465	0.0000353293629975	22.02245725706361
2	anisomycin	CC(=O)OC1C(CNC1CC2=CC=C(C=C2)OC)O	253602	1309	5x	28	0.0126354338394	0.00156611241344	23.072065600017233
2	anisomycin	CC(=O)OC1C(CNC1CC2=CC=C(C=C2)OC)O	253602	1309	5x	28	0.000128488117695	0.00013400304925	38.63588992467301
2	anisomycin	CC(=O)OC1C(CNC1CC2=CC=C(C=C2)OC)O	253602	1309	5x	28	0.00131768842442	0.000242958864349	19.498245781984977
2	anisomycin	CC(=O)OC1C(CNC1CC2=CC=C(C=C2)OC)O	253602	1309	5x	28	0.00239325472233	0.000545493944027	17.14789581156737
2	bruceantin	CC1=C(C(=O)CC2(C1CC3C45C2C(C(C(C4C(C(=O)O3)OC(=O)C=C(C)C(C)C)(OC5)C(=O)OC)O)O)C)O	5281304	19	5x	28	0.00562023649029	0.00997738077094	14.952089400848454
2	bruceantin	CC1=C(C(=O)CC2(C1CC3C45C2C(C(C(C4C(C(=O)O3)OC(=O)C=C(C)C(C)C)(OC5)C(=O)OC)O)O)C)O	5281304	19	5x	28	0.000884040526891	0.0042237360797	15.209662000346274
2	bruceantin	CC1=C(C(=O)CC2(C1CC3C45C2C(C(C(C4C(C(=O)O3)OC(=O)C=C(C)C(C)C)(OC5)C(=O)OC)O)O)C)O	5281304	19	5x	28	0.0000735381288984	0.00191123544009	23.876979973447916
2	bruceantin	CC1=C(C(=O)CC2(C1CC3C45C2C(C(C(C4C(C(=O)O3)OC(=O)C=C(C)C(C)C)(OC5)C(=O)OC)O)O)C)O	5281304	19	5x	28	0.0000432063321466	0.00192462618563	20.00695166599317
2	bruceantin	CC1=C(C(=O)CC2(C1CC3C45C2C(C(C(C4C(C(=O)O3)OC(=O)C=C(C)C(C)C)(OC5)C(=O)OC)O)O)C)O	5281304	19	5x	28	0.000101773898586	0.00218135941024	30.18750866114451
2	bruceantin	CC1=C(C(=O)CC2(C1CC3C45C2C(C(C(C4C(C(=O)O3)OC(=O)C=C(C)C(C)C)(OC5)C(=O)OC)O)O)C)O	5281304	19	5x	28	0.000121117254252	0.00222362862219	23.27168436462804
2	bruceantin	CC1=C(C(=O)CC2(C1CC3C45C2C(C(C(C4C(C(=O)O3)OC(=O)C=C(C)C(C)C)(OC5)C(=O)OC)O)O)C)O	5281304	19	5x	28	0.000409161686246	0.00760364359288	35.809030645184436
2	bruceantin	CC1=C(C(=O)CC2(C1CC3C45C2C(C(C(C4C(C(=O)O3)OC(=O)C=C(C)C(C)C)(OC5)C(=O)OC)O)O)C)O	5281304	19	5x	28	0.000452978839384	0.00544218348621	21.507312058067978
2	bruceantin	CC1=C(C(=O)CC2(C1CC3C45C2C(C(C(C4C(C(=O)O3)OC(=O)C=C(C)C(C)C)(OC5)C(=O)OC)O)O)C)O	5281304	19	5x	28	0.000570231780888	0.00260822450544	20.54141480995115
2	bruceantin	CC1=C(C(=O)CC2(C1CC3C45C2C(C(C(C4C(C(=O)O3)OC(=O)C=C(C)C(C)C)(OC5)C(=O)OC)O)O)C)O	5281304	19	5x	28	0.000191505486233	0.00159547785038	22.363740951398224
2	bruceantin	CC1=C(C(=O)CC2(C1CC3C45C2C(C(C(C4C(C(=O)O3)OC(=O)C=C(C)C(C)C)(OC5)C(=O)OC)O)O)C)O	5281304	19	5x	28	0.000277287284292	0.00554588599724	25.944000084417926
2	bruceantin	CC1=C(C(=O)CC2(C1CC3C45C2C(C(C(C4C(C(=O)O3)OC(=O)C=C(C)C(C)C)(OC5)C(=O)OC)O)O)C)O	5281304	19	5x	28	0.0000994398646111	0.00198472275414	21.262618088545043
2	bruceantin	CC1=C(C(=O)CC2(C1CC3C45C2C(C(C(C4C(C(=O)O3)OC(=O)C=C(C)C(C)C)(OC5)C(=O)OC)O)O)C)O	5281304	19	5x	28	0.000298126607267	0.00298199829208	25.055374616150445
2	bruceantin	CC1=C(C(=O)CC2(C1CC3C45C2C(C(C(C4C(C(=O)O3)OC(=O)C=C(C)C(C)C)(OC5)C(=O)OC)O)O)C)O	5281304	19	5x	28	0.000332673546591	0.0030685344735	26.871261442610077
2	bruceantin	CC1=C(C(=O)CC2(C1CC3C45C2C(C(C(C4C(C(=O)O3)OC(=O)C=C(C)C(C)C)(OC5)C(=O)OC)O)O)C)O	5281304	19	5x	28	0.0045862909021	0.00239956641291	23.00123313515533
2	bruceantin	CC1=C(C(=O)CC2(C1CC3C45C2C(C(C(C4C(C(=O)O3)OC(=O)C=C(C)C(C)C)(OC5)C(=O)OC)O)O)C)O	5281304	19	5x	28	0.000459398045213	0.0030808787915	33.44580204479193
2	bruceantin	CC1=C(C(=O)CC2(C1CC3C45C2C(C(C(C4C(C(=O)O3)OC(=O)C=C(C)C(C)C)(OC5)C(=O)OC)O)O)C)O	5281304	19	5x	28	0.000425480595334	0.0121891408612	23.25880573465315
2	bruceantin	CC1=C(C(=O)CC2(C1CC3C45C2C(C(C(C4C(C(=O)O3)OC(=O)C=C(C)C(C)C)(OC5)C(=O)OC)O)O)C)O	5281304	19	5x	28	0.0000359244206735	0.00158859401775	24.121673942970848
2	bruceantin	CC1=C(C(=O)CC2(C1CC3C45C2C(C(C(C4C(C(=O)O3)OC(=O)C=C(C)C(C)C)(OC5)C(=O)OC)O)O)C)O	5281304	19	5x	28	0.00012375298661	0.0003449509695	36.124557079569264
2	bruceantin	CC1=C(C(=O)CC2(C1CC3C45C2C(C(C(C4C(C(=O)O3)OC(=O)C=C(C)C(C)C)(OC5)C(=O)OC)O)O)C)O	5281304	19	5x	28	0.000381405843433	0.00156062766435	22.28646917154888
2	bruceantin	CC1=C(C(=O)CC2(C1CC3C45C2C(C(C(C4C(C(=O)O3)OC(=O)C=C(C)C(C)C)(OC5)C(=O)OC)O)O)C)O	5281304	19	5x	28	0.000442271604402	0.00818332161216	22.99479382016788
2	bruceantin	CC1=C(C(=O)CC2(C1CC3C45C2C(C(C(C4C(C(=O)O3)OC(=O)C=C(C)C(C)C)(OC5)C(=O)OC)O)O)C)O	5281304	19	5x	28	0.00177871317463	0.00635249249438	35.31320339115113
2	bruceantin	CC1=C(C(=O)CC2(C1CC3C45C2C(C(C(C4C(C(=O)O3)OC(=O)C=C(C)C(C)C)(OC5)C(=O)OC)O)O)C)O	5281304	19	5x	28	0.000418615484975	0.00841289929131	30.606064135328467
2	bruceantin	CC1=C(C(=O)CC2(C1CC3C45C2C(C(C(C4C(C(=O)O3)OC(=O)C=C(C)C(C)C)(OC5)C(=O)OC)O)O)C)O	5281304	19	5x	28	0.000424173152463	0.00249958048017	16.30434554821201
2	bruceantin	CC1=C(C(=O)CC2(C1CC3C45C2C(C(C(C4C(C(=O)O3)OC(=O)C=C(C)C(C)C)(OC5)C(=O)OC)O)O)C)O	5281304	19	5x	28	0.000122533612332	0.00508748496696	51.108843055354946
2	bruceantin	CC1=C(C(=O)CC2(C1CC3C45C2C(C(C(C4C(C(=O)O3)OC(=O)C=C(C)C(C)C)(OC5)C(=O)OC)O)O)C)O	5281304	19	5x	28	0.00135174942784	0.00609954453305	41.250251809575886
2	bruceantin	CC1=C(C(=O)CC2(C1CC3C45C2C(C(C(C4C(C(=O)O3)OC(=O)C=C(C)C(C)C)(OC5)C(=O)OC)O)O)C)O	5281304	19	5x	28	0.000334341751683	0.00180727954888	17.392589781090297
2	bruceantin	CC1=C(C(=O)CC2(C1CC3C45C2C(C(C(C4C(C(=O)O3)OC(=O)C=C(C)C(C)C)(OC5)C(=O)OC)O)O)C)O	5281304	19	5x	28	0.0000441387060346	0.000231241557775	24.656137086928826
2	bruceantin	CC1=C(C(=O)CC2(C1CC3C45C2C(C(C(C4C(C(=O)O3)OC(=O)C=C(C)C(C)C)(OC5)C(=O)OC)O)O)C)O	5281304	19	5x	28	0.000421983756538	0.00455600803706	27.824280060752013
2	bruceantin	CC1=C(C(=O)CC2(C1CC3C45C2C(C(C(C4C(C(=O)O3)OC(=O)C=C(C)C(C)C)(OC5)C(=O)OC)O)O)C)O	5281304	19	5x	28	0.000100289376901	0.00250201665091	14.520655296689606
2	bruceantin	CC1=C(C(=O)CC2(C1CC3C45C2C(C(C(C4C(C(=O)O3)OC(=O)C=C(C)C(C)C)(OC5)C(=O)OC)O)O)C)O	5281304	19	5x	28	0.000317125955001	0.0052595361818	24.025084218159165
2	DDD107498	C1CCN(C1)CCNC(=O)C2=CC(=NC3=C2C=C(C=C3)F)C4=CC=C(C=C4)CN5CCOCC5	71748268	57	5x	28	0.0289803848107	0.0813268773947	35.223052981326894
2	DDD107498	C1CCN(C1)CCNC(=O)C2=CC(=NC3=C2C=C(C=C3)F)C4=CC=C(C=C4)CN5CCOCC5	71748268	57	5x	28	0.0299174110281	0.0443590687663	34.9268444919044
2	DDD107498	C1CCN(C1)CCNC(=O)C2=CC(=NC3=C2C=C(C=C3)F)C4=CC=C(C=C4)CN5CCOCC5	71748268	57	5x	28	0.03566500656	0.0760118905167	42.98242754119872
2	DDD107498	C1CCN(C1)CCNC(=O)C2=CC(=NC3=C2C=C(C=C3)F)C4=CC=C(C=C4)CN5CCOCC5	71748268	57	5x	28	0.0290074530583	0.0431155040789	22.5440417710467
2	DDD107498	C1CCN(C1)CCNC(=O)C2=CC(=NC3=C2C=C(C=C3)F)C4=CC=C(C=C4)CN5CCOCC5	71748268	57	5x	28	0.00791583246254	0.0381935226981	43.098335210972735
2	DDD107498	C1CCN(C1)CCNC(=O)C2=CC(=NC3=C2C=C(C=C3)F)C4=CC=C(C=C4)CN5CCOCC5	71748268	57	5x	28	0.0396973008661	0.0665226042209	24.54666873214225
2	DDD107498	C1CCN(C1)CCNC(=O)C2=CC(=NC3=C2C=C(C=C3)F)C4=CC=C(C=C4)CN5CCOCC5	71748268	57	5x	28	0.0179908612636	0.0670946892477	28.99623538846709
2	DDD107498	C1CCN(C1)CCNC(=O)C2=CC(=NC3=C2C=C(C=C3)F)C4=CC=C(C=C4)CN5CCOCC5	71748268	57	5x	28	0.0180707522231	0.0492917820111	31.063255499437098
2	DDD107498	C1CCN(C1)CCNC(=O)C2=CC(=NC3=C2C=C(C=C3)F)C4=CC=C(C=C4)CN5CCOCC5	71748268	57	5x	28	0.0360089886203	0.0796958760162	25.473930090334402
2	DDD107498	C1CCN(C1)CCNC(=O)C2=CC(=NC3=C2C=C(C=C3)F)C4=CC=C(C=C4)CN5CCOCC5	71748268	57	5x	28	0.0395248268168	0.0762372670014	38.51998225489899
2	DDD107498	C1CCN(C1)CCNC(=O)C2=CC(=NC3=C2C=C(C=C3)F)C4=CC=C(C=C4)CN5CCOCC5	71748268	57	5x	28	0.0405602709973	0.0672752903737	22.061093146988288
2	DDD107498	C1CCN(C1)CCNC(=O)C2=CC(=NC3=C2C=C(C=C3)F)C4=CC=C(C=C4)CN5CCOCC5	71748268	57	5x	28	0.0230572872793	0.0923018713251	42.82788398150003
2	DDD107498	C1CCN(C1)CCNC(=O)C2=CC(=NC3=C2C=C(C=C3)F)C4=CC=C(C=C4)CN5CCOCC5	71748268	57	5x	28	0.018971610031	0.0514239228334	25.08113187610023
2	DDD107498	C1CCN(C1)CCNC(=O)C2=CC(=NC3=C2C=C(C=C3)F)C4=CC=C(C=C4)CN5CCOCC5	71748268	57	5x	28	0.0201789606678	0.0963518641061	38.056351575802914
2	DDD107498	C1CCN(C1)CCNC(=O)C2=CC(=NC3=C2C=C(C=C3)F)C4=CC=C(C=C4)CN5CCOCC5	71748268	57	5x	28	0.0160097749161	0.0381465598946	68.0699987322864
2	DDD107498	C1CCN(C1)CCNC(=O)C2=CC(=NC3=C2C=C(C=C3)F)C4=CC=C(C=C4)CN5CCOCC5	71748268	57	5x	28	0.0224828080819	0.0472347478441	39.00937019394485
2	DDD107498	C1CCN(C1)CCNC(=O)C2=CC(=NC3=C2C=C(C=C3)F)C4=CC=C(C=C4)CN5CCOCC5	71748268	57	5x	28	0.0377198521314	0.0750999937325	32.69884150624826
2	DDD107498	C1CCN(C1)CCNC(=O)C2=CC(=NC3=C2C=C(C=C3)F)C4=CC=C(C=C4)CN5CCOCC5	71748268	57	5x	28	0.0254173021691	0.0405292122991	31.881048502842674
2	DDD107498	C1CCN(C1)CCNC(=O)C2=CC(=NC3=C2C=C(C=C3)F)C4=CC=C(C=C4)CN5CCOCC5	71748268	57	5x	28	0.00918180055586	0.0420264473168	37.05825775274886
2	DDD107498	C1CCN(C1)CCNC(=O)C2=CC(=NC3=C2C=C(C=C3)F)C4=CC=C(C=C4)CN5CCOCC5	71748268	57	5x	28	0.0152605909798	0.0399390813527	64.52193617420393
2	DDD107498	C1CCN(C1)CCNC(=O)C2=CC(=NC3=C2C=C(C=C3)F)C4=CC=C(C=C4)CN5CCOCC5	71748268	57	5x	28	0.0171068767336	0.0352956005949	69.76997788897201
2	DDD107498	C1CCN(C1)CCNC(=O)C2=CC(=NC3=C2C=C(C=C3)F)C4=CC=C(C=C4)CN5CCOCC5	71748268	57	5x	28	0.0159877328108	0.0581469018078	52.20996591820812
2	DDD107498	C1CCN(C1)CCNC(=O)C2=CC(=NC3=C2C=C(C=C3)F)C4=CC=C(C=C4)CN5CCOCC5	71748268	57	5x	28	0.022523537316	0.0429677145054	47.93426076654431
2	DDD107498	C1CCN(C1)CCNC(=O)C2=CC(=NC3=C2C=C(C=C3)F)C4=CC=C(C=C4)CN5CCOCC5	71748268	57	5x	28	0.0231627776099	0.0701201537436	33.65186012439019
2	DDD107498	C1CCN(C1)CCNC(=O)C2=CC(=NC3=C2C=C(C=C3)F)C4=CC=C(C=C4)CN5CCOCC5	71748268	57	5x	28	0.0243488806891	0.0465462338171	26.29816240872743
2	DDD107498	C1CCN(C1)CCNC(=O)C2=CC(=NC3=C2C=C(C=C3)F)C4=CC=C(C=C4)CN5CCOCC5	71748268	57	5x	28	0.0304473824757	0.075163792319	35.4935042107996
2	DDD107498	C1CCN(C1)CCNC(=O)C2=CC(=NC3=C2C=C(C=C3)F)C4=CC=C(C=C4)CN5CCOCC5	71748268	57	5x	28	0.0159346101347	0.0426274276361	35.776834070247205
2	DDD107498	C1CCN(C1)CCNC(=O)C2=CC(=NC3=C2C=C(C=C3)F)C4=CC=C(C=C4)CN5CCOCC5	71748268	57	5x	28	0.0307576062283	0.044087399748	72.87372771292074
2	DDD107498	C1CCN(C1)CCNC(=O)C2=CC(=NC3=C2C=C(C=C3)F)C4=CC=C(C=C4)CN5CCOCC5	71748268	57	5x	28	0.0298078048328	0.0535324576478	18.86719291321532
2	DDD107498	C1CCN(C1)CCNC(=O)C2=CC(=NC3=C2C=C(C=C3)F)C4=CC=C(C=C4)CN5CCOCC5	71748268	57	5x	28	0.0296969371642	0.0647077495297	20.850501929348532
2	DDD107498	C1CCN(C1)CCNC(=O)C2=CC(=NC3=C2C=C(C=C3)F)C4=CC=C(C=C4)CN5CCOCC5	71748268	57	5x	28	0.0354251787125	0.0618317932841	25.312947215648265
2	DDD107498	C1CCN(C1)CCNC(=O)C2=CC(=NC3=C2C=C(C=C3)F)C4=CC=C(C=C4)CN5CCOCC5	71748268	57	5x	28	0.034669366697	0.0475450752729	34.28935230814729
2	DDD107498	C1CCN(C1)CCNC(=O)C2=CC(=NC3=C2C=C(C=C3)F)C4=CC=C(C=C4)CN5CCOCC5	71748268	57	5x	28	0.0222692415281	0.0677360648888	31.03105892449987
2	DDD107498	C1CCN(C1)CCNC(=O)C2=CC(=NC3=C2C=C(C=C3)F)C4=CC=C(C=C4)CN5CCOCC5	71748268	57	5x	28	0.0207896071667	0.0406232192838	37.46393459695793
2	DDD107498	C1CCN(C1)CCNC(=O)C2=CC(=NC3=C2C=C(C=C3)F)C4=CC=C(C=C4)CN5CCOCC5	71748268	57	5x	28	0.0101754581549	0.0540916331951	37.55408500678216
2	DDD107498	C1CCN(C1)CCNC(=O)C2=CC(=NC3=C2C=C(C=C3)F)C4=CC=C(C=C4)CN5CCOCC5	71748268	57	5x	28	0.016149548795	0.0568339265003	72.14608511933939
2	DMSO	CS(=O)C	679	0	control	28	0.0916485081515	0.0349984244724	43.297953975583546
2	DMSO	CS(=O)C	679	0	control	28	0.125759901854	0.0517154376384	23.522817649138414
2	DMSO	CS(=O)C	679	0	control	28	0.0647042482722	0.0485331217448	38.2108951355016
2	DMSO	CS(=O)C	679	0	control	28	0.0893496369608	0.0478022416669	34.971919696816514
2	DMSO	CS(=O)C	679	0	control	28	0.148404028783	0.0552492952003	51.83648564893628
2	DMSO	CS(=O)C	679	0	control	28	0.0630651516945	0.0680481345451	65.9321461564545
2	DMSO	CS(=O)C	679	0	control	28	0.0961111172452	0.0807725384881	46.53049009928119
2	DMSO	CS(=O)C	679	0	control	28	0.0549667679885	0.0483107077786	69.93740007864558
2	DMSO	CS(=O)C	679	0	control	28	0.0369316083091	0.0398820428671	31.797337408005887
2	DMSO	CS(=O)C	679	0	control	28	0.0507785951983	0.0496288353437	51.94595400372286
2	DMSO	CS(=O)C	679	0	control	28	0.146585370032	0.062744271484	57.04589147377969
2	DMSO	CS(=O)C	679	0	control	28	0.13016278348	0.0503697261906	48.64258541516331
2	DMSO	CS(=O)C	679	0	control	28	0.21843513426	0.0824881921515	30.032965101445818
2	DMSO	CS(=O)C	679	0	control	28	0.229979366701	0.0698729630472	31.340146043897256
2	DMSO	CS(=O)C	679	0	control	28	0.132913603574	0.0503827551918	58.88109624520167
2	DMSO	CS(=O)C	679	0	control	28	0.0892831663711	0.042304744611	45.69981846590072
2	DMSO	CS(=O)C	679	0	control	28	0.147414604427	0.0450307883762	42.10668070290613
2	DMSO	CS(=O)C	679	0	control	28	0.138816000898	0.0653692670504	36.67189885350213
2	DMSO	CS(=O)C	679	0	control	28	0.110458386955	0.0522775580178	41.87486536335809
2	DMSO	CS(=O)C	679	0	control	28	0.10260426316	0.0551483702324	39.95594949709933
2	DMSO	CS(=O)C	679	0	control	28	0.0992848335498	0.0703633629877	42.602507956939434
2	DMSO	CS(=O)C	679	0	control	28	0.0930149194685	0.054818424856	29.775392501947998
2	DMSO	CS(=O)C	679	0	control	28	0.10557670423	0.0399929022455	53.53002549063445
2	DMSO	CS(=O)C	679	0	control	28	0.108338009659	0.0450970090814	53.38836056091065
2	DMSO	CS(=O)C	679	0	control	28	0.0593777303756	0.0333702337665	51.147478945279616
2	DMSO	CS(=O)C	679	0	control	28	0.0705393664105	0.071810380886	44.51498450821075
2	DMSO	CS(=O)C	679	0	control	28	0.117439680164	0.0660974854677	38.41051390011241
2	DMSO	CS(=O)C	679	0	control	28	0.135339217805	0.0721253128491	41.829790158445974
2	DMSO	CS(=O)C	679	0	control	28	0.0772235378529	0.0575428773604	14.655880911425962
2	DMSO	CS(=O)C	679	0	control	28	0.0736753070434	0.0081226448784	39.8657990872751
2	DMSO	CS(=O)C	679	0	control	28	0.150104152134	0.0271958050468	37.669992676556184
2	DMSO	CS(=O)C	679	0	control	28	0.130032217973	0.0580939140989	42.47372165719053
2	DMSO	CS(=O)C	679	0	control	28	0.036719763565	0.0670146358767	53.03419823660115
2	DMSO	CS(=O)C	679	0	control	28	0.12714717352	0.0652676014543	53.93570233484352
2	DMSO	CS(=O)C	679	0	control	28	0.0728600072008	0.0622119591257	41.327523589425226
2	DMSO	CS(=O)C	679	0	control	28	0.0400269456343	0.0280223194466	39.22830690351799
2	DMSO	CS(=O)C	679	0	control	28	0.0976157626922	0.0572923733342	29.253807987964908
2	DMSO	CS(=O)C	679	0	control	28	0.138404367884	0.0767046105118	35.19729572137711
2	DMSO	CS(=O)C	679	0	control	28	0.0818239110281	0.0239252477748	54.682662873387194
2	DMSO	CS(=O)C	679	0	control	28	0.0720276501901	0.0426082917813	55.732271216340806
2	DMSO	CS(=O)C	679	0	control	28	0.103517808127	0.0445885528994	25.50612666527163
2	DMSO	CS(=O)C	679	0	control	28	0.112307038967	0.0668024475035	32.267407402089404
2	LysRS-IN-2	C1CC(CCC1(CNC(=O)C2=CC(=O)C3=C(O2)C=CC(=C3)F)O)(F)F	134158252	33150	5x	28	0.0169999201252	0.0575173194259	27.39284595659316
2	LysRS-IN-2	C1CC(CCC1(CNC(=O)C2=CC(=O)C3=C(O2)C=CC(=C3)F)O)(F)F	134158252	33150	5x	28	0.0118371973593	0.0601375911376	29.150778948165783
2	LysRS-IN-2	C1CC(CCC1(CNC(=O)C2=CC(=O)C3=C(O2)C=CC(=C3)F)O)(F)F	134158252	33150	5x	28	0.0156077370468	0.0291245410332	23.348956144477388
2	LysRS-IN-2	C1CC(CCC1(CNC(=O)C2=CC(=O)C3=C(O2)C=CC(=C3)F)O)(F)F	134158252	33150	5x	28	0.00975807444868	0.046850525183	33.168911500331774
2	LysRS-IN-2	C1CC(CCC1(CNC(=O)C2=CC(=O)C3=C(O2)C=CC(=C3)F)O)(F)F	134158252	33150	5x	28	0.0100385754276	0.0364885944355	36.24690406433072
2	LysRS-IN-2	C1CC(CCC1(CNC(=O)C2=CC(=O)C3=C(O2)C=CC(=C3)F)O)(F)F	134158252	33150	5x	28	0.0157521069469	0.0414019780125	27.502314311379735
2	LysRS-IN-2	C1CC(CCC1(CNC(=O)C2=CC(=O)C3=C(O2)C=CC(=C3)F)O)(F)F	134158252	33150	5x	28	0.00841887038213	0.0537388578891	49.46681773355634
2	LysRS-IN-2	C1CC(CCC1(CNC(=O)C2=CC(=O)C3=C(O2)C=CC(=C3)F)O)(F)F	134158252	33150	5x	28	0.00149141897676	0.0345018356176	14.21156817729222
2	LysRS-IN-2	C1CC(CCC1(CNC(=O)C2=CC(=O)C3=C(O2)C=CC(=C3)F)O)(F)F	134158252	33150	5x	28	0.0161147293434	0.0324995072472	36.34349378914241
2	LysRS-IN-2	C1CC(CCC1(CNC(=O)C2=CC(=O)C3=C(O2)C=CC(=C3)F)O)(F)F	134158252	33150	5x	28	0.00938566776744	0.0483329154034	27.302695546768923
2	LysRS-IN-2	C1CC(CCC1(CNC(=O)C2=CC(=O)C3=C(O2)C=CC(=C3)F)O)(F)F	134158252	33150	5x	28	0.00240468992502	0.0414251893987	31.93256302274224
2	LysRS-IN-2	C1CC(CCC1(CNC(=O)C2=CC(=O)C3=C(O2)C=CC(=C3)F)O)(F)F	134158252	33150	5x	28	0.0118788015552	0.0681026076152	27.624661296141202
2	LysRS-IN-2	C1CC(CCC1(CNC(=O)C2=CC(=O)C3=C(O2)C=CC(=C3)F)O)(F)F	134158252	33150	5x	28	0.0125132065152	0.0596345190599	23.464863814251405
2	LysRS-IN-2	C1CC(CCC1(CNC(=O)C2=CC(=O)C3=C(O2)C=CC(=C3)F)O)(F)F	134158252	33150	5x	28	0.00243793761177	0.0231693194579	18.744845928453856
2	LysRS-IN-2	C1CC(CCC1(CNC(=O)C2=CC(=O)C3=C(O2)C=CC(=C3)F)O)(F)F	134158252	33150	5x	28	0.00466656464868	0.0341725711027	23.05918697004234
2	LysRS-IN-2	C1CC(CCC1(CNC(=O)C2=CC(=O)C3=C(O2)C=CC(=C3)F)O)(F)F	134158252	33150	5x	28	0.00369410738849	0.0277537674564	29.15721826315323
2	LysRS-IN-2	C1CC(CCC1(CNC(=O)C2=CC(=O)C3=C(O2)C=CC(=C3)F)O)(F)F	134158252	33150	5x	28	0.0135000093819	0.0537127457063	19.871726051256815
2	LysRS-IN-2	C1CC(CCC1(CNC(=O)C2=CC(=O)C3=C(O2)C=CC(=C3)F)O)(F)F	134158252	33150	5x	28	0.0115948852888	0.0478931477601	24.48871489725524
2	LysRS-IN-2	C1CC(CCC1(CNC(=O)C2=CC(=O)C3=C(O2)C=CC(=C3)F)O)(F)F	134158252	33150	5x	28	0.0128878849973	0.0316012578094	18.397122919131796
2	LysRS-IN-2	C1CC(CCC1(CNC(=O)C2=CC(=O)C3=C(O2)C=CC(=C3)F)O)(F)F	134158252	33150	5x	28	0.013326492898	0.0447121449122	29.150778948165783
2	LysRS-IN-2	C1CC(CCC1(CNC(=O)C2=CC(=O)C3=C(O2)C=CC(=C3)F)O)(F)F	134158252	33150	5x	28	0.00696950471106	0.02216136421	42.58962932696455
2	LysRS-IN-2	C1CC(CCC1(CNC(=O)C2=CC(=O)C3=C(O2)C=CC(=C3)F)O)(F)F	134158252	33150	5x	28	0.0108385912447	0.0174668666529	23.9027372333977
2	LysRS-IN-2	C1CC(CCC1(CNC(=O)C2=CC(=O)C3=C(O2)C=CC(=C3)F)O)(F)F	134158252	33150	5x	28	0.00647492724285	0.0229118699245	17.965688814972946
2	LysRS-IN-2	C1CC(CCC1(CNC(=O)C2=CC(=O)C3=C(O2)C=CC(=C3)F)O)(F)F	134158252	33150	5x	28	0.00522652850298	0.068564417351	38.03059431585313
2	LysRS-IN-2	C1CC(CCC1(CNC(=O)C2=CC(=O)C3=C(O2)C=CC(=C3)F)O)(F)F	134158252	33150	5x	28	0.00251245586022	0.0330848477546	28.17200307007407
2	LysRS-IN-2	C1CC(CCC1(CNC(=O)C2=CC(=O)C3=C(O2)C=CC(=C3)F)O)(F)F	134158252	33150	5x	28	0.00273834161522	0.018028716366	24.611061882016706
2	LysRS-IN-2	C1CC(CCC1(CNC(=O)C2=CC(=O)C3=C(O2)C=CC(=C3)F)O)(F)F	134158252	33150	5x	28	0.00846373226597	0.0272378982491	23.587210799012873
2	LysRS-IN-2	C1CC(CCC1(CNC(=O)C2=CC(=O)C3=C(O2)C=CC(=C3)F)O)(F)F	134158252	33150	5x	28	0.0126906094602	0.0287523711522	24.591743937054368
2	LysRS-IN-2	C1CC(CCC1(CNC(=O)C2=CC(=O)C3=C(O2)C=CC(=C3)F)O)(F)F	134158252	33150	5x	28	0.0039962215415	0.0263787547554	39.473000873040924
2	LysRS-IN-2	C1CC(CCC1(CNC(=O)C2=CC(=O)C3=C(O2)C=CC(=C3)F)O)(F)F	134158252	33150	5x	28	0.00995173360327	0.0364870530503	31.77801946304355
2	LysRS-IN-2	C1CC(CCC1(CNC(=O)C2=CC(=O)C3=C(O2)C=CC(=C3)F)O)(F)F	134158252	33150	5x	28	0.00827594751087	0.0258260623785	25.171282285924466
2	LysRS-IN-2	C1CC(CCC1(CNC(=O)C2=CC(=O)C3=C(O2)C=CC(=C3)F)O)(F)F	134158252	33150	5x	28	0.014232837637	0.0429037179694	32.57005520649935
2	LysRS-IN-2	C1CC(CCC1(CNC(=O)C2=CC(=O)C3=C(O2)C=CC(=C3)F)O)(F)F	134158252	33150	5x	28	0.0250486688751	0.0536471017368	18.062278539784632
[truncated: 6,864 more rows]
