# Supplementary material for: Differential effects of translation inhibitors on Plasmodium berghei liver stage parasites
Source: Life Sci Alliance. 2024 Apr 4;7(6):e202302540. doi: 10.26508/lsa.202302540 (PMC10994859; doi:10.26508/lsa.202302540)
Supplement: Supplementary file 4 [file LSA-2023-02540_TableS2.xlsx]

## Sheet: 2A, 5xEC50 translation
Figure 2A, 5xEC50 translation inhibition
Means and standard deviations
Drug	anisomycin	bruceantin	DDD107498	LysRS-IN-2	MMV019266
translation EC50 multiplier	5x	5x	5x	5x	5x
% translation inhibition, mean of 3 independent experiments	96.503	99.512	82.464	92.219	94.498
% translation inhibition, standard deviation of 3 independent experiments	1.192	0.272	4.834	1.798	1.472
One-way analysis of Variance (ANOVA)
ANOVA summary
F	20.88
P value	<0.0001
P value summary	****
Significant diff. among means (P < 0.05)?	Yes
R squared	0.8931
ANOVA table	SS	DF	MS	F (DFn, DFd)	P value
Treatment (between columns)	505.6	4	126.4	F (4, 10) = 20.88	P<0.0001
Residual (within columns)	60.53	10	6.053
Total	566.1	14
Tukey's multiple comparisons test
Number of families	1
Number of comparisons per family	10
Alpha	0.05
Tukey's multiple comparisons test	Mean Diff.	95.00% CI of diff.	Below threshold?	Summary	Adjusted P Value
anisomycin--5x vs. bruceantin--5x	-3.009	-9.620 to 3.603	No	ns	0.5859
anisomycin--5x vs. DDD107498--5x	14.04	7.428 to 20.65	Yes	***	0.0003
anisomycin--5x vs. LysRS-IN-2--5x	4.284	-2.328 to 10.90	No	ns	0.2788
anisomycin--5x vs. MMV019266--5x	2.006	-4.606 to 8.617	No	ns	0.8503
bruceantin--5x vs. DDD107498--5x	17.05	10.44 to 23.66	Yes	****	<0.0001
bruceantin--5x vs. LysRS-IN-2--5x	7.292	0.6811 to 13.90	Yes	*	0.0295
bruceantin--5x vs. MMV019266--5x	5.014	-1.597 to 11.63	No	ns	0.1674
DDD107498--5x vs. LysRS-IN-2--5x	-9.756	-16.37 to -3.144	Yes	**	0.0047
DDD107498--5x vs. MMV019266--5x	-12.03	-18.65 to -5.423	Yes	***	0.001
LysRS-IN-2--5x vs. MMV019266--5x	-2.278	-8.890 to 4.333	No	ns	0.786
Test details	Mean 1	Mean 2	Mean Diff.	SE of diff.	n1	n2	q	DF
anisomycin--5x vs. bruceantin--5x	96.5	99.51	-3.009	2.009	3	3	2.118	10
anisomycin--5x vs. DDD107498--5x	96.5	82.46	14.04	2.009	3	3	9.884	10
anisomycin--5x vs. LysRS-IN-2--5x	96.5	92.22	4.284	2.009	3	3	3.016	10
anisomycin--5x vs. MMV019266--5x	96.5	94.5	2.006	2.009	3	3	1.412	10
bruceantin--5x vs. DDD107498--5x	99.51	82.46	17.05	2.009	3	3	12	10
bruceantin--5x vs. LysRS-IN-2--5x	99.51	92.22	7.292	2.009	3	3	5.134	10
bruceantin--5x vs. MMV019266--5x	99.51	94.5	5.014	2.009	3	3	3.53	10
DDD107498--5x vs. LysRS-IN-2--5x	82.46	92.22	-9.756	2.009	3	3	6.868	10
DDD107498--5x vs. MMV019266--5x	82.46	94.5	-12.03	2.009	3	3	8.472	10
LysRS-IN-2--5x vs. MMV019266--5x	92.22	94.5	-2.278	2.009	3	3	1.604	10

## Sheet: 2A, 10xEC50 translation
Figure 2A, 10xEC50 translation inhibition
Means and standard deviations
Drug	anisomycin	bruceantin	DDD107498	LysRS-IN-2	MMV019266
translation EC50 multiplier	10x	10x	10x	10x	10x
% translation inhibition, mean of 3 independent experiments	98.921	99.338	88.316	96.014	93.74
% translation inhibition, standard deviation of 3 independent experiments	0.521	0.877	4.97	1.419	2.16
One-way analysis of Variance (ANOVA)
ANOVA summary
F	9.385
P value	0.002
P value summary	**
Significant diff. among means (P < 0.05)?	Yes
R squared	0.7897
ANOVA table	SS	DF	MS	F (DFn, DFd)	P value
Treatment (between columns)	243.4	4	60.85	F (4, 10) = 9.385	P=0.0020
Residual (within columns)	64.84	10	6.484
Total	308.3	14
Tukey's multiple comparisons test
Number of families	1
Number of comparisons per family	10
Alpha	0.05
Tukey's multiple comparisons test	Mean Diff.	95.00% CI of diff.	Below threshold?	Summary	Adjusted P Value
anisomycin--10x vs. bruceantin--10x	-0.4167	-7.259 to 6.426	No	ns	0.9996
anisomycin--10x vs. DDD107498--10x	10.61	3.763 to 17.45	Yes	**	0.0033
anisomycin--10x vs. LysRS-IN-2--10x	2.907	-3.935 to 9.750	No	ns	0.642
anisomycin--10x vs. MMV019266--10x	5.182	-1.661 to 12.02	No	ns	0.1683
bruceantin--10x vs. DDD107498--10x	11.02	4.180 to 17.86	Yes	**	0.0025
bruceantin--10x vs. LysRS-IN-2--10x	3.324	-3.518 to 10.17	No	ns	0.5295
bruceantin--10x vs. MMV019266--10x	5.598	-1.244 to 12.44	No	ns	0.1251
DDD107498--10x vs. LysRS-IN-2--10x	-7.698	-14.54 to -0.8557	Yes	*	0.0264
DDD107498--10x vs. MMV019266--10x	-5.424	-12.27 to 1.418	No	ns	0.1418
LysRS-IN-2--10x vs. MMV019266--10x	2.274	-4.568 to 9.117	No	ns	0.806
Test details	Mean 1	Mean 2	Mean Diff.	SE of diff.	n1	n2	q	DF
anisomycin--10x vs. bruceantin--10x	98.92	99.34	-0.4167	2.079	3	3	0.2835	10
anisomycin--10x vs. DDD107498--10x	98.92	88.32	10.61	2.079	3	3	7.214	10
anisomycin--10x vs. LysRS-IN-2--10x	98.92	96.01	2.907	2.079	3	3	1.978	10
anisomycin--10x vs. MMV019266--10x	98.92	93.74	5.182	2.079	3	3	3.525	10
bruceantin--10x vs. DDD107498--10x	99.34	88.32	11.02	2.079	3	3	7.497	10
bruceantin--10x vs. LysRS-IN-2--10x	99.34	96.01	3.324	2.079	3	3	2.261	10
bruceantin--10x vs. MMV019266--10x	99.34	93.74	5.598	2.079	3	3	3.808	10
DDD107498--10x vs. LysRS-IN-2--10x	88.32	96.01	-7.698	2.079	3	3	5.236	10
DDD107498--10x vs. MMV019266--10x	88.32	93.74	-5.424	2.079	3	3	3.689	10
LysRS-IN-2--10x vs. MMV019266--10x	96.01	93.74	2.274	2.079	3	3	1.547	10

## Sheet: 2B 5x EC50 growth
Figure 2B, 5xEC50 growth inhibition
Means and standard deviations
Drug	anisomycin	bruceantin	DDD107498	LysRS-IN-2	MMV019266
translation EC50 multiplier	5x	5x	5x	5x	5x
% growth inhibition, mean of 3 independent experiments	32.425	39.982	17.852	39.034	32.001
% growth inhibition, standard deviation of 3 independent experiments	3.868	3.179	6.528	3.283	3.631
One-way analysis of Variance (ANOVA)
ANOVA summary
F	12.82
P value	0.0006
P value summary	***
Significant diff. among means (P < 0.05)?	Yes
R squared	0.8368
ANOVA table	SS	DF	MS	F (DFn, DFd)	P value
Treatment (between columns)	939.6	4	234.9	F (4, 10) = 12.82	P=0.0006
Residual (within columns)	183.3	10	18.33
Total	1123	14
Tukey's multiple comparisons test
Number of families	1
Number of comparisons per family	10
Alpha	0.05
Tukey's multiple comparisons test	Mean Diff.	95.00% CI of diff.	Below threshold?	Summary	Adjusted P Value
anisomycin--5x vs. bruceantin--5x	-7.557	-19.06 to 3.947	No	ns	0.268
anisomycin--5x vs. DDD107498--5x	14.57	3.069 to 26.08	Yes	*	0.0129
anisomycin--5x vs. LysRS-IN-2--5x	-6.61	-18.11 to 4.895	No	ns	0.3802
anisomycin--5x vs. MMV019266--5x	0.4233	-11.08 to 11.93	No	ns	>0.9999
bruceantin--5x vs. DDD107498--5x	22.13	10.63 to 33.63	Yes	***	0.0006
bruceantin--5x vs. LysRS-IN-2--5x	0.9473	-10.56 to 12.45	No	ns	0.9986
bruceantin--5x vs. MMV019266--5x	7.98	-3.524 to 19.48	No	ns	0.2269
DDD107498--5x vs. LysRS-IN-2--5x	-21.18	-32.69 to -9.678	Yes	***	0.0009
DDD107498--5x vs. MMV019266--5x	-14.15	-25.65 to -2.645	Yes	*	0.0155
LysRS-IN-2--5x vs. MMV019266--5x	7.033	-4.471 to 18.54	No	ns	0.3266
Test details	Mean 1	Mean 2	Mean Diff.	SE of diff.	n1	n2	q	DF
anisomycin--5x vs. bruceantin--5x	32.42	39.98	-7.557	3.496	3	3	3.057	10
anisomycin--5x vs. DDD107498--5x	32.42	17.85	14.57	3.496	3	3	5.896	10
anisomycin--5x vs. LysRS-IN-2--5x	32.42	39.03	-6.61	3.496	3	3	2.674	10
anisomycin--5x vs. MMV019266--5x	32.42	32	0.4233	3.496	3	3	0.1713	10
bruceantin--5x vs. DDD107498--5x	39.98	17.85	22.13	3.496	3	3	8.953	10
bruceantin--5x vs. LysRS-IN-2--5x	39.98	39.03	0.9473	3.496	3	3	0.3833	10
bruceantin--5x vs. MMV019266--5x	39.98	32	7.98	3.496	3	3	3.229	10
DDD107498--5x vs. LysRS-IN-2--5x	17.85	39.03	-21.18	3.496	3	3	8.57	10
DDD107498--5x vs. MMV019266--5x	17.85	32	-14.15	3.496	3	3	5.724	10
LysRS-IN-2--5x vs. MMV019266--5x	39.03	32	7.033	3.496	3	3	2.845	10

## Sheet: 2B, 10xEC50 growth
Figure 2B, 10xEC50 growth inhibition
Means and standard deviations
Drug	anisomycin	bruceantin	DDD107498	LysRS-IN-2	MMV019266
translation EC50 multiplier	10x	10x	10x	10x	10x
% growth inhibition, mean of 3 independent experiments	32.151	43.255	24.433	42.869	34.79
% growth inhibition, standard deviation of 3 independent experiments	3.896	5.829	5.05	2.418	5.277
One-way analysis of Variance (ANOVA)
ANOVA summary
F	8.605
P value	0.0028
P value summary	**
Significant diff. among means (P < 0.05)?	Yes
R squared	0.7749
ANOVA table	SS	DF	MS	F (DFn, DFd)	P value
Treatment (between columns)	745.9	4	186.5	F (4, 10) = 8.605	P=0.0028
Residual (within columns)	216.7	10	21.67
Total	962.6	14
Tukey's multiple comparisons test
Number of families	1
Number of comparisons per family	10
Alpha	0.05
Tukey's multiple comparisons test	Mean Diff.	95.00% CI of diff.	Below threshold?	Summary	Adjusted P Value
anisomycin--10x vs. bruceantin--10x	-11.1	-23.61 to 1.406	No	ns	0.0885
anisomycin--10x vs. DDD107498--10x	7.718	-4.791 to 20.23	No	ns	0.3188
anisomycin--10x vs. LysRS-IN-2--10x	-10.72	-23.23 to 1.792	No	ns	0.1033
anisomycin--10x vs. MMV019266--10x	-2.639	-15.15 to 9.870	No	ns	0.9532
bruceantin--10x vs. DDD107498--10x	18.82	6.313 to 31.33	Yes	**	0.0041
bruceantin--10x vs. LysRS-IN-2--10x	0.3861	-12.12 to 12.90	No	ns	>0.9999
bruceantin--10x vs. MMV019266--10x	8.465	-4.045 to 20.97	No	ns	0.2452
DDD107498--10x vs. LysRS-IN-2--10x	-18.44	-30.95 to -5.927	Yes	**	0.0047
DDD107498--10x vs. MMV019266--10x	-10.36	-22.87 to 2.152	No	ns	0.1192
LysRS-IN-2--10x vs. MMV019266--10x	8.079	-4.431 to 20.59	No	ns	0.2815
Test details	Mean 1	Mean 2	Mean Diff.	SE of diff.	n1	n2	q	DF
anisomycin--10x vs. bruceantin--10x	32.15	43.26	-11.1	3.801	3	3	4.131	10
anisomycin--10x vs. DDD107498--10x	32.15	24.43	7.718	3.801	3	3	2.872	10
anisomycin--10x vs. LysRS-IN-2--10x	32.15	42.87	-10.72	3.801	3	3	3.988	10
anisomycin--10x vs. MMV019266--10x	32.15	34.79	-2.639	3.801	3	3	0.9819	10
bruceantin--10x vs. DDD107498--10x	43.26	24.43	18.82	3.801	3	3	7.003	10
bruceantin--10x vs. LysRS-IN-2--10x	43.26	42.87	0.3861	3.801	3	3	0.1436	10
bruceantin--10x vs. MMV019266--10x	43.26	34.79	8.465	3.801	3	3	3.149	10
DDD107498--10x vs. LysRS-IN-2--10x	24.43	42.87	-18.44	3.801	3	3	6.859	10
DDD107498--10x vs. MMV019266--10x	24.43	34.79	-10.36	3.801	3	3	3.854	10
LysRS-IN-2--10x vs. MMV019266--10x	42.87	34.79	8.079	3.801	3	3	3.006	10

## Sheet: Fig3A-3B
Figures 3A and 3B
Means and standard deviations
Drug	DMSO		anisomycin				bruceantin				DDD107498						LysRS-IN-2				MMV019266
translation EC50 multiplier	control		5x		10x		5x		10x		1.8x		5x		10x		5x		10x		5x		10x
HPI Fixed	32	44	32	44	32	44	32	44	32	44	32	44	32	44	32	44	32	44	32	44	32	44	32	44
OPP MFI, % of control, mean of 3 independent experiments	100	100	87.05	125.932	84.287	125.435	41.783	141.076	24.32	124.735	66.98	94.249	37.345	39.113	24.468	23.491	90.152	114.262	82.502	116.367	8.333	56.67	9.625	56.446
OPP MFI, % of control, standard deviation	0	0	10.494	10.831	6.141	21.297	4.039	6.548	5.424	23.86	12.983	7.149	12.421	2.809	7.232	1.327	2.222	20.189	1.358	16.984	1.358	18.509	3.439	15.227
EEF area (um^2), mean of 3 independent experiments	47.049	85.002	37.616	72.171	37.746	69.406	25.851	58.13	24.358	53.02	38.453	54.369	34.588	38.661	29.901	31.512	36.601	71.097	35.65	67.524	21.175	21.679	20.129	19.835
EEF area (um^2), standard deviation	4.966	14.628	8.388	18.059	6.345	16.041	6.77	9.607	5.223	11.915	7.501	12.735	6.811	7.916	8.66	8.55	6.429	9.285	7.531	15.055	4.434	5.714	3.838	4.66
Means and standard deviations (n=3 independent experiments) for parasite translation (Fig 3A) and parasite size (Figure 3B) for each compound concentration 4h (32 hpi) and 16h (44 hpi) after compound washout.

## Sheet: Fig3A 5xEC50 two-way ANOVA
Figures 3A, 5x EC50 translation recovery
Ordinary Two-way analysis of variance (ANOVA)
Alpha	0.05
Source of Variation	% of total variation	P value	P value summary	Significant?
Interaction	17.48	<0.0001	****	Yes
Time point	19.4	<0.0001	****	Yes
Compound	58.97	<0.0001	****	Yes
ANOVA table	SS	DF	MS	F (DFn, DFd)	P value
Interaction	10160	5	2032	F (5, 24) = 20.22	P<0.0001
Time point	11277	1	11277	F (1, 24) = 112.2	P<0.0001
Compound	34275	5	6855	F (5, 24) = 68.22	P<0.0001
Residual	2411	24	100.5
Tukey's multiple comparisons test
Number of families	8
Number of comparisons per row family	15
Number of comparisons per column family	1
Alpha	0.05
Tukey's multiple comparisons test	Mean Diff.	95.00% CI of diff.	Below threshold?	Summary	Adjusted P Value
32 hpi
DMSO vs. anisomycin	12.95	-12.36 to 38.26	No	ns	0.6173
DMSO vs. bruceantin	58.22	32.91 to 83.52	Yes	****	<0.0001
DMSO vs. DDD107498	62.66	37.35 to 87.96	Yes	****	<0.0001
DMSO vs. LysRS-IN-2	9.848	-15.46 to 35.15	No	ns	0.831
DMSO vs. MMV019266	91.67	66.36 to 117.0	Yes	****	<0.0001
anisomycin vs. bruceantin	45.27	19.96 to 70.57	Yes	***	0.0001
anisomycin vs. DDD107498	49.7	24.40 to 75.01	Yes	****	<0.0001
anisomycin vs. LysRS-IN-2	-3.102	-28.41 to 22.20	No	ns	0.9988
anisomycin vs. MMV019266	78.72	53.41 to 104.0	Yes	****	<0.0001
bruceantin vs. DDD107498	4.439	-20.87 to 29.74	No	ns	0.9937
bruceantin vs. LysRS-IN-2	-48.37	-73.67 to -23.06	Yes	****	<0.0001
bruceantin vs. MMV019266	33.45	8.145 to 58.76	Yes	**	0.005
DDD107498 vs. LysRS-IN-2	-52.81	-78.11 to -27.50	Yes	****	<0.0001
DDD107498 vs. MMV019266	29.01	3.706 to 54.32	Yes	*	0.0182
LysRS-IN-2 vs. MMV019266	81.82	56.51 to 107.1	Yes	****	<0.0001
44 hpi
DMSO vs. anisomycin	-25.93	-51.24 to -0.6256	Yes	*	0.0424
DMSO vs. bruceantin	-41.08	-66.38 to -15.77	Yes	***	0.0005
DMSO vs. DDD107498	60.89	35.58 to 86.19	Yes	****	<0.0001
DMSO vs. LysRS-IN-2	-14.26	-39.57 to 11.04	No	ns	0.5189
DMSO vs. MMV019266	43.33	18.02 to 68.64	Yes	***	0.0003
anisomycin vs. bruceantin	-15.14	-40.45 to 10.16	No	ns	0.4546
anisomycin vs. DDD107498	86.82	61.51 to 112.1	Yes	****	<0.0001
anisomycin vs. LysRS-IN-2	11.67	-13.64 to 36.98	No	ns	0.7116
anisomycin vs. MMV019266	69.26	43.96 to 94.57	Yes	****	<0.0001
bruceantin vs. DDD107498	102	76.66 to 127.3	Yes	****	<0.0001
bruceantin vs. LysRS-IN-2	26.81	1.509 to 52.12	Yes	*	0.0334
bruceantin vs. MMV019266	84.41	59.10 to 109.7	Yes	****	<0.0001
DDD107498 vs. LysRS-IN-2	-75.15	-100.5 to -49.84	Yes	****	<0.0001
DDD107498 vs. MMV019266	-17.56	-42.86 to 7.749	No	ns	0.299
LysRS-IN-2 vs. MMV019266	57.59	32.29 to 82.90	Yes	****	<0.0001
DMSO
32 hpi vs. 44 hpi	0	-16.89 to 16.89	No	ns	>0.9999
anisomycin
32 hpi vs. 44 hpi	-38.88	-55.77 to -21.99	Yes	****	<0.0001
bruceantin
32 hpi vs. 44 hpi	-99.29	-116.2 to -82.40	Yes	****	<0.0001
DDD107498
32 hpi vs. 44 hpi	-1.768	-18.66 to 15.12	No	ns	0.8308
LysRS-IN-2
32 hpi vs. 44 hpi	-24.11	-41.00 to -7.218	Yes	**	0.0071
MMV019266
32 hpi vs. 44 hpi	-48.34	-65.23 to -31.45	Yes	****	<0.0001
Test details	Mean 1	Mean 2	Mean Diff.	SE of diff.	N1	N2	q	DF
32 hpi
DMSO vs. anisomycin	100	87.05	12.95	8.185	3	3	2.238	24
DMSO vs. bruceantin	100	41.78	58.22	8.185	3	3	10.06	24
DMSO vs. DDD107498	100	37.34	62.66	8.185	3	3	10.83	24
DMSO vs. LysRS-IN-2	100	90.15	9.848	8.185	3	3	1.702	24
DMSO vs. MMV019266	100	8.333	91.67	8.185	3	3	15.84	24
anisomycin vs. bruceantin	87.05	41.78	45.27	8.185	3	3	7.822	24
anisomycin vs. DDD107498	87.05	37.34	49.7	8.185	3	3	8.589	24
anisomycin vs. LysRS-IN-2	87.05	90.15	-3.102	8.185	3	3	0.536	24
anisomycin vs. MMV019266	87.05	8.333	78.72	8.185	3	3	13.6	24
bruceantin vs. DDD107498	41.78	37.34	4.439	8.185	3	3	0.767	24
bruceantin vs. LysRS-IN-2	41.78	90.15	-48.37	8.185	3	3	8.358	24
bruceantin vs. MMV019266	41.78	8.333	33.45	8.185	3	3	5.78	24
DDD107498 vs. LysRS-IN-2	37.34	90.15	-52.81	8.185	3	3	9.125	24
DDD107498 vs. MMV019266	37.34	8.333	29.01	8.185	3	3	5.013	24
LysRS-IN-2 vs. MMV019266	90.15	8.333	81.82	8.185	3	3	14.14	24
44 hpi
DMSO vs. anisomycin	100	125.9	-25.93	8.185	3	3	4.481	24
DMSO vs. bruceantin	100	141.1	-41.08	8.185	3	3	7.098	24
DMSO vs. DDD107498	100	39.11	60.89	8.185	3	3	10.52	24
DMSO vs. LysRS-IN-2	100	114.3	-14.26	8.185	3	3	2.464	24
DMSO vs. MMV019266	100	56.67	43.33	8.185	3	3	7.487	24
anisomycin vs. bruceantin	125.9	141.1	-15.14	8.185	3	3	2.617	24
anisomycin vs. DDD107498	125.9	39.11	86.82	8.185	3	3	15	24
anisomycin vs. LysRS-IN-2	125.9	114.3	11.67	8.185	3	3	2.016	24
anisomycin vs. MMV019266	125.9	56.67	69.26	8.185	3	3	11.97	24
bruceantin vs. DDD107498	141.1	39.11	102	8.185	3	3	17.62	24
bruceantin vs. LysRS-IN-2	141.1	114.3	26.81	8.185	3	3	4.633	24
bruceantin vs. MMV019266	141.1	56.67	84.41	8.185	3	3	14.58	24
DDD107498 vs. LysRS-IN-2	39.11	114.3	-75.15	8.185	3	3	12.99	24
DDD107498 vs. MMV019266	39.11	56.67	-17.56	8.185	3	3	3.034	24
LysRS-IN-2 vs. MMV019266	114.3	56.67	57.59	8.185	3	3	9.951	24
DMSO
32 hpi vs. 44 hpi	100	100	0	8.185	3	3	0	24
anisomycin
32 hpi vs. 44 hpi	87.05	125.9	-38.88	8.185	3	3	6.718	24
bruceantin
32 hpi vs. 44 hpi	41.78	141.1	-99.29	8.185	3	3	17.16	24
DDD107498
32 hpi vs. 44 hpi	37.34	39.11	-1.768	8.185	3	3	0.3056	24
LysRS-IN-2
32 hpi vs. 44 hpi	90.15	114.3	-24.11	8.185	3	3	4.166	24
MMV019266
32 hpi vs. 44 hpi	8.333	56.67	-48.34	8.185	3	3	8.352	24

## Sheet: Fig3A 10xEC50 two-way ANOVA
Figures 3A, 10x EC50 translation recovery
Ordinary Two-way analysis of variance (ANOVA)
Alpha	0.05
Source of Variation	% of total variation	P value	P value summary	Significant?
Interaction	16.13	<0.0001	****	Yes
Time point	18.92	<0.0001	****	Yes
Compound	59.77	<0.0001	****	Yes
ANOVA table	SS	DF	MS	F (DFn, DFd)	P value
Interaction	10434	5	2087	F (5, 24) = 14.92	P<0.0001
Time point	12240	1	12240	F (1, 24) = 87.53	P<0.0001
Compound	38668	5	7734	F (5, 24) = 55.30	P<0.0001
Residual	3356	24	139.8
Tukey's multiple comparisons test
Number of families	8
Number of comparisons per row family	15
Number of comparisons per column family	1
Alpha	0.05
Tukey's multiple comparisons test	Mean Diff.	95.00% CI of diff.	Below threshold?	Summary	Adjusted P Value
32 hpi
DMSO vs. anisomycin	15.71	-14.14 to 45.57	No	ns	0.5895
DMSO vs. bruceantin	75.68	45.83 to 105.5	Yes	****	<0.0001
DMSO vs. DDD107498	75.53	45.68 to 105.4	Yes	****	<0.0001
DMSO vs. LysRS-IN-2	17.5	-12.36 to 47.35	No	ns	0.477
DMSO vs. MMV019266	90.38	60.52 to 120.2	Yes	****	<0.0001
anisomycin vs. bruceantin	59.97	30.11 to 89.82	Yes	****	<0.0001
anisomycin vs. DDD107498	59.82	29.97 to 89.67	Yes	****	<0.0001
anisomycin vs. LysRS-IN-2	1.785	-28.07 to 31.64	No	ns	>0.9999
anisomycin vs. MMV019266	74.66	44.81 to 104.5	Yes	****	<0.0001
bruceantin vs. DDD107498	-0.1483	-30.00 to 29.71	No	ns	>0.9999
bruceantin vs. LysRS-IN-2	-58.18	-88.04 to -28.33	Yes	****	<0.0001
bruceantin vs. MMV019266	14.69	-15.16 to 44.55	No	ns	0.6542
DDD107498 vs. LysRS-IN-2	-58.03	-87.89 to -28.18	Yes	****	<0.0001
DDD107498 vs. MMV019266	14.84	-15.01 to 44.70	No	ns	0.6448
LysRS-IN-2 vs. MMV019266	72.88	43.02 to 102.7	Yes	****	<0.0001
44 hpi
DMSO vs. anisomycin	-25.44	-55.29 to 4.418	No	ns	0.1273
DMSO vs. bruceantin	-24.73	-54.59 to 5.119	No	ns	0.146
DMSO vs. DDD107498	76.51	46.66 to 106.4	Yes	****	<0.0001
DMSO vs. LysRS-IN-2	-16.37	-46.22 to 13.49	No	ns	0.5478
DMSO vs. MMV019266	43.55	13.70 to 73.41	Yes	**	0.0018
anisomycin vs. bruceantin	0.7005	-29.15 to 30.55	No	ns	>0.9999
anisomycin vs. DDD107498	101.9	72.09 to 131.8	Yes	****	<0.0001
anisomycin vs. LysRS-IN-2	9.068	-20.79 to 38.92	No	ns	0.9321
anisomycin vs. MMV019266	68.99	39.14 to 98.84	Yes	****	<0.0001
bruceantin vs. DDD107498	101.2	71.39 to 131.1	Yes	****	<0.0001
bruceantin vs. LysRS-IN-2	8.368	-21.49 to 38.22	No	ns	0.9509
bruceantin vs. MMV019266	68.29	38.44 to 98.14	Yes	****	<0.0001
DDD107498 vs. LysRS-IN-2	-92.88	-122.7 to -63.02	Yes	****	<0.0001
DDD107498 vs. MMV019266	-32.96	-62.81 to -3.102	Yes	*	0.0245
LysRS-IN-2 vs. MMV019266	59.92	30.07 to 89.77	Yes	****	<0.0001
DMSO
32 hpi vs. 44 hpi	0	-19.93 to 19.93	No	ns	>0.9999
anisomycin
32 hpi vs. 44 hpi	-41.15	-61.08 to -21.22	Yes	***	0.0003
bruceantin
32 hpi vs. 44 hpi	-100.4	-120.3 to -80.49	Yes	****	<0.0001
DDD107498
32 hpi vs. 44 hpi	0.9772	-18.95 to 20.90	No	ns	0.9202
LysRS-IN-2
32 hpi vs. 44 hpi	-33.86	-53.79 to -13.94	Yes	**	0.0018
MMV019266
32 hpi vs. 44 hpi	-46.82	-66.75 to -26.89	Yes	****	<0.0001
Test details	Mean 1	Mean 2	Mean Diff.	SE of diff.	N1	N2	q	DF
32 hpi
DMSO vs. anisomycin	100	84.29	15.71	9.655	3	3	2.301	24
DMSO vs. bruceantin	100	24.32	75.68	9.655	3	3	11.08	24
DMSO vs. DDD107498	100	24.47	75.53	9.655	3	3	11.06	24
DMSO vs. LysRS-IN-2	100	82.5	17.5	9.655	3	3	2.563	24
DMSO vs. MMV019266	100	9.625	90.38	9.655	3	3	13.24	24
anisomycin vs. bruceantin	84.29	24.32	59.97	9.655	3	3	8.783	24
anisomycin vs. DDD107498	84.29	24.47	59.82	9.655	3	3	8.762	24
anisomycin vs. LysRS-IN-2	84.29	82.5	1.785	9.655	3	3	0.2615	24
anisomycin vs. MMV019266	84.29	9.625	74.66	9.655	3	3	10.94	24
bruceantin vs. DDD107498	24.32	24.47	-0.1483	9.655	3	3	0.02172	24
bruceantin vs. LysRS-IN-2	24.32	82.5	-58.18	9.655	3	3	8.522	24
bruceantin vs. MMV019266	24.32	9.625	14.69	9.655	3	3	2.152	24
DDD107498 vs. LysRS-IN-2	24.47	82.5	-58.03	9.655	3	3	8.5	24
DDD107498 vs. MMV019266	24.47	9.625	14.84	9.655	3	3	2.174	24
LysRS-IN-2 vs. MMV019266	82.5	9.625	72.88	9.655	3	3	10.67	24
44 hpi
DMSO vs. anisomycin	100	125.4	-25.44	9.655	3	3	3.726	24
DMSO vs. bruceantin	100	124.7	-24.73	9.655	3	3	3.623	24
DMSO vs. DDD107498	100	23.49	76.51	9.655	3	3	11.21	24
DMSO vs. LysRS-IN-2	100	116.4	-16.37	9.655	3	3	2.397	24
DMSO vs. MMV019266	100	56.45	43.55	9.655	3	3	6.379	24
anisomycin vs. bruceantin	125.4	124.7	0.7005	9.655	3	3	0.1026	24
anisomycin vs. DDD107498	125.4	23.49	101.9	9.655	3	3	14.93	24
anisomycin vs. LysRS-IN-2	125.4	116.4	9.068	9.655	3	3	1.328	24
anisomycin vs. MMV019266	125.4	56.45	68.99	9.655	3	3	10.1	24
bruceantin vs. DDD107498	124.7	23.49	101.2	9.655	3	3	14.83	24
bruceantin vs. LysRS-IN-2	124.7	116.4	8.368	9.655	3	3	1.226	24
bruceantin vs. MMV019266	124.7	56.45	68.29	9.655	3	3	10	24
DDD107498 vs. LysRS-IN-2	23.49	116.4	-92.88	9.655	3	3	13.6	24
DDD107498 vs. MMV019266	23.49	56.45	-32.96	9.655	3	3	4.827	24
LysRS-IN-2 vs. MMV019266	116.4	56.45	59.92	9.655	3	3	8.777	24
DMSO
32 hpi vs. 44 hpi	100	100	0	9.655	3	3	0	24
anisomycin
32 hpi vs. 44 hpi	84.29	125.4	-41.15	9.655	3	3	6.027	24
bruceantin
32 hpi vs. 44 hpi	24.32	124.7	-100.4	9.655	3	3	14.71	24
DDD107498
32 hpi vs. 44 hpi	24.47	23.49	0.9772	9.655	3	3	0.1431	24
LysRS-IN-2
32 hpi vs. 44 hpi	82.5	116.4	-33.86	9.655	3	3	4.96	24
MMV019266
32 hpi vs. 44 hpi	9.625	56.45	-46.82	9.655	3	3	6.858	24

## Sheet: Fig3B 5xEC50 two-way ANOVA
Figures 3B, 5x EC50 growth recovery
Ordinary Two-way analysis of variance (ANOVA)
Alpha	0.05
Source of Variation	% of total variation	P value	P value summary	Significant?
Interaction	12.69	0.0033	**	Yes
Time point	30.53	<0.0001	****	Yes
Compound	44.24	<0.0001	****	Yes
ANOVA table	SS	DF	MS	F (DFn, DFd)	P value
Interaction	2151	5	430.2	F (5, 24) = 4.860	P=0.0033
Time point	5174	1	5174	F (1, 24) = 58.46	P<0.0001
Compound	7496	5	1499	F (5, 24) = 16.94	P<0.0001
Residual	2124	24	88.51
Tukey's multiple comparisons test
Number of families	8
Number of comparisons per row family	15
Number of comparisons per column family	1
Alpha	0.05
Tukey's multiple comparisons test	Mean Diff.	95.00% CI of diff.	Below threshold?	Summary	Adjusted P Value
32 hpi
DMSO vs. anisomycin	9.433	-14.32 to 33.18	No	ns	0.819
DMSO vs. bruceantin	21.2	-2.553 to 44.95	No	ns	0.0997
DMSO vs. DDD107498	12.46	-11.29 to 36.21	No	ns	0.5927
DMSO vs. LysRS-IN-2	10.45	-13.30 to 34.20	No	ns	0.7493
DMSO vs. MMV019266	25.87	2.122 to 49.62	Yes	*	0.0272
anisomycin vs. bruceantin	11.77	-11.99 to 35.52	No	ns	0.6483
anisomycin vs. DDD107498	3.028	-20.72 to 26.78	No	ns	0.9986
anisomycin vs. LysRS-IN-2	1.015	-22.74 to 24.77	No	ns	>0.9999
anisomycin vs. MMV019266	16.44	-7.311 to 40.19	No	ns	0.3013
bruceantin vs. DDD107498	-8.737	-32.49 to 15.01	No	ns	0.8609
bruceantin vs. LysRS-IN-2	-10.75	-34.50 to 13.00	No	ns	0.7269
bruceantin vs. MMV019266	4.676	-19.08 to 28.43	No	ns	0.9894
DDD107498 vs. LysRS-IN-2	-2.013	-25.76 to 21.74	No	ns	0.9998
DDD107498 vs. MMV019266	13.41	-10.34 to 37.16	No	ns	0.5167
LysRS-IN-2 vs. MMV019266	15.43	-8.325 to 39.18	No	ns	0.367
44 hpi
DMSO vs. anisomycin	12.83	-10.92 to 36.58	No	ns	0.563
DMSO vs. bruceantin	26.87	3.121 to 50.62	Yes	*	0.0202
DMSO vs. DDD107498	46.34	22.59 to 70.09	Yes	****	<0.0001
DMSO vs. LysRS-IN-2	13.91	-9.846 to 37.66	No	ns	0.4783
DMSO vs. MMV019266	63.32	39.57 to 87.07	Yes	****	<0.0001
anisomycin vs. bruceantin	14.04	-9.710 to 37.79	No	ns	0.4678
anisomycin vs. DDD107498	33.51	9.759 to 57.26	Yes	**	0.0026
anisomycin vs. LysRS-IN-2	1.074	-22.68 to 24.83	No	ns	>0.9999
anisomycin vs. MMV019266	50.49	26.74 to 74.24	Yes	****	<0.0001
bruceantin vs. DDD107498	19.47	-4.282 to 43.22	No	ns	0.1536
bruceantin vs. LysRS-IN-2	-12.97	-36.72 to 10.78	No	ns	0.5521
bruceantin vs. MMV019266	36.45	12.70 to 60.20	Yes	**	0.001
DDD107498 vs. LysRS-IN-2	-32.44	-56.19 to -8.685	Yes	**	0.0036
DDD107498 vs. MMV019266	16.98	-6.769 to 40.73	No	ns	0.2695
LysRS-IN-2 vs. MMV019266	49.42	25.67 to 73.17	Yes	****	<0.0001
DMSO
32 hpi vs. 44 hpi	-37.95	-53.81 to -22.10	Yes	****	<0.0001
anisomycin
32 hpi vs. 44 hpi	-34.56	-50.41 to -18.70	Yes	***	0.0001
bruceantin
32 hpi vs. 44 hpi	-32.28	-48.13 to -16.43	Yes	***	0.0003
DDD107498
32 hpi vs. 44 hpi	-4.073	-19.93 to 11.78	No	ns	0.6008
LysRS-IN-2
32 hpi vs. 44 hpi	-34.5	-50.35 to -18.64	Yes	***	0.0002
MMV019266
32 hpi vs. 44 hpi	-0.504	-16.36 to 15.35	No	ns	0.9482
Test details	Mean 1	Mean 2	Mean Diff.	SE of diff.	N1	N2	q	DF
32 hpi
DMSO vs. anisomycin	47.05	37.62	9.433	7.682	3	3	1.737	24
DMSO vs. bruceantin	47.05	25.85	21.2	7.682	3	3	3.903	24
DMSO vs. DDD107498	47.05	34.59	12.46	7.682	3	3	2.294	24
DMSO vs. LysRS-IN-2	47.05	36.6	10.45	7.682	3	3	1.923	24
DMSO vs. MMV019266	47.05	21.18	25.87	7.682	3	3	4.763	24
anisomycin vs. bruceantin	37.62	25.85	11.77	7.682	3	3	2.166	24
anisomycin vs. DDD107498	37.62	34.59	3.028	7.682	3	3	0.5575	24
anisomycin vs. LysRS-IN-2	37.62	36.6	1.015	7.682	3	3	0.1868	24
anisomycin vs. MMV019266	37.62	21.18	16.44	7.682	3	3	3.027	24
bruceantin vs. DDD107498	25.85	34.59	-8.737	7.682	3	3	1.608	24
bruceantin vs. LysRS-IN-2	25.85	36.6	-10.75	7.682	3	3	1.979	24
bruceantin vs. MMV019266	25.85	21.18	4.676	7.682	3	3	0.8608	24
DDD107498 vs. LysRS-IN-2	34.59	36.6	-2.013	7.682	3	3	0.3707	24
DDD107498 vs. MMV019266	34.59	21.18	13.41	7.682	3	3	2.469	24
LysRS-IN-2 vs. MMV019266	36.6	21.18	15.43	7.682	3	3	2.84	24
44 hpi
DMSO vs. anisomycin	85	72.17	12.83	7.682	3	3	2.362	24
DMSO vs. bruceantin	85	58.13	26.87	7.682	3	3	4.947	24
DMSO vs. DDD107498	85	38.66	46.34	7.682	3	3	8.532	24
DMSO vs. LysRS-IN-2	85	71.1	13.91	7.682	3	3	2.56	24
DMSO vs. MMV019266	85	21.68	63.32	7.682	3	3	11.66	24
anisomycin vs. bruceantin	72.17	58.13	14.04	7.682	3	3	2.585	24
anisomycin vs. DDD107498	72.17	38.66	33.51	7.682	3	3	6.169	24
anisomycin vs. LysRS-IN-2	72.17	71.1	1.074	7.682	3	3	0.1977	24
anisomycin vs. MMV019266	72.17	21.68	50.49	7.682	3	3	9.296	24
bruceantin vs. DDD107498	58.13	38.66	19.47	7.682	3	3	3.584	24
bruceantin vs. LysRS-IN-2	58.13	71.1	-12.97	7.682	3	3	2.387	24
bruceantin vs. MMV019266	58.13	21.68	36.45	7.682	3	3	6.711	24
DDD107498 vs. LysRS-IN-2	38.66	71.1	-32.44	7.682	3	3	5.972	24
DDD107498 vs. MMV019266	38.66	21.68	16.98	7.682	3	3	3.126	24
LysRS-IN-2 vs. MMV019266	71.1	21.68	49.42	7.682	3	3	9.098	24
DMSO
32 hpi vs. 44 hpi	47.05	85	-37.95	7.682	3	3	6.987	24
anisomycin
32 hpi vs. 44 hpi	37.62	72.17	-34.56	7.682	3	3	6.362	24
bruceantin
32 hpi vs. 44 hpi	25.85	58.13	-32.28	7.682	3	3	5.943	24
DDD107498
32 hpi vs. 44 hpi	34.59	38.66	-4.073	7.682	3	3	0.7499	24
LysRS-IN-2
32 hpi vs. 44 hpi	36.6	71.1	-34.5	7.682	3	3	6.351	24
MMV019266
32 hpi vs. 44 hpi	21.18	21.68	-0.504	7.682	3	3	0.09279	24

## Sheet: Fig3B 10xEC50 two-way ANOVA
Figures 3B, 10x EC50 growth recovery
Ordinary Two-way analysis of variance (ANOVA)
Alpha	0.05
Source of Variation	% of total variation	P value	P value summary	Significant?
Interaction	12.19	0.0062	**	Yes
Time point	25.04	<0.0001	****	Yes
Compound	49.17	<0.0001	****	Yes
ANOVA table	SS	DF	MS	F (DFn, DFd)	P value
Interaction	2104	5	420.7	F (5, 24) = 4.303	P=0.0062
Time point	4321	1	4321	F (1, 24) = 44.19	P<0.0001
Compound	8485	5	1697	F (5, 24) = 17.36	P<0.0001
Residual	2347	24	97.78
Tukey's multiple comparisons test
Number of families	8
Number of comparisons per row family	15
Number of comparisons per column family	1
Alpha	0.05
Tukey's multiple comparisons test	Mean Diff.	95.00% CI of diff.	Below threshold?	Summary	Adjusted P Value
32 hpi
DMSO vs. anisomycin	9.303	-15.66 to 34.27	No	ns	0.8544
DMSO vs. bruceantin	22.69	-2.273 to 47.65	No	ns	0.09
DMSO vs. DDD107498	17.15	-7.816 to 42.11	No	ns	0.309
DMSO vs. LysRS-IN-2	11.4	-13.57 to 36.36	No	ns	0.7198
DMSO vs. MMV019266	26.92	1.956 to 51.88	Yes	*	0.0293
anisomycin vs. bruceantin	13.39	-11.58 to 38.35	No	ns	0.5705
anisomycin vs. DDD107498	7.845	-17.12 to 32.81	No	ns	0.9225
anisomycin vs. LysRS-IN-2	2.095	-22.87 to 27.06	No	ns	0.9998
anisomycin vs. MMV019266	17.62	-7.347 to 42.58	No	ns	0.2822
bruceantin vs. DDD107498	-5.543	-30.51 to 19.42	No	ns	0.9818
bruceantin vs. LysRS-IN-2	-11.29	-36.26 to 13.67	No	ns	0.7274
bruceantin vs. MMV019266	4.229	-20.74 to 29.19	No	ns	0.9947
DDD107498 vs. LysRS-IN-2	-5.749	-30.71 to 19.21	No	ns	0.9786
DDD107498 vs. MMV019266	9.772	-15.19 to 34.74	No	ns	0.8276
LysRS-IN-2 vs. MMV019266	15.52	-9.443 to 40.48	No	ns	0.4135
44 hpi
DMSO vs. anisomycin	15.6	-9.367 to 40.56	No	ns	0.4083
DMSO vs. bruceantin	31.98	7.018 to 56.95	Yes	**	0.0068
DMSO vs. DDD107498	53.49	28.53 to 78.45	Yes	****	<0.0001
DMSO vs. LysRS-IN-2	17.48	-7.486 to 42.44	No	ns	0.2899
DMSO vs. MMV019266	65.17	40.20 to 90.13	Yes	****	<0.0001
anisomycin vs. bruceantin	16.39	-8.578 to 41.35	No	ns	0.3559
anisomycin vs. DDD107498	37.89	12.93 to 62.86	Yes	**	0.0011
anisomycin vs. LysRS-IN-2	1.882	-23.08 to 26.85	No	ns	0.9999
anisomycin vs. MMV019266	49.57	24.61 to 74.53	Yes	****	<0.0001
bruceantin vs. DDD107498	21.51	-3.456 to 46.47	No	ns	0.1202
bruceantin vs. LysRS-IN-2	-14.5	-39.47 to 10.46	No	ns	0.4865
bruceantin vs. MMV019266	33.18	8.221 to 58.15	Yes	**	0.0047
DDD107498 vs. LysRS-IN-2	-36.01	-60.98 to -11.05	Yes	**	0.002
DDD107498 vs. MMV019266	11.68	-13.29 to 36.64	No	ns	0.6996
LysRS-IN-2 vs. MMV019266	47.69	22.72 to 72.65	Yes	****	<0.0001
DMSO
32 hpi vs. 44 hpi	-37.95	-54.62 to -21.29	Yes	****	<0.0001
anisomycin
32 hpi vs. 44 hpi	-31.66	-48.32 to -15.00	Yes	***	0.0006
bruceantin
32 hpi vs. 44 hpi	-28.66	-45.33 to -12.00	Yes	**	0.0016
DDD107498
32 hpi vs. 44 hpi	-1.611	-18.28 to 15.05	No	ns	0.8435
LysRS-IN-2
32 hpi vs. 44 hpi	-31.87	-48.54 to -15.21	Yes	***	0.0006
MMV019266
32 hpi vs. 44 hpi	0.2936	-16.37 to 16.96	No	ns	0.9713
Test details	Mean 1	Mean 2	Mean Diff.	SE of diff.	N1	N2	q	DF
32 hpi
DMSO vs. anisomycin	47.05	37.75	9.303	8.074	3	3	1.63	24
DMSO vs. bruceantin	47.05	24.36	22.69	8.074	3	3	3.975	24
DMSO vs. DDD107498	47.05	29.9	17.15	8.074	3	3	3.004	24
DMSO vs. LysRS-IN-2	47.05	35.65	11.4	8.074	3	3	1.997	24
DMSO vs. MMV019266	47.05	20.13	26.92	8.074	3	3	4.715	24
anisomycin vs. bruceantin	37.75	24.36	13.39	8.074	3	3	2.345	24
anisomycin vs. DDD107498	37.75	29.9	7.845	8.074	3	3	1.374	24
anisomycin vs. LysRS-IN-2	37.75	35.65	2.095	8.074	3	3	0.367	24
anisomycin vs. MMV019266	37.75	20.13	17.62	8.074	3	3	3.086	24
bruceantin vs. DDD107498	24.36	29.9	-5.543	8.074	3	3	0.9709	24
bruceantin vs. LysRS-IN-2	24.36	35.65	-11.29	8.074	3	3	1.978	24
bruceantin vs. MMV019266	24.36	20.13	4.229	8.074	3	3	0.7407	24
DDD107498 vs. LysRS-IN-2	29.9	35.65	-5.749	8.074	3	3	1.007	24
DDD107498 vs. MMV019266	29.9	20.13	9.772	8.074	3	3	1.712	24
LysRS-IN-2 vs. MMV019266	35.65	20.13	15.52	8.074	3	3	2.719	24
44 hpi
DMSO vs. anisomycin	85	69.41	15.6	8.074	3	3	2.732	24
DMSO vs. bruceantin	85	53.02	31.98	8.074	3	3	5.602	24
DMSO vs. DDD107498	85	31.51	53.49	8.074	3	3	9.369	24
DMSO vs. LysRS-IN-2	85	67.52	17.48	8.074	3	3	3.061	24
DMSO vs. MMV019266	85	19.84	65.17	8.074	3	3	11.41	24
anisomycin vs. bruceantin	69.41	53.02	16.39	8.074	3	3	2.87	24
anisomycin vs. DDD107498	69.41	31.51	37.89	8.074	3	3	6.637	24
anisomycin vs. LysRS-IN-2	69.41	67.52	1.882	8.074	3	3	0.3296	24
anisomycin vs. MMV019266	69.41	19.84	49.57	8.074	3	3	8.683	24
bruceantin vs. DDD107498	53.02	31.51	21.51	8.074	3	3	3.767	24
bruceantin vs. LysRS-IN-2	53.02	67.52	-14.5	8.074	3	3	2.54	24
bruceantin vs. MMV019266	53.02	19.84	33.18	8.074	3	3	5.813	24
DDD107498 vs. LysRS-IN-2	31.51	67.52	-36.01	8.074	3	3	6.308	24
DDD107498 vs. MMV019266	31.51	19.84	11.68	8.074	3	3	2.045	24
LysRS-IN-2 vs. MMV019266	67.52	19.84	47.69	8.074	3	3	8.353	24
DMSO
32 hpi vs. 44 hpi	47.05	85	-37.95	8.074	3	3	6.648	24
anisomycin
32 hpi vs. 44 hpi	37.75	69.41	-31.66	8.074	3	3	5.546	24
bruceantin
32 hpi vs. 44 hpi	24.36	53.02	-28.66	8.074	3	3	5.021	24
DDD107498
32 hpi vs. 44 hpi	29.9	31.51	-1.611	8.074	3	3	0.2823	24
LysRS-IN-2
32 hpi vs. 44 hpi	35.65	67.52	-31.87	8.074	3	3	5.583	24
MMV019266
32 hpi vs. 44 hpi	20.13	19.84	0.2936	8.074	3	3	0.05143	24

## Sheet: Fig 3C
Figure 3C
Means and standard deviations
Drug	DMSO			anisomycin						bruceantin						DDD107498									LysRS-IN-2						MMV019266
translation EC50 multiplier	control			5x			10x			5x			10x			1.8x			5x			10x			5x			10x			5x			10x
growth period	24-28hpi	28-32hpi	32-44hpi	24-28hpi	28-32hpi	32-44hpi	24-28hpi	28-32hpi	32-44hpi	24-28hpi	28-32hpi	32-44hpi	24-28hpi	28-32hpi	32-44hpi	24-28hpi	28-32hpi	32-44hpi	24-28hpi	28-32hpi	32-44hpi	24-28hpi	28-32hpi	32-44hpi	24-28hpi	28-32hpi	32-44hpi	24-28hpi	28-32hpi	32-44hpi	24-28hpi	28-32hpi	32-44hpi	24-28hpi	28-32hpi	32-44hpi
% growth per hour, mean of 3 independent experiments	25.765	6.731	6.913	9.425	12.521	8.638	9.385	12.382	7.499	5.603	3.925	11.819	4.084	4.101	10.515	20.341	3.817	3.808	16.724	3.303	1.353	13.485	1.624	1.274	6.084	15.604	8.36	3.895	16.679	8.33	9.618	-3.929	0.744	8.256	-4.168	0.261
% growth per hour, standard deviation	7.148	1.821	3.476	6.292	7.499	6.872	4.78	3.182	5.245	5.638	6.741	8.188	6.808	6.371	6.112	5.409	3.454	3.634	6.926	3.808	3.165	6.93	7.264	4.398	5.724	7.092	4.468	3.065	4.009	6.545	5.987	4.426	3.909	6.48	3.48	3.254
Mean and standard deviation (n=3 independent experiments) of EEF growth per hour (Fig 3C) during treatment (24-28 hpi), in the first 4 hs after compound washout (28-32 hpi), and the following 12 h recovery period (32-44 hpi).

[truncated: 9 more sheets: Fig 4A, Fig5A, Fig 6C, Fig S1A, Fig S1B, Fig S1C, FigS3A, FigS3B, FigS6]
